# Supplementary material for: Draft genome of Gongronella butleri reveals the genes contributing to its biodegradation potential
Source: J Genet Eng Biotechnol. 2022 May 18;20:74. doi: 10.1186/s43141-022-00351-2 (PMC9117579; doi:10.1186/s43141-022-00351-2)
Supplement: Supplementary file 1 — Additional file 1: Supplementary material 1. Annotation for the 10,024 proteins through BLASTx against all fungal protein sequences available at Uniprot Protein Database [file 43141_2022_351_MOESM1_ESM.xlsx]

## Sheet: Annotation
Protein_ID (Query)	Protein_length	Protein ID(Subject ID)	Protein_Length	% Identity	Alignment length (aa)	Query_coverage	Subject_coverage	Mismatches	Gaps	Q. start	Q. end	S. start	S. end	E-value	Protein Names	Gene Name	Organism Name	Pathway	Gene Ontology (GO)	Gene Ontology IDs	GO_MF	GO_BP	GO_CC
g2.t1	218	tr|A0A1X2HY34|A0A1X2HY34_9FUNG	578	32.5	234	100	40.48	111	10	1	216	371	575	9.3e-13	Uncharacterized protein	BCR42DRAFT_428715	Absidia repens	NA	DNA binding [GO:0003677]	GO:0003677	GO:0003677~DNA binding	NA	NA
g3.t1	293	tr|A0A163JU80|A0A163JU80_ABSGL	746	65	309	100	41.42	86	6	1	293	444	746	9.6e-106	ELMO domain-containing protein	ABSGL_08959.1 scaffold 10666	Absidia glauca (Pin mould)	NA	NA	NA	NA	NA
g4.t1	386	tr|A0A1X2IRD2|A0A1X2IRD2_9FUNG	2074	62	411	100	19.82	124	4	1	379	1648	2058	3.5e-140	Uncharacterized protein	BCR42DRAFT_370755	Absidia repens	NA	NA	NA	NA	NA
g5.t1	292	tr|A0A163TI49|A0A163TI49_ABSGL	347	67.1	289	98.97	83.29	88	3	4	291	63	345	3.1e-104	A_deaminase domain-containing protein	ABSGL_10918.1 scaffold 12033	Absidia glauca (Pin mould)	NA	deaminase activity [GO:0019239]	GO:0019239	GO:0019239~deaminase activity	NA	NA
g8.t1	179	tr|A0A1X2ITJ6|A0A1X2ITJ6_9FUNG	276	90.8	174	97.21	63.04	16	0	1	174	1	174	2.7e-82	Prohibitin	BCR42DRAFT_405482	Absidia repens	NA	mitochondrial inner membrane [GO:0005743]	GO:0005743	NA	NA	GO:0005743~mitochondrial inner membrane
g9.t1	399	tr|A0A163MK43|A0A163MK43_ABSGL	1066	71.8	425	100	39.87	91	2	2	397	261	685	1e-166	Cation_ATPase_N domain-containing protein	ABSGL_11614.1 scaffold 12295	Absidia glauca (Pin mould)	NA	integral component of membrane [GO:0016021]; ATP binding [GO:0005524]	GO:0005524; GO:0016021	GO:0005524~ATP binding	NA	GO:0016021~integral component of membrane
g10.t1	489	tr|A0A168P6B4|A0A168P6B4_ABSGL	552	43	493	100	89.31	215	12	1	489	122	552	5.4e-85	F-box domain-containing protein	ABSGL_07577.1 scaffold 8890	Absidia glauca (Pin mould)	NA	NA	NA	NA	NA
g11.t1	114	tr|A0A1X2I2J7|A0A1X2I2J7_9FUNG	903	57.3	131	100	14.51	32	7	1	114	780	903	4.1e-28	Metallo-peptidase family M12-domain-containing protein	BCR42DRAFT_484668	Absidia repens	NA	integral component of membrane [GO:0016021]; metalloendopeptidase activity [GO:0004222]	GO:0004222; GO:0016021	GO:0004222~metalloendopeptidase activity	NA	GO:0016021~integral component of membrane
g12.t1	170	tr|A0A1X2J2S4|A0A1X2J2S4_9FUNG	228	36.5	200	100	87.72	95	5	3	170	28	227	8.6e-22	Uncharacterized protein	BCR42DRAFT_464803	Absidia repens	NA	NA	NA	NA	NA
g13.t1	572	tr|A0A1X2I736|A0A1X2I736_9FUNG	677	64.5	563	98.43	83.16	190	3	14	568	112	672	5.5e-214	AMP-binding domain-containing protein	BCR42DRAFT_380417	Absidia repens	NA	catalytic activity [GO:0003824]	GO:0003824	GO:0003824~catalytic activity	NA	NA
g14.t1	1079	tr|A0A163J8F6|A0A163J8F6_ABSGL	4700	92.7	1056	97.87	22.47	75	2	1	1055	2268	3322	0	Uncharacterized protein	ABSGL_04309.1 scaffold 5390	Absidia glauca (Pin mould)	NA	dynein complex [GO:0030286]; ATP binding [GO:0005524]; microtubule motor activity [GO:0003777]; microtubule-based movement [GO:0007018]	GO:0003777; GO:0005524; GO:0007018; GO:0030286	GO:0003777~microtubule motor activity;GO:0005524~ATP binding	GO:0007018~microtubule-based movement	GO:0030286~dynein complex
g15.t1	354	tr|A0A1X2I8C2|A0A1X2I8C2_9FUNG	530	81.8	358	100	67.55	61	1	1	354	20	377	6e-179	Acyl-CoA dehydrogenase/oxidase	BCR42DRAFT_421301	Absidia repens	NA	"flavin adenine dinucleotide binding [GO:0050660]; heme binding [GO:0020037]; metal ion binding [GO:0046872]; oxidoreductase activity, acting on the CH-CH group of donors [GO:0016627]"	GO:0016627; GO:0020037; GO:0046872; GO:0050660	GO:0016627~oxidoreductase activity, acting on the CH-CH group of donors;GO:0020037~heme binding;GO:0046872~metal ion binding;GO:0050660~flavin adenine dinucleotide binding	NA	NA
g16.t1	181	tr|A0A168QI19|A0A168QI19_ABSGL	491	45.1	184	100	37.47	74	7	8	179	309	477	3.1e-30	Uncharacterized protein	ABSGL_10623.1 scaffold 12033	Absidia glauca (Pin mould)	NA	NA	NA	NA	NA
g17.t1	160	tr|A0A1X2GDY4|A0A1X2GDY4_9FUNG	456	51.3	152	95	33.33	60	2	6	157	10	147	6.8e-37	Uncharacterized protein	DM01DRAFT_1337128	Hesseltinella vesiculosa	NA	NA	NA	NA	NA
g19.t1	150	tr|A0A168T1I6|A0A168T1I6_ABSGL	454	96.6	149	99.33	32.82	5	0	1	149	73	221	1.8e-76	MHD domain-containing protein	ABSGL_14986.1 scaffold 15162	Absidia glauca (Pin mould)	NA	clathrin adaptor complex [GO:0030131]; intracellular protein transport [GO:0006886]; vesicle-mediated transport [GO:0016192]	GO:0006886; GO:0016192; GO:0030131	NA	GO:0006886~intracellular protein transport;GO:0016192~vesicle-mediated transport	GO:0030131~clathrin adaptor complex
g20.t1	166	tr|A0A168R6R0|A0A168R6R0_ABSGL	818	46.7	152	91.57	18.58	71	4	1	149	41	185	1.1e-29	Uncharacterized protein	ABSGL_12072.1 scaffold 12487	Absidia glauca (Pin mould)	NA	integral component of membrane [GO:0016021]	GO:0016021	NA	NA	GO:0016021~integral component of membrane
g21.t1	259	tr|A0A1X2J093|A0A1X2J093_9FUNG	1999	58	245	94.59	12.26	92	2	17	250	708	952	9.8e-78	Chitin synthase-domain-containing protein	BCR42DRAFT_4708	Absidia repens	NA	"integral component of membrane [GO:0016021]; myosin complex [GO:0016459]; actin binding [GO:0003779]; ATP binding [GO:0005524]; motor activity [GO:0003774]; transferase activity, transferring hexosyl groups [GO:0016758]"	GO:0003774; GO:0003779; GO:0005524; GO:0016021; GO:0016459; GO:0016758	GO:0003774~motor activity;GO:0003779~actin binding;GO:0005524~ATP binding;GO:0016758~transferase activity, transferring hexosyl groups	NA	GO:0016021~integral component of membrane;GO:0016459~myosin complex
g22.t1	207	tr|A0A1X2IDA4|A0A1X2IDA4_9FUNG	898	66.5	215	100	23.94	62	3	1	205	517	731	3.3e-76	Lon protease homolog (EC 3.4.21.-)	BCR42DRAFT_417031	Absidia repens	NA	ATP binding [GO:0005524]; ATP-dependent peptidase activity [GO:0004176]; serine-type endopeptidase activity [GO:0004252]; protein catabolic process [GO:0030163]	GO:0004176; GO:0004252; GO:0005524; GO:0030163	GO:0004176~ATP-dependent peptidase activity;GO:0004252~serine-type endopeptidase activity;GO:0005524~ATP binding	GO:0030163~protein catabolic process	NA
g23.t1	92	tr|A0A1X2IFD0|A0A1X2IFD0_9FUNG	150	100	92	100	61.33	0	0	1	92	59	150	1.9e-44	Ribosomal protein S11-domain-containing protein	BCR42DRAFT_416836	Absidia repens	NA	ribosome [GO:0005840]; structural constituent of ribosome [GO:0003735]; translation [GO:0006412]	GO:0003735; GO:0005840; GO:0006412	GO:0003735~structural constituent of ribosome	GO:0006412~translation	GO:0005840~ribosome
g24.t1	158	tr|A0A1X2IGM4|A0A1X2IGM4_9FUNG	498	30.5	151	95.57	30.32	90	6	7	153	5	144	9.7e-12	Uncharacterized protein	BCR42DRAFT_414556	Absidia repens	NA	integral component of membrane [GO:0016021]	GO:0016021	NA	NA	GO:0016021~integral component of membrane
g26.t1	163	tr|A0A1X2IWT1|A0A1X2IWT1_9FUNG	783	61.5	156	95.71	19.92	58	2	9	163	587	741	3.1e-45	Uncharacterized protein	BCR42DRAFT_172944	Absidia repens	NA	NA	NA	NA	NA
g27.t1	284	tr|A0A1X2IWT1|A0A1X2IWT1_9FUNG	783	45.7	315	100	40.23	134	8	2	282	268	579	1.1e-61	Uncharacterized protein	BCR42DRAFT_172944	Absidia repens	NA	NA	NA	NA	NA
g28.t1	173	tr|A0A1X2IWT1|A0A1X2IWT1_9FUNG	783	54.4	182	100	23.24	68	3	1	171	76	253	1.4e-43	Uncharacterized protein	BCR42DRAFT_172944	Absidia repens	NA	NA	NA	NA	NA
g29.t1	118	tr|A0A1X2GLG1|A0A1X2GLG1_9FUNG	255	78.6	117	99.15	45.88	25	0	2	118	3	119	1.2e-46	Adenylate kinase (EC 2.7.4.3) (ATP-AMP transphosphorylase) (ATP:AMP phosphotransferase) (Adenylate kinase cytosolic and mitochondrial) (Adenylate monophosphate kinase)	ADK1 DM01DRAFT_1366808	Hesseltinella vesiculosa	NA	cytosol [GO:0005829]; mitochondrial intermembrane space [GO:0005758]; adenylate kinase activity [GO:0004017]; ATP binding [GO:0005524]; ADP biosynthetic process [GO:0006172]; AMP metabolic process [GO:0046033]; ATP metabolic process [GO:0046034]	GO:0004017; GO:0005524; GO:0005758; GO:0005829; GO:0006172; GO:0046033; GO:0046034	GO:0004017~adenylate kinase activity;GO:0005524~ATP binding	GO:0006172~ADP biosynthetic process;GO:0046033~AMP metabolic process;GO:0046034~ATP metabolic process	GO:0005758~mitochondrial intermembrane space;GO:0005829~cytosol
g30.t1	106	tr|A0A168P9X7|A0A168P9X7_ABSGL	208	94.6	92	86.79	44.23	5	0	10	101	98	189	2.5e-43	Uncharacterized protein	ABSGL_07779.1 scaffold 9133	Absidia glauca (Pin mould)	NA	GTP binding [GO:0005525]; GTPase activity [GO:0003924]	GO:0003924; GO:0005525	GO:0003924~GTPase activity;GO:0005525~GTP binding	NA	NA
g31.t1	213	tr|A0A1X2IYX1|A0A1X2IYX1_9FUNG	288	73.4	207	97.18	71.88	55	0	2	208	74	280	2.1e-81	ClpP/crotonase-like domain-containing protein	BCR42DRAFT_344483	Absidia repens	NA	catalytic activity [GO:0003824]	GO:0003824	GO:0003824~catalytic activity	NA	NA
g32.t1	117	tr|A0A1X2ISV3|A0A1X2ISV3_9FUNG	388	75.6	119	100	30.67	19	2	1	117	177	287	1.1e-39	Phosphoribosyltransferase-like protein	BCR42DRAFT_407941	Absidia repens	NA	"magnesium ion binding [GO:0000287]; ribose phosphate diphosphokinase activity [GO:0004749]; transferase activity, transferring glycosyl groups [GO:0016757]; nucleoside metabolic process [GO:0009116]; nucleotide biosynthetic process [GO:0009165]; ribonucleoside monophosphate biosynthetic process [GO:0009156]"	GO:0000287; GO:0004749; GO:0009116; GO:0009156; GO:0009165; GO:0016757	GO:0000287~magnesium ion binding;GO:0004749~ribose phosphate diphosphokinase activity;GO:0016757~transferase activity, transferring glycosyl groups	GO:0009116~nucleoside metabolic process;GO:0009156~ribonucleoside monophosphate biosynthetic process;GO:0009165~nucleotide biosynthetic process	NA
g33.t1	351	tr|A0A1X2IFC9|A0A1X2IFC9_9FUNG	736	61.2	322	91.74	43.75	95	4	11	332	342	633	1.5e-100	Uncharacterized protein (Fragment)	BCR42DRAFT_415533	Absidia repens	NA	NA	NA	NA	NA
g34.t1	278	tr|A0A1X2G4X6|A0A1X2G4X6_9FUNG	450	75.5	274	98.56	60.89	65	1	1	272	176	449	2.6e-121	Phosphoesterase	DM01DRAFT_1340204	Hesseltinella vesiculosa	NA	"hydrolase activity, acting on ester bonds [GO:0016788]"	GO:0016788	GO:0016788~hydrolase activity, acting on ester bonds	NA	NA
g35.t1	345	tr|A0A1X2IMY8|A0A1X2IMY8_9FUNG	325	40.1	367	100	100	152	16	1	344	1	322	8.3e-40	Uncharacterized protein	BCR42DRAFT_230175	Absidia repens	NA	NA	NA	NA	NA
g36.t1	139	tr|A0A168TAD0|A0A168TAD0_ABSGL	1155	58.1	167	100	14.46	41	2	1	138	689	855	2.1e-42	HECT domain-containing protein	ABSGL_15441.1 scaffold 16614	Absidia glauca (Pin mould)	NA	ubiquitin-protein transferase activity [GO:0004842]	GO:0004842	GO:0004842~ubiquitin-protein transferase activity	NA	NA
g37.t1	128	tr|A0A1X2IAK2|A0A1X2IAK2_9FUNG	534	77.3	128	100	23.97	26	2	1	128	410	534	4.4e-47	Uncharacterized protein	BCR42DRAFT_419996	Absidia repens	NA	catalytic activity [GO:0003824]	GO:0003824	GO:0003824~catalytic activity	NA	NA
g38.t1	265	tr|A0A1Y3NR58|A0A1Y3NR58_PIRSE	481	53.5	127	47.92	26.4	34	6	55	180	365	467	7.8e-22	Uncharacterized protein (Fragment)	PIROE2DRAFT_1925	Piromyces sp. (strain E2)	NA	NA	NA	NA	NA
g39.t1	88	tr|A0A1X2ICD8|A0A1X2ICD8_9FUNG	295	86.4	88	100	29.83	12	0	1	88	208	295	3.7e-37	Mitochondrial carrier domain-containing protein	BCR42DRAFT_378073	Absidia repens	NA	integral component of membrane [GO:0016021]; mitochondrial membrane [GO:0031966]; mitochondrial transport [GO:0006839]	GO:0006839; GO:0016021; GO:0031966	NA	GO:0006839~mitochondrial transport	GO:0016021~integral component of membrane;GO:0031966~mitochondrial membrane
g41.t1	102	tr|A0A168SUJ4|A0A168SUJ4_ABSGL	594	50	102	100	17.17	32	2	1	86	1	99	9.1e-19	BHLH domain-containing protein	ABSGL_14628.1 scaffold 14663	Absidia glauca (Pin mould)	NA	protein dimerization activity [GO:0046983]	GO:0046983	GO:0046983~protein dimerization activity	NA	NA
g42.t1	436	tr|A0A163KBP4|A0A163KBP4_ABSGL	1712	44.2	457	100	26.69	201	16	1	436	1	424	2.3e-79	Uncharacterized protein	ABSGL_11788.1 scaffold 12322	Absidia glauca (Pin mould)	NA	NA	NA	NA	NA
g43.t1	225	tr|A0A163M0P6|A0A163M0P6_ABSGL	1349	56.2	224	99.56	16.6	75	4	1	223	952	1153	1.6e-52	Uncharacterized protein	ABSGL_05845.1 scaffold 7570	Absidia glauca (Pin mould)	NA	ribosome [GO:0005840]; ATP binding [GO:0005524]; structural constituent of ribosome [GO:0003735]; translation [GO:0006412]	GO:0003735; GO:0005524; GO:0005840; GO:0006412	GO:0003735~structural constituent of ribosome;GO:0005524~ATP binding	GO:0006412~translation	GO:0005840~ribosome
g44.t1	289	tr|A0A1C7N1P7|A0A1C7N1P7_9FUNG	381	33.3	111	38.41	29.13	67	1	4	114	105	208	5.7e-10	Heat shock factor protein	HSF A0J61_08933	Choanephora cucurbitarum	NA	nucleus [GO:0005634]; DNA-binding transcription factor activity [GO:0003700]; sequence-specific DNA binding [GO:0043565]	GO:0003700; GO:0005634; GO:0043565	GO:0003700~sequence-specific DNA binding transcription factor activity;GO:0043565~sequence-specific DNA binding	NA	GO:0005634~nucleus
g46.t1	323	tr|A0A1X2I422|A0A1X2I422_9FUNG	622	47.9	374	100	60.13	119	10	1	321	227	577	1.6e-85	Arsenite-resistance protein 2-domain-containing protein	BCR42DRAFT_142507	Absidia repens	NA	nucleic acid binding [GO:0003676]; mRNA processing [GO:0006397]	GO:0003676; GO:0006397	GO:0003676~nucleic acid binding	GO:0006397~mRNA processing	NA
g47.t1	316	tr|A0A168M819|A0A168M819_ABSGL	963	43.1	367	100	38.11	144	9	7	315	161	520	1.1e-62	UBA domain-containing protein	ABSGL_03627.1 scaffold 4609	Absidia glauca (Pin mould)	NA	NA	NA	NA	NA
g50.t1	268	tr|A0A0B7NR85|A0A0B7NR85_9FUNG	510	30.4	263	98.13	51.57	116	7	1	260	208	406	1.4e-18	Rho-GAP domain-containing protein	PARPA_11791.1 scaffold 44586	Parasitella parasitica	NA	signal transduction [GO:0007165]	GO:0007165	NA	GO:0007165~signal transduction	NA
g51.t1	181	tr|A0A1X2I1Z6|A0A1X2I1Z6_9FUNG	463	76.8	181	100	39.09	42	0	1	181	1	181	4.6e-74	Uncharacterized protein	BCR42DRAFT_427040	Absidia repens	NA	protein kinase binding [GO:0019901]	GO:0019901	GO:0019901~protein kinase binding	NA	NA
g52.t1	269	tr|A0A1X2HZD6|A0A1X2HZD6_9FUNG	466	66.7	267	99.26	57.3	60	5	1	264	146	386	1.9e-95	Concanavalin A-like lectin/glucanase domain-containing protein	BCR42DRAFT_384745	Absidia repens	NA	integral component of membrane [GO:0016021]; carbohydrate binding [GO:0030246]	GO:0016021; GO:0030246	GO:0030246~carbohydrate binding	NA	GO:0016021~integral component of membrane
g54.t1	121	tr|A0A163KCI3|A0A163KCI3_ABSGL	545	58.4	125	100	22.94	48	2	1	121	421	545	5.3e-34	CAP-Gly domain-containing protein	ABSGL_11979.1 scaffold 12361	Absidia glauca (Pin mould)	NA	NA	NA	NA	NA
g55.t1	426	tr|A0A163KPC0|A0A163KPC0_ABSGL	711	83.7	423	99.3	59.49	69	0	1	423	284	706	8.5e-212	Glutamine-dependent NAD(+) synthetase (EC 6.3.5.1) (NAD(+) synthase [glutamine-hydrolyzing])	ABSGL_15455.1 scaffold 16633	Absidia glauca (Pin mould)	PATHWAY: Cofactor biosynthesis; NAD(+) biosynthesis; NAD(+) from deamido-NAD(+) (L-Gln route): step 1/1. {ECO:0000256|PIRNR:PIRNR006630}.	cytoplasm [GO:0005737]; ATP binding [GO:0005524]; glutaminase activity [GO:0004359]; NAD+ synthase (glutamine-hydrolyzing) activity [GO:0003952]; NAD biosynthetic process [GO:0009435]	GO:0003952; GO:0004359; GO:0005524; GO:0005737; GO:0009435	GO:0003952~NAD+ synthase (glutamine-hydrolyzing) activity;GO:0004359~glutaminase activity;GO:0005524~ATP binding	GO:0009435~NAD biosynthetic process	GO:0005737~cytoplasm
g56.t1	84	tr|A0A163LVU4|A0A163LVU4_ABSGL	366	76.2	84	100	22.95	20	0	1	84	283	366	2.1e-29	Protein kinase domain-containing protein	ABSGL_02629.1 scaffold 3684	Absidia glauca (Pin mould)	NA	ATP binding [GO:0005524]; protein kinase activity [GO:0004672]	GO:0004672; GO:0005524	GO:0004672~protein kinase activity;GO:0005524~ATP binding	NA	NA
g58.t1	266	tr|A0A1X2HYJ2|A0A1X2HYJ2_9FUNG	372	55.4	271	100	72.85	98	7	10	266	108	369	4e-74	Endonuclease/exonuclease/phosphatase	BCR42DRAFT_428285	Absidia repens	NA	endonuclease activity [GO:0004519]; exonuclease activity [GO:0004527]	GO:0004519; GO:0004527	GO:0004519~endonuclease activity;GO:0004527~exonuclease activity	NA	NA
g59.t1	195	tr|A0A1X2IRT9|A0A1X2IRT9_9FUNG	424	78.6	196	100	46.23	41	1	1	195	222	417	7.4e-86	Ankyrin repeat-containing domain protein	BCR42DRAFT_345944	Absidia repens	NA	NA	NA	NA	NA
g60.t1	475	tr|A0A1X2I6D8|A0A1X2I6D8_9FUNG	520	37.3	483	100	92.88	250	8	1	475	81	518	3.5e-89	Plasma membrane fusion protein PRM1	BCR42DRAFT_494452	Absidia repens	NA	integral component of membrane [GO:0016021]; mating projection tip [GO:0043332]; plasma membrane [GO:0005886]; plasma membrane fusion involved in cytogamy [GO:0032220]	GO:0005886; GO:0016021; GO:0032220; GO:0043332	NA	GO:0032220~plasma membrane fusion involved in cytogamy	GO:0005886~plasma membrane;GO:0016021~integral component of membrane;GO:0043332~mating projection tip
g61.t1	390	tr|A0A1X2IZQ9|A0A1X2IZQ9_9FUNG	610	69.7	406	100	66.56	102	5	1	385	198	603	5.5e-157	Phytoene dehydrogenase	BCR42DRAFT_485306	Absidia repens	PATHWAY: Carotenoid biosynthesis. {ECO:0000256|RuleBase:RU362075}.	integral component of membrane [GO:0016021]; oxidoreductase activity [GO:0016491]; carotenoid biosynthetic process [GO:0016117]	GO:0016021; GO:0016117; GO:0016491	GO:0016491~oxidoreductase activity	GO:0016117~carotenoid biosynthetic process	GO:0016021~integral component of membrane
g62.t1	162	tr|A0A168T7I8|A0A168T7I8_ABSGL	621	35	140	86.42	22.54	61	4	6	145	492	601	3.4e-12	Uncharacterized protein	ABSGL_15306.1 scaffold 16604	Absidia glauca (Pin mould)	NA	NA	NA	NA	NA
g63.t1	432	tr|A0A1X2IN38|A0A1X2IN38_9FUNG	646	70.9	447	100	69.2	105	4	3	432	208	646	5.3e-185	Carotene dioxygenase	BCR42DRAFT_218051	Absidia repens	NA	"metal ion binding [GO:0046872]; oxidoreductase activity, acting on single donors with incorporation of molecular oxygen, incorporation of two atoms of oxygen [GO:0016702]"	GO:0016702; GO:0046872	GO:0016702~oxidoreductase activity, acting on single donors with incorporation of molecular oxygen, incorporation of two atoms of oxygen;GO:0046872~metal ion binding	NA	NA
g65.t1	124	tr|A0A163THA0|A0A163THA0_ABSGL	350	77.9	122	98.39	34.86	27	0	1	122	183	304	1.9e-50	Protein phosphatase methylesterase 1 (PME-1) (EC 3.1.1.-)	ABSGL_10668.1 scaffold 12033	Absidia glauca (Pin mould)	NA	protein methylesterase activity [GO:0051723]; protein demethylation [GO:0006482]	GO:0006482; GO:0051723	GO:0051723~protein methylesterase activity	GO:0006482~protein demethylation	NA
g66.t1	493	tr|A0A1X2IXC7|A0A1X2IXC7_9FUNG	764	31.9	479	97.16	62.7	192	18	58	482	323	721	7.9e-44	FAR1 domain-containing protein	BCR42DRAFT_445934	Absidia repens	NA	NA	NA	NA	NA
g67.t1	547	tr|A0A163K0X7|A0A163K0X7_ABSGL	524	53.5	563	100	100	203	13	1	546	1	521	2.7e-146	Uncharacterized protein	ABSGL_10581.1 scaffold 12026	Absidia glauca (Pin mould)	NA	nucleus [GO:0005634]; DNA-binding transcription factor activity [GO:0003700]; sequence-specific DNA binding [GO:0043565]; zinc ion binding [GO:0008270]	GO:0003700; GO:0005634; GO:0008270; GO:0043565	GO:0003700~sequence-specific DNA binding transcription factor activity;GO:0008270~zinc ion binding;GO:0043565~sequence-specific DNA binding	NA	GO:0005634~nucleus
g68.t1	224	tr|A0A077WXG1|A0A077WXG1_9FUNG	2871	33.5	218	97.32	7.59	137	3	1	215	1016	1228	3.9e-22	Poly [ADP-ribose] polymerase (PARP) (EC 2.4.2.-)	LRAMOSA04531	Lichtheimia ramosa	NA	NAD+ ADP-ribosyltransferase activity [GO:0003950]; protein ADP-ribosylation [GO:0006471]	GO:0003950; GO:0006471	GO:0003950~NAD+ ADP-ribosyltransferase activity	GO:0006471~protein ADP-ribosylation	NA
g69.t1	104	tr|A0A1X2I9V3|A0A1X2I9V3_9FUNG	468	40.8	103	99.04	22.01	40	5	1	84	170	270	5.1e-09	Uncharacterized protein	BCR42DRAFT_420399	Absidia repens	NA	NA	NA	NA	NA
g71.t1	147	tr|A0A1X2IR59|A0A1X2IR59_9FUNG	1394	73.7	133	90.48	9.54	35	0	15	147	806	938	1.6e-53	Uncharacterized protein	BCR42DRAFT_204204	Absidia repens	NA	integral component of membrane [GO:0016021]	GO:0016021	NA	NA	GO:0016021~integral component of membrane
g72.t1	132	tr|A0A197JQP5|A0A197JQP5_9FUNG	243	60.5	129	97.73	53.09	43	3	9	131	5	131	2.3e-38	NADPH-dependent FMN reductase	K457DRAFT_78648	Mortierella elongata AG-77	NA	oxidoreductase activity [GO:0016491]	GO:0016491	GO:0016491~oxidoreductase activity	NA	NA
g73.t1	84	tr|A0A1Y2GRE0|A0A1Y2GRE0_9FUNG	278	78.9	76	90.48	27.34	15	1	1	75	167	242	9.7e-27	Arsenical resistance protein ArsH	BCR41DRAFT_351264	Lobosporangium transversale	NA	oxidoreductase activity [GO:0016491]	GO:0016491	GO:0016491~oxidoreductase activity	NA	NA
g74.t1	313	tr|A0A170APV9|A0A170APV9_ABSGL	468	57.9	311	99.36	66.45	125	3	1	311	159	463	7.9e-106	Uncharacterized protein	ABSGL_13580.1 scaffold 14267	Absidia glauca (Pin mould)	NA	NA	NA	NA	NA
g75.t1	202	tr|A0A1X2I4N0|A0A1X2I4N0_9FUNG	370	89.4	216	100	58.38	9	1	1	202	155	370	2.6e-102	Septin-domain-containing protein	BCR42DRAFT_484389	Absidia repens	NA	GTP binding [GO:0005525]	GO:0005525	GO:0005525~GTP binding	NA	NA
g76.t1	143	tr|S7QI21|S7QI21_GLOTA	168	71.9	135	94.41	80.36	37	1	9	143	35	168	2.8e-50	Translationally-controlled tumor protein	GLOTRDRAFT_125724	Gloeophyllum trabeum (strain ATCC 11539 / FP-39264 / Madison 617) (Brown rot fungus)	NA	NA	NA	NA	NA
g77.t1	183	tr|A0A1X2IGM7|A0A1X2IGM7_9FUNG	981	40.5	227	100	23.14	81	8	1	182	763	980	1.7e-31	Uncharacterized protein	BCR42DRAFT_482563	Absidia repens	NA	NA	NA	NA	NA
g78.t1	313	tr|A0A1X2IFB6|A0A1X2IFB6_9FUNG	1835	37	338	100	18.42	155	13	7	309	15	329	7.5e-40	SNF2 family N-terminal domain-domain-containing protein	BCR42DRAFT_438781	Absidia repens	NA	nucleus [GO:0005634]; ATP binding [GO:0005524]	GO:0005524; GO:0005634	GO:0005524~ATP binding	NA	GO:0005634~nucleus
g79.t1	360	tr|A0A1C7MWX3|A0A1C7MWX3_9FUNG	486	32.2	317	88.06	65.23	191	5	40	355	81	374	9.2e-42	Uncharacterized protein	A0J61_10648	Choanephora cucurbitarum	NA	NA	NA	NA	NA
g80.t1	57	tr|A0A168MJQ9|A0A168MJQ9_ABSGL	444	94.1	51	89.47	11.49	3	0	1	51	1	51	1.3e-19	Rab GDP dissociation inhibitor	ABSGL_04212.1 scaffold 5169	Absidia glauca (Pin mould)	NA	Rab GDP-dissociation inhibitor activity [GO:0005093]; protein transport [GO:0015031]; small GTPase mediated signal transduction [GO:0007264]	GO:0005093; GO:0007264; GO:0015031	GO:0005093~Rab GDP-dissociation inhibitor activity	GO:0007264~small GTPase mediated signal transduction;GO:0015031~protein transport	NA
g81.t1	724	tr|A0A1X2J2R3|A0A1X2J2R3_9FUNG	1953	66.6	724	100	37.07	220	8	1	708	1	718	3.2e-283	Chitin synthase-domain-containing protein	BCR42DRAFT_445808	Absidia repens	NA	"integral component of membrane [GO:0016021]; myosin complex [GO:0016459]; actin binding [GO:0003779]; ATP binding [GO:0005524]; motor activity [GO:0003774]; transferase activity, transferring hexosyl groups [GO:0016758]"	GO:0003774; GO:0003779; GO:0005524; GO:0016021; GO:0016459; GO:0016758	GO:0003774~motor activity;GO:0003779~actin binding;GO:0005524~ATP binding;GO:0016758~transferase activity, transferring hexosyl groups	NA	GO:0016021~integral component of membrane;GO:0016459~myosin complex
g82.t1	179	tr|A0A2Z6QKU3|A0A2Z6QKU3_9GLOM	216	69.5	59	32.96	27.31	18	0	121	179	117	175	1.1e-19	Uncharacterized protein	RclHR1_11920002	Rhizophagus clarus	NA	NA	NA	NA	NA
g84.t1	376	tr|A0A168MKE1|A0A168MKE1_ABSGL	461	41.9	360	95.74	78.09	139	11	6	305	12	361	2.4e-61	Sec2p domain-containing protein	ABSGL_04255.1 scaffold 5264	Absidia glauca (Pin mould)	NA	guanyl-nucleotide exchange factor activity [GO:0005085]	GO:0005085	GO:0005085~guanyl-nucleotide exchange factor activity	NA	NA
g85.t1	233	tr|A0A168QBW9|A0A168QBW9_ABSGL	521	87.6	233	100	44.72	29	0	1	233	289	521	1.1e-117	Succinate-semialdehyde dehydrogenase (EC 1.2.1.16)	ABSGL_10090.1 scaffold 11786	Absidia glauca (Pin mould)	PATHWAY: Amino-acid degradation; 4-aminobutanoate degradation. {ECO:0000256|RuleBase:RU365091}.	succinate-semialdehyde dehydrogenase (NAD+) activity [GO:0004777]; gamma-aminobutyric acid catabolic process [GO:0009450]	GO:0004777; GO:0009450	GO:0004777~succinate-semialdehyde dehydrogenase (NAD+) activity	GO:0009450~gamma-aminobutyric acid catabolic process	NA
g86.t1	228	tr|A0A168MQM1|A0A168MQM1_ABSGL	504	66.2	222	97.37	44.05	75	0	7	228	282	503	3.7e-81	Aa_trans domain-containing protein	ABSGL_04572.1 scaffold 5475	Absidia glauca (Pin mould)	NA	integral component of membrane [GO:0016021]	GO:0016021	NA	NA	GO:0016021~integral component of membrane
g87.t1	124	tr|A0A397ILZ2|A0A397ILZ2_9GLOM	608	43.2	88	70.97	14.47	44	2	21	107	171	253	3e-08	Uncharacterized protein	Glove_208g93	Diversispora epigaea	NA	integral component of membrane [GO:0016021]	GO:0016021	NA	NA	GO:0016021~integral component of membrane
g88.t1	262	tr|A0A1X2IQA3|A0A1X2IQA3_9FUNG	2769	41.7	264	100	9.53	117	6	21	262	58	306	7.2e-36	Uncharacterized protein	BCR42DRAFT_371384	Absidia repens	NA	ATP binding [GO:0005524]; metal ion binding [GO:0046872]; phosphatidylinositol phosphate kinase activity [GO:0016307]	GO:0005524; GO:0016307; GO:0046872	GO:0005524~ATP binding;GO:0016307~phosphatidylinositol phosphate kinase activity;GO:0046872~metal ion binding	NA	NA
g90.t1	168	tr|A0A163J0U4|A0A163J0U4_ABSGL	192	59.3	167	99.4	86.98	55	4	3	167	36	191	1.3e-41	Uncharacterized protein	ABSGL_01918.1 scaffold 2540	Absidia glauca (Pin mould)	NA	NA	NA	NA	NA
g91.t1	1252	tr|A0A1X2HZ29|A0A1X2HZ29_9FUNG	2275	86.8	1266	100	55.65	147	4	1	1252	1016	2275	0	Uncharacterized protein	BCR42DRAFT_456687	Absidia repens	NA	amino acid binding [GO:0016597]; aspartate carbamoyltransferase activity [GO:0004070]; ATP binding [GO:0005524]; carbamoyl-phosphate synthase (glutamine-hydrolyzing) activity [GO:0004088]; metal ion binding [GO:0046872]; 'de novo' pyrimidine nucleobase biosynthetic process [GO:0006207]; glutamine metabolic process [GO:0006541]	GO:0004070; GO:0004088; GO:0005524; GO:0006207; GO:0006541; GO:0016597; GO:0046872	GO:0004070~aspartate carbamoyltransferase activity;GO:0004088~carbamoyl-phosphate synthase (glutamine-hydrolyzing) activity;GO:0005524~ATP binding;GO:0016597~amino acid binding;GO:0046872~metal ion binding	GO:0006207~'de novo' pyrimidine nucleobase biosynthetic process;GO:0006541~glutamine metabolic process	NA
g92.t1	923	tr|A0A168LDU7|A0A168LDU7_ABSGL	2269	90.7	918	99.46	40.46	81	2	1	914	82	999	0	Uncharacterized protein	ABSGL_02005.1 scaffold 2596	Absidia glauca (Pin mould)	NA	amino acid binding [GO:0016597]; aspartate carbamoyltransferase activity [GO:0004070]; ATP binding [GO:0005524]; carbamoyl-phosphate synthase (glutamine-hydrolyzing) activity [GO:0004088]; metal ion binding [GO:0046872]; 'de novo' pyrimidine nucleobase biosynthetic process [GO:0006207]; glutamine metabolic process [GO:0006541]	GO:0004070; GO:0004088; GO:0005524; GO:0006207; GO:0006541; GO:0016597; GO:0046872	GO:0004070~aspartate carbamoyltransferase activity;GO:0004088~carbamoyl-phosphate synthase (glutamine-hydrolyzing) activity;GO:0005524~ATP binding;GO:0016597~amino acid binding;GO:0046872~metal ion binding	GO:0006207~'de novo' pyrimidine nucleobase biosynthetic process;GO:0006541~glutamine metabolic process	NA
g93.t1	93	tr|A0A168ST96|A0A168ST96_ABSGL	2265	83.8	74	79.57	3.27	12	0	8	81	10	83	1.7e-27	Uncharacterized protein	ABSGL_14566.1 scaffold 14663	Absidia glauca (Pin mould)	NA	amino acid binding [GO:0016597]; aspartate carbamoyltransferase activity [GO:0004070]; ATP binding [GO:0005524]; carbamoyl-phosphate synthase (glutamine-hydrolyzing) activity [GO:0004088]; metal ion binding [GO:0046872]; 'de novo' pyrimidine nucleobase biosynthetic process [GO:0006207]; glutamine metabolic process [GO:0006541]	GO:0004070; GO:0004088; GO:0005524; GO:0006207; GO:0006541; GO:0016597; GO:0046872	GO:0004070~aspartate carbamoyltransferase activity;GO:0004088~carbamoyl-phosphate synthase (glutamine-hydrolyzing) activity;GO:0005524~ATP binding;GO:0016597~amino acid binding;GO:0046872~metal ion binding	GO:0006207~'de novo' pyrimidine nucleobase biosynthetic process;GO:0006541~glutamine metabolic process	NA
g94.t1	119	tr|A0A168N239|A0A168N239_ABSGL	287	35.7	129	100	44.95	44	3	2	111	136	244	1.1e-10	SH3 domain-containing protein	ABSGL_05294.1 scaffold 6884	Absidia glauca (Pin mould)	NA	integral component of membrane [GO:0016021]	GO:0016021	NA	NA	GO:0016021~integral component of membrane
g95.t1	413	tr|A0A1X2IQR7|A0A1X2IQR7_9FUNG	578	56	441	100	76.3	163	6	1	412	58	496	6.9e-134	Uncharacterized protein	BCR42DRAFT_370473	Absidia repens	NA	catalytic activity [GO:0003824]	GO:0003824	GO:0003824~catalytic activity	NA	NA
g96.t1	633	tr|A0A0C9LYA3|A0A0C9LYA3_9FUNG	1851	62.6	615	97.16	33.23	168	9	1	601	832	1398	1.5e-212	"1,3-beta-glucan synthase component FKS1"	MAM1_0412d10395	Mucor ambiguus	NA	"1,3-beta-D-glucan synthase complex [GO:0000148]; integral component of membrane [GO:0016021]; 1,3-beta-D-glucan synthase activity [GO:0003843]; (1->3)-beta-D-glucan biosynthetic process [GO:0006075]"	GO:0000148; GO:0003843; GO:0006075; GO:0016021	GO:0003843~1,3-beta-D-glucan synthase activity	GO:0006075~(1->3)-beta-D-glucan biosynthetic process	GO:0000148~1,3-beta-D-glucan synthase complex;GO:0016021~integral component of membrane
g97.t1	853	tr|A0A168Q1E9|A0A168Q1E9_MUCCL	1781	40.3	795	93.2	44.64	334	18	81	840	24	712	1.8e-160	"Beta 1,3 glucan synthase"	MUCCIDRAFT_135619	Mucor circinelloides f. lusitanicus CBS 277.49	NA	"1,3-beta-D-glucan synthase complex [GO:0000148]; integral component of membrane [GO:0016021]; 1,3-beta-D-glucan synthase activity [GO:0003843]; (1->3)-beta-D-glucan biosynthetic process [GO:0006075]"	GO:0000148; GO:0003843; GO:0006075; GO:0016021	GO:0003843~1,3-beta-D-glucan synthase activity	GO:0006075~(1->3)-beta-D-glucan biosynthetic process	GO:0000148~1,3-beta-D-glucan synthase complex;GO:0016021~integral component of membrane
g98.t1	106	tr|A0A1Y1VCN5|A0A1Y1VCN5_9FUNG	1117	32.1	106	100	9.49	57	2	4	96	881	984	7.5e-08	Uncharacterized protein	BCR36DRAFT_40753	Piromyces finnis	NA	NA	NA	NA	NA
g99.t1	184	tr|A0A1X2IQ53|A0A1X2IQ53_9FUNG	320	85.1	168	91.3	52.5	25	0	10	177	50	217	3.2e-75	Deoxyhypusine hydroxylase (DOHH) (EC 1.14.99.29) (Deoxyhypusine dioxygenase) (Deoxyhypusine monooxygenase)	LIA1 BCR42DRAFT_408720	Absidia repens	PATHWAY: Protein modification; eIF5A hypusination. {ECO:0000256|HAMAP-Rule:MF_03101}.	cytoplasm [GO:0005737]; nucleus [GO:0005634]; deoxyhypusine monooxygenase activity [GO:0019135]; metal ion binding [GO:0046872]; peptidyl-lysine modification to peptidyl-hypusine [GO:0008612]	GO:0005634; GO:0005737; GO:0008612; GO:0019135; GO:0046872	GO:0019135~deoxyhypusine monooxygenase activity;GO:0046872~metal ion binding	GO:0008612~peptidyl-lysine modification to peptidyl-hypusine	GO:0005634~nucleus;GO:0005737~cytoplasm
g100.t1	320	tr|A0A1X2IS93|A0A1X2IS93_9FUNG	424	72.4	312	97.5	73.58	53	3	1	312	88	366	1.3e-124	cAMP-dependent protein kinase regulatory subunit	BCR42DRAFT_407430	Absidia repens	NA	cAMP-dependent protein kinase complex [GO:0005952]; cAMP binding [GO:0030552]; cAMP-dependent protein kinase regulator activity [GO:0008603]	GO:0005952; GO:0008603; GO:0030552	GO:0008603~cAMP-dependent protein kinase regulator activity;GO:0030552~cAMP binding	NA	GO:0005952~cAMP-dependent protein kinase complex
g101.t1	95	tr|A0A1X2I222|A0A1X2I222_9FUNG	1082	77.7	94	98.95	8.69	21	0	1	94	197	290	1.5e-36	Phospholipid-transporting ATPase (EC 7.6.2.1)	BCR42DRAFT_336388	Absidia repens	NA	integral component of membrane [GO:0016021]; ATP binding [GO:0005524]; ATPase-coupled intramembrane lipid transporter activity [GO:0140326]; magnesium ion binding [GO:0000287]; phospholipid transport [GO:0015914]	GO:0000287; GO:0005524; GO:0015914; GO:0016021; GO:0140326	GO:0000287~magnesium ion binding;GO:0005524~ATP binding	GO:0015914~phospholipid transport	GO:0016021~integral component of membrane
g102.t1	98	tr|A0A168R4G8|A0A168R4G8_ABSGL	638	81.9	94	95.92	14.73	17	0	1	94	335	428	1.9e-34	J domain-containing protein	ABSGL_11961.1 scaffold 12357	Absidia glauca (Pin mould)	NA	"integral component of membrane [GO:0016021]; posttranslational protein targeting to membrane, translocation [GO:0031204]"	GO:0016021; GO:0031204	NA	GO:0031204~posttranslational protein targeting to membrane, translocation	GO:0016021~integral component of membrane
g103.t1	458	tr|A0A168SKQ7|A0A168SKQ7_ABSGL	502	77.1	458	100	91.24	104	1	1	457	45	502	2.3e-210	Uncharacterized protein	ABSGL_14231.1 scaffold 14385	Absidia glauca (Pin mould)	NA	"Prp19 complex [GO:0000974]; ubiquitin protein ligase activity [GO:0061630]; DNA repair [GO:0006281]; mRNA splicing, via spliceosome [GO:0000398]"	GO:0000398; GO:0000974; GO:0006281; GO:0061630	GO:0061630~ubiquitin protein ligase activity	GO:0000398~mRNA splicing, via spliceosome;GO:0006281~DNA repair	GO:0000974~Prp19 complex
g106.t1	111	tr|A0A1X2J1V6|A0A1X2J1V6_9FUNG	259	57.5	80	72.07	30.89	34	0	1	80	90	169	5.4e-17	ANK_REP_REGION domain-containing protein	BCR42DRAFT_400880	Absidia repens	NA	NA	NA	NA	NA
g108.t1	249	tr|A0A1X2I707|A0A1X2I707_9FUNG	326	31.2	256	100	78.53	157	7	3	246	44	292	6.9e-20	Homeobox domain-containing protein	BCR42DRAFT_441128	Absidia repens	NA	nucleus [GO:0005634]; DNA binding [GO:0003677]	GO:0003677; GO:0005634	GO:0003677~DNA binding	NA	GO:0005634~nucleus
g109.t1	106	tr|A0A163ITL2|A0A163ITL2_ABSGL	1213	73.3	101	95.28	8.33	27	0	5	105	6	106	9.4e-35	Uncharacterized protein	ABSGL_00563.1 scaffold 832	Absidia glauca (Pin mould)	NA	"FMN binding [GO:0010181]; heme binding [GO:0020037]; iron ion binding [GO:0005506]; oxidoreductase activity, acting on paired donors, with incorporation or reduction of molecular oxygen [GO:0016705]"	GO:0005506; GO:0010181; GO:0016705; GO:0020037	GO:0005506~iron ion binding;GO:0010181~FMN binding;GO:0016705~oxidoreductase activity, acting on paired donors, with incorporation or reduction of molecular oxygen;GO:0020037~heme binding	NA	NA
g110.t1	168	tr|A0A168RJI5|A0A168RJI5_ABSGL	478	71.8	170	100	35.56	42	2	1	168	206	371	4.4e-63	Importin N-terminal domain-containing protein	ABSGL_12658.1 scaffold 13111	Absidia glauca (Pin mould)	NA	nucleus [GO:0005634]; Ran GTPase binding [GO:0008536]; intracellular protein transport [GO:0006886]	GO:0005634; GO:0006886; GO:0008536	GO:0008536~Ran GTPase binding	GO:0006886~intracellular protein transport	GO:0005634~nucleus
g111.t1	728	tr|A0A1X2IUW7|A0A1X2IUW7_9FUNG	802	36	669	91.9	83.42	324	19	108	724	182	798	1.7e-103	UNC-like C-terminal-domain-containing protein	BCR42DRAFT_406569	Absidia repens	NA	integral component of membrane [GO:0016021]	GO:0016021	NA	NA	GO:0016021~integral component of membrane
g112.t1	179	tr|A0A1X2I9K7|A0A1X2I9K7_9FUNG	1584	75.4	179	100	11.3	44	0	1	179	711	889	6.6e-73	Inositol hexakisphosphate-domain-containing protein	BCR42DRAFT_493670	Absidia repens	NA	NA	NA	NA	NA
g113.t1	147	tr|A0A068RP92|A0A068RP92_9FUNG	155	80.4	143	97.28	92.26	28	0	4	146	13	155	1.2e-59	Extracellular heme-binding protein	LCOR_03374.1	Lichtheimia corymbifera JMRC:FSU:9682	NA	NA	NA	NA	NA
g114.t1	135	tr|I2H912|I2H912_TETBL	833	39.6	139	100	16.69	78	3	1	134	395	532	8.6e-17	Uncharacterized protein	TBLA0I02060 TBLA_0I02060	Tetrapisispora blattae (strain ATCC 34711 / CBS 6284 / DSM 70876 / NBRC 10599 / NRRL Y-10934 / UCD 77-7) (Yeast) (Kluyveromyces blattae)	NA	nucleic acid binding [GO:0003676]	GO:0003676	GO:0003676~nucleic acid binding	NA	NA
g115.t1	131	tr|A0A168L1W4|A0A168L1W4_ABSGL	348	70.2	131	100	37.64	33	3	1	125	202	332	3.7e-41	Uncharacterized protein	ABSGL_01221.1 scaffold 1223	Absidia glauca (Pin mould)	NA	integral component of membrane [GO:0016021]	GO:0016021	NA	NA	GO:0016021~integral component of membrane
g116.t1	84	tr|A0A1X2J027|A0A1X2J027_9FUNG	725	76.4	72	85.71	9.93	13	1	1	72	1	68	1e-20	Uncharacterized protein	BCR42DRAFT_486612	Absidia repens	NA	NA	NA	NA	NA
g117.t1	397	tr|A0A163LWZ6|A0A163LWZ6_ABSGL	781	55.3	418	100	53.52	143	9	1	391	80	480	2.6e-114	Uncharacterized protein	ABSGL_03005.1 scaffold 4097	Absidia glauca (Pin mould)	NA	NA	NA	NA	NA
g118.t1	166	tr|S2K511|S2K511_MUCC1	727	31.1	122	73.49	16.78	71	3	5	126	9	117	2.6e-07	Uncharacterized protein	HMPREF1544_05911	Mucor circinelloides f. circinelloides (strain 1006PhL) (Mucormycosis agent) (Calyptromyces circinelloides)	NA	nucleus [GO:0005634]; damaged DNA binding [GO:0003684]; nucleotide-excision repair [GO:0006289]	GO:0003684; GO:0005634; GO:0006289	GO:0003684~damaged DNA binding	GO:0006289~nucleotide-excision repair	GO:0005634~nucleus
g119.t1	220	tr|A0A1X2IFZ2|A0A1X2IFZ2_9FUNG	1526	77.6	219	99.55	14.35	37	2	2	220	1320	1526	4.3e-90	Uncharacterized protein	BCR42DRAFT_415959	Absidia repens	NA	guanyl-nucleotide exchange factor activity [GO:0005085]; small GTPase mediated signal transduction [GO:0007264]	GO:0005085; GO:0007264	GO:0005085~guanyl-nucleotide exchange factor activity	GO:0007264~small GTPase mediated signal transduction	NA
g120.t1	257	tr|A0A1X2ITI3|A0A1X2ITI3_9FUNG	614	63.6	272	100	44.3	76	5	1	257	349	612	2.7e-88	Uncharacterized protein	BCR42DRAFT_487677	Absidia repens	NA	NA	NA	NA	NA
g121.t1	166	tr|A0A168SJG6|A0A168SJG6_ABSGL	2981	47.4	156	93.98	5.23	78	2	1	156	1840	1991	1.3e-30	Poly [ADP-ribose] polymerase (PARP) (EC 2.4.2.-)	ABSGL_14182.1 scaffold 14385	Absidia glauca (Pin mould)	NA	NAD+ ADP-ribosyltransferase activity [GO:0003950]; protein ADP-ribosylation [GO:0006471]	GO:0003950; GO:0006471	GO:0003950~NAD+ ADP-ribosyltransferase activity	GO:0006471~protein ADP-ribosylation	NA
g122.t1	137	tr|A0A3F3PU00|A0A3F3PU00_9EURO	662	36.2	116	84.67	17.52	62	3	12	124	434	540	6.1e-10	WH1 domain-containing protein	BDQ94DRAFT_76025	Aspergillus welwitschiae	NA	NA	NA	NA	NA
g123.t1	137	tr|A0A1X2GQL4|A0A1X2GQL4_9FUNG	652	58.9	129	94.16	19.79	52	1	4	132	3	130	1.4e-35	Signal recognition particle subunit SRP72	DM01DRAFT_1333615	Hesseltinella vesiculosa	NA	"signal recognition particle, endoplasmic reticulum targeting [GO:0005786]; 7S RNA binding [GO:0008312]; SRP-dependent cotranslational protein targeting to membrane [GO:0006614]"	GO:0005786; GO:0006614; GO:0008312	GO:0008312~7S RNA binding	GO:0006614~SRP-dependent cotranslational protein targeting to membrane	GO:0005786~signal recognition particle, endoplasmic reticulum targeting
g124.t1	102	tr|A0A168KM37|A0A168KM37_ABSGL	952	79.4	102	100	10.71	20	1	1	102	744	844	7.9e-39	WD_REPEATS_REGION domain-containing protein	ABSGL_00250.1 scaffold 367	Absidia glauca (Pin mould)	NA	NA	NA	NA	NA
g125.t1	188	tr|A0A163MSR6|A0A163MSR6_ABSGL	618	86	178	94.68	28.8	25	0	2	179	217	394	6.4e-87	Deacetylase sirtuin-type domain-containing protein	ABSGL_13923.1 scaffold 14340	Absidia glauca (Pin mould)	NA	NAD+ binding [GO:0070403]	GO:0070403	GO:0070403~NAD+ binding	NA	NA
g126.t1	709	tr|A0A1X2I8C8|A0A1X2I8C8_9FUNG	837	37.1	804	100	96.06	371	25	6	709	48	816	2.8e-119	Uncharacterized protein	BCR42DRAFT_494553	Absidia repens	NA	integral component of membrane [GO:0016021]	GO:0016021	NA	NA	GO:0016021~integral component of membrane
g128.t1	177	tr|A0A1X2IDP7|A0A1X2IDP7_9FUNG	625	49.7	187	100	29.92	77	6	2	177	445	625	8.6e-33	Uncharacterized protein	BCR42DRAFT_452373	Absidia repens	NA	NA	NA	NA	NA
g130.t1	128	tr|A0A1X2IK46|A0A1X2IK46_9FUNG	393	68.7	131	100	33.33	37	1	1	127	181	311	3.4e-47	SET domain-containing protein	BCR42DRAFT_460436	Absidia repens	NA	NA	NA	NA	NA
g131.t1	178	tr|A0A1X2I550|A0A1X2I550_9FUNG	757	59.6	188	100	24.83	66	1	1	178	360	547	5.6e-56	S-adenosyl-L-methionine-dependent methyltransferase	BCR42DRAFT_358776	Absidia repens	NA	RNA binding [GO:0003723]; tRNA (cytosine-5-)-methyltransferase activity [GO:0016428]	GO:0003723; GO:0016428	GO:0003723~RNA binding;GO:0016428~tRNA (cytosine-5-)-methyltransferase activity	NA	NA
g133.t1	117	tr|A0A1X2IEX3|A0A1X2IEX3_9FUNG	204	70.9	117	100	57.35	34	0	1	117	88	204	6.7e-42	Uncharacterized protein	BCR42DRAFT_416752	Absidia repens	NA	integral component of membrane [GO:0016021]	GO:0016021	NA	NA	GO:0016021~integral component of membrane
g134.t1	512	tr|A0A168QTT4|A0A168QTT4_ABSGL	1575	65.7	525	100	33.33	94	10	1	507	31	487	2.5e-186	Phospholipid-transporting ATPase (EC 7.6.2.1)	ABSGL_11420.1 scaffold 12295	Absidia glauca (Pin mould)	NA	integral component of membrane [GO:0016021]; ATP binding [GO:0005524]; ATPase-coupled intramembrane lipid transporter activity [GO:0140326]; magnesium ion binding [GO:0000287]; phospholipid transport [GO:0015914]	GO:0000287; GO:0005524; GO:0015914; GO:0016021; GO:0140326	GO:0000287~magnesium ion binding;GO:0005524~ATP binding	GO:0015914~phospholipid transport	GO:0016021~integral component of membrane
g135.t1	335	tr|A0A1X2J0S3|A0A1X2J0S3_9FUNG	593	34.9	347	100	58.52	195	7	1	332	260	590	4.1e-44	DUF3020 domain-containing protein	BCR42DRAFT_400150	Absidia repens	NA	NA	NA	NA	NA
g137.t1	317	tr|A0A1X2IDV5|A0A1X2IDV5_9FUNG	380	79.6	319	100	83.95	62	2	1	316	61	379	2.9e-148	Uncharacterized protein	BCR42DRAFT_353795	Absidia repens	NA	NA	NA	NA	NA
g139.t1	249	tr|A0A1X2IRN6|A0A1X2IRN6_9FUNG	550	54.8	261	100	47.45	101	6	1	249	295	550	1e-71	Glycoside hydrolase superfamily	BCR42DRAFT_448041	Absidia repens	NA	"chitin binding [GO:0008061]; hydrolase activity, hydrolyzing O-glycosyl compounds [GO:0004553]; carbohydrate metabolic process [GO:0005975]; chitin catabolic process [GO:0006032]"	GO:0004553; GO:0005975; GO:0006032; GO:0008061	GO:0004553~hydrolase activity, hydrolyzing O-glycosyl compounds;GO:0008061~chitin binding	GO:0005975~carbohydrate metabolic process;GO:0006032~chitin catabolic process	NA
g140.t1	216	tr|A0A1X2IJE7|A0A1X2IJE7_9FUNG	473	65.8	237	100	50.11	48	2	2	216	248	473	7.4e-87	Homeobox domain-domain-containing protein	BCR42DRAFT_450244	Absidia repens	NA	"nucleus [GO:0005634]; sequence-specific DNA binding [GO:0043565]; regulation of transcription, DNA-templated [GO:0006355]"	GO:0005634; GO:0006355; GO:0043565	GO:0043565~sequence-specific DNA binding	GO:0006355~regulation of transcription, DNA-templated	GO:0005634~nucleus
g141.t1	98	tr|A0A1X2J127|A0A1X2J127_9FUNG	497	63.9	97	98.98	19.52	34	1	3	98	401	497	5.4e-29	Major facilitator superfamily domain-containing protein	BCR42DRAFT_479758	Absidia repens	NA	integral component of membrane [GO:0016021]; transmembrane transport [GO:0055085]	GO:0016021; GO:0055085	NA	GO:0055085~transmembrane transport	GO:0016021~integral component of membrane
g142.t1	159	tr|A0A1X2J127|A0A1X2J127_9FUNG	497	67.3	150	94.34	30.18	48	1	7	156	169	317	1.3e-56	Major facilitator superfamily domain-containing protein	BCR42DRAFT_479758	Absidia repens	NA	integral component of membrane [GO:0016021]; transmembrane transport [GO:0055085]	GO:0016021; GO:0055085	NA	GO:0055085~transmembrane transport	GO:0016021~integral component of membrane
g143.t1	279	tr|A0A163JVG1|A0A163JVG1_ABSGL	645	79.5	278	99.64	43.1	42	2	1	278	382	644	2.1e-126	Uncharacterized protein	ABSGL_08062.1 scaffold 9578	Absidia glauca (Pin mould)	NA	NA	NA	NA	NA
g144.t1	72	tr|A0A1Y1XH29|A0A1Y1XH29_9FUNG	1070	67.1	70	97.22	6.54	22	1	4	72	999	1068	1.1e-21	Uncharacterized protein	BCR32DRAFT_276666	Anaeromyces robustus	NA	NA	NA	NA	NA
g145.t1	267	tr|A0A168RQK4|A0A168RQK4_ABSGL	1662	69.7	261	97.75	15.7	78	1	1	260	867	1127	2.5e-92	Uncharacterized protein	ABSGL_12889.1 scaffold 13518	Absidia glauca (Pin mould)	NA	SCF complex assembly [GO:0010265]	GO:0010265	NA	GO:0010265~SCF complex assembly	NA
g146.t1	141	tr|A0A163TI19|A0A163TI19_ABSGL	434	70.8	137	97.16	31.57	40	0	2	138	34	170	8.6e-52	Oxidored_FMN domain-containing protein	ABSGL_10898.1 scaffold 12033	Absidia glauca (Pin mould)	NA	FMN binding [GO:0010181]; oxidoreductase activity [GO:0016491]	GO:0010181; GO:0016491	GO:0010181~FMN binding;GO:0016491~oxidoreductase activity	NA	NA
g147.t1	165	tr|A0A168QUX5|A0A168QUX5_ABSGL	793	57.3	131	79.39	16.52	55	1	35	165	629	758	1.2e-33	VWFA domain-containing protein	ABSGL_11467.1 scaffold 12295	Absidia glauca (Pin mould)	NA	Ku70:Ku80 complex [GO:0043564]; damaged DNA binding [GO:0003684]; DNA helicase activity [GO:0003678]; telomeric DNA binding [GO:0042162]; DNA recombination [GO:0006310]; double-strand break repair via nonhomologous end joining [GO:0006303]; telomere maintenance [GO:0000723]	GO:0000723; GO:0003678; GO:0003684; GO:0006303; GO:0006310; GO:0042162; GO:0043564	GO:0003678~DNA helicase activity;GO:0003684~damaged DNA binding;GO:0042162~telomeric DNA binding	GO:0000723~telomere maintenance;GO:0006303~double-strand break repair via nonhomologous end joining;GO:0006310~DNA recombination	GO:0043564~Ku70:Ku80 complex
g148.t1	99	tr|A0A1X2GTU9|A0A1X2GTU9_9FUNG	359	61.7	60	60.61	16.71	23	0	37	96	14	73	8.5e-14	Phospholipid scramblase	DM01DRAFT_1332036	Hesseltinella vesiculosa	NA	phospholipid scramblase activity [GO:0017128]	GO:0017128	GO:0017128~phospholipid scramblase activity	NA	NA
g149.t1	264	tr|A0A168KTS4|A0A168KTS4_ABSGL	402	72.2	266	100	66.17	70	3	1	264	139	402	6e-107	Phospholipid scramblase	ABSGL_00760.1 scaffold 958	Absidia glauca (Pin mould)	NA	phospholipid scramblase activity [GO:0017128]	GO:0017128	GO:0017128~phospholipid scramblase activity	NA	NA
g150.t1	533	tr|A0A1X2IRU7|A0A1X2IRU7_9FUNG	609	44.7	523	98.12	85.88	197	17	37	529	100	560	1.8e-94	Acyl CoA binding protein-domain-containing protein	BCR42DRAFT_407177	Absidia repens	NA	fatty-acyl-CoA binding [GO:0000062]	GO:0000062	GO:0000062~fatty-acyl-CoA binding	NA	NA
g151.t1	244	tr|A0A1X2I3Z3|A0A1X2I3Z3_9FUNG	340	64.1	181	74.18	53.24	65	0	64	244	28	208	2.4e-70	Uncharacterized protein	BCR42DRAFT_335221	Absidia repens	NA	NA	NA	NA	NA
g152.t1	336	tr|A0A163MH47|A0A163MH47_ABSGL	1051	42.9	338	100	32.16	151	8	1	310	690	1013	3.2e-60	Uncharacterized protein	ABSGL_10775.1 scaffold 12033	Absidia glauca (Pin mould)	NA	integral component of membrane [GO:0016021]	GO:0016021	NA	NA	GO:0016021~integral component of membrane
g153.t1	475	tr|A0A367JJ11|A0A367JJ11_9FUNG	576	89.9	474	99.79	82.29	46	1	1	474	95	566	1.3e-237	Chaperonin	HSP60_2 CU097_011228	Rhizopus azygosporus (Rhizopus microsporus var. azygosporus)	NA	ATP binding [GO:0005524]; protein refolding [GO:0042026]	GO:0005524; GO:0042026	GO:0005524~ATP binding	GO:0042026~protein refolding	NA
g154.t1	116	tr|A0A162QNT1|A0A162QNT1_MUCCL	458	66.7	120	100	26.2	30	2	3	116	4	119	3.8e-37	HD domain-containing protein	MUCCIDRAFT_164900	Mucor circinelloides f. lusitanicus CBS 277.49	NA	NA	NA	NA	NA
g155.t1	205	tr|A0A163JDS3|A0A163JDS3_ABSGL	538	68.2	214	100	39.78	53	3	1	199	299	512	2.4e-71	HD domain-containing protein	ABSGL_04199.1 scaffold 5169	Absidia glauca (Pin mould)	NA	NA	NA	NA	NA
g156.t1	210	tr|A0A1X2I6J4|A0A1X2I6J4_9FUNG	247	60.8	222	100	89.88	69	2	7	210	6	227	1.3e-67	ClpP/crotonase-like domain-containing protein	BCR42DRAFT_422445	Absidia repens	NA	integral component of membrane [GO:0016021]; catalytic activity [GO:0003824]	GO:0003824; GO:0016021	GO:0003824~catalytic activity	NA	GO:0016021~integral component of membrane
g158.t1	206	tr|A0A1X2G7N2|A0A1X2G7N2_9FUNG	306	78.5	200	97.09	65.36	43	0	7	206	46	245	2.2e-88	Ribosome biogenesis regulatory protein	DM01DRAFT_1410292	Hesseltinella vesiculosa	NA	nucleus [GO:0005634]; ribosome biogenesis [GO:0042254]	GO:0005634; GO:0042254	NA	GO:0042254~ribosome biogenesis	GO:0005634~nucleus
g159.t1	53	tr|A0A1X2GU16|A0A1X2GU16_9FUNG	190	86.8	53	100	27.89	7	0	1	53	113	165	4.7e-19	DUF4396 domain-containing protein	DM01DRAFT_1280459	Hesseltinella vesiculosa	NA	integral component of membrane [GO:0016021]	GO:0016021	NA	NA	GO:0016021~integral component of membrane
g161.t1	155	tr|A0A163JZY9|A0A163JZY9_ABSGL	650	80.9	141	90.97	21.69	27	0	2	142	7	147	8.8e-58	Uncharacterized protein	ABSGL_10151.1 scaffold 11802	Absidia glauca (Pin mould)	NA	GTP binding [GO:0005525]; GTPase activity [GO:0003924]	GO:0003924; GO:0005525	GO:0003924~GTPase activity;GO:0005525~GTP binding	NA	NA
g162.t1	185	tr|A0A168LEZ2|A0A168LEZ2_ABSGL	1115	78.3	184	99.46	16.5	35	2	2	184	82	261	1.3e-76	RGS domain-containing protein	ABSGL_02075.1 scaffold 2596	Absidia glauca (Pin mould)	NA	oxidoreductase activity [GO:0016491]	GO:0016491	GO:0016491~oxidoreductase activity	NA	NA
g163.t1	128	tr|A0A1X2HYN3|A0A1X2HYN3_9FUNG	292	84.5	129	100	44.18	19	1	1	128	163	291	4.7e-57	Ribosomal_L18_c domain-containing protein	BCR42DRAFT_361826 BCR42DRAFT_422849	Absidia repens	NA	ribosome [GO:0005840]; 5S rRNA binding [GO:0008097]; structural constituent of ribosome [GO:0003735]; translation [GO:0006412]	GO:0003735; GO:0005840; GO:0006412; GO:0008097	GO:0003735~structural constituent of ribosome;GO:0008097~5S rRNA binding	GO:0006412~translation	GO:0005840~ribosome
g164.t1	109	tr|A0A1X2I7I2|A0A1X2I7I2_9FUNG	372	53	117	100	31.45	46	2	1	108	255	371	1e-23	Uncharacterized protein	BCR42DRAFT_332811	Absidia repens	NA	NA	NA	NA	NA
g165.t1	277	tr|A0A163K265|A0A163K265_ABSGL	278	87.5	279	100	100	32	2	1	277	1	278	5.3e-138	Uncharacterized protein	ABSGL_10637.1 scaffold 12033	Absidia glauca (Pin mould)	NA	response to oxidative stress [GO:0006979]	GO:0006979	NA	GO:0006979~response to oxidative stress	NA
g166.t1	66	tr|A0A168SM07|A0A168SM07_ABSGL	409	88.7	62	93.94	15.16	7	0	1	62	27	88	3.9e-23	Pyruvate carboxyltransferase domain-containing protein	ABSGL_14288.1 scaffold 14385	Absidia glauca (Pin mould)	NA	"transferase activity, transferring acyl groups, acyl groups converted into alkyl on transfer [GO:0046912]; carboxylic acid metabolic process [GO:0019752]"	GO:0019752; GO:0046912	GO:0046912~transferase activity, transferring acyl groups, acyl groups converted into alkyl on transfer	GO:0019752~carboxylic acid metabolic process	NA
g167.t1	198	tr|A0A163CWM5|A0A163CWM5_PHYB8	894	58.7	196	98.99	21.92	75	2	1	196	411	600	6.4e-61	Metallophos domain-containing protein	PHYBLDRAFT_152705	Phycomyces blakesleeanus (strain ATCC 8743b / DSM 1359 / FGSC 10004 / NBRC 33097 / NRRL 1555)	NA	integral component of membrane [GO:0016021]; hydrolase activity [GO:0016787]	GO:0016021; GO:0016787	GO:0016787~hydrolase activity	NA	GO:0016021~integral component of membrane
g168.t1	576	tr|A0A168N9Y1|A0A168N9Y1_ABSGL	2317	98.4	576	100	24.86	9	0	1	576	747	1322	0	MPN domain-containing protein	ABSGL_05791.1 scaffold 7482	Absidia glauca (Pin mould)	NA	"spliceosomal complex [GO:0005681]; U5 snRNA binding [GO:0030623]; U6 snRNA binding [GO:0017070]; mRNA splicing, via spliceosome [GO:0000398]"	GO:0000398; GO:0005681; GO:0017070; GO:0030623	GO:0017070~U6 snRNA binding;GO:0030623~U5 snRNA binding	GO:0000398~mRNA splicing, via spliceosome	GO:0005681~spliceosomal complex
g169.t1	427	tr|A0A163IX18|A0A163IX18_ABSGL	472	78.6	412	96.49	87.29	55	3	2	413	84	462	5.4e-182	Protein kinase domain-containing protein	ABSGL_01165.1 scaffold 1223	Absidia glauca (Pin mould)	NA	ATP binding [GO:0005524]; protein kinase activity [GO:0004672]	GO:0004672; GO:0005524	GO:0004672~protein kinase activity;GO:0005524~ATP binding	NA	NA
g170.t1	613	tr|A0A168QLW9|A0A168QLW9_ABSGL	816	36	339	55.3	41.54	141	7	282	610	544	816	2.5e-39	Uncharacterized protein	ABSGL_10923.1 scaffold 12033	Absidia glauca (Pin mould)	NA	NA	NA	NA	NA
g172.t1	357	tr|A0A168RWS2|A0A168RWS2_ABSGL	598	44.3	336	94.12	56.19	157	7	43	357	266	592	2.3e-61	Uncharacterized protein	ABSGL_13145.1 scaffold 13659	Absidia glauca (Pin mould)	NA	NA	NA	NA	NA
g173.t1	212	tr|A0A1X2IGA2|A0A1X2IGA2_9FUNG	1152	32.8	192	90.57	16.67	102	5	1	185	1	172	2.6e-12	Uncharacterized protein	BCR42DRAFT_375738	Absidia repens	NA	GTPase activator activity [GO:0005096]; phosphatidylinositol binding [GO:0035091]; signal transduction [GO:0007165]	GO:0005096; GO:0007165; GO:0035091	GO:0005096~GTPase activator activity;GO:0035091~phosphatidylinositol binding	GO:0007165~signal transduction	NA
g174.t1	289	tr|A0A163JF67|A0A163JF67_ABSGL	281	44	291	100	100	146	7	4	288	2	281	2.1e-60	CTP_transf_like domain-containing protein	ABSGL_06752.1 scaffold 8661	Absidia glauca (Pin mould)	NA	catalytic activity [GO:0003824]; biosynthetic process [GO:0009058]	GO:0003824; GO:0009058	GO:0003824~catalytic activity	GO:0009058~biosynthetic process	NA
g175.t1	139	tr|A0A163IVS1|A0A163IVS1_ABSGL	352	83.3	138	99.28	39.2	23	0	2	139	215	352	1.4e-62	Uncharacterized protein	ABSGL_00938.1 scaffold 1010	Absidia glauca (Pin mould)	NA	"integral component of membrane [GO:0016021]; transferase activity, transferring alkyl or aryl (other than methyl) groups [GO:0016765]; isoprenoid biosynthetic process [GO:0008299]"	GO:0008299; GO:0016021; GO:0016765	GO:0016765~transferase activity, transferring alkyl or aryl (other than methyl) groups	GO:0008299~isoprenoid biosynthetic process	GO:0016021~integral component of membrane
g176.t1	255	tr|A0A168NRC3|A0A168NRC3_ABSGL	668	45.7	280	100	41.92	104	8	3	253	401	661	2.9e-50	PH domain-containing protein	ABSGL_06781.1 scaffold 8673	Absidia glauca (Pin mould)	NA	signal transduction [GO:0007165]	GO:0007165	NA	GO:0007165~signal transduction	NA
g177.t1	104	tr|A0A1X2IQE6|A0A1X2IQE6_9FUNG	380	40.4	89	85.58	23.42	38	4	16	104	307	380	5.3e-06	Uncharacterized protein	BCR42DRAFT_222767	Absidia repens	NA	integral component of membrane [GO:0016021]	GO:0016021	NA	NA	GO:0016021~integral component of membrane
g178.t1	395	tr|A0A1X2IWU4|A0A1X2IWU4_9FUNG	487	52.3	193	48.86	39.63	69	6	213	394	306	486	1.8e-38	Uncharacterized protein	BCR42DRAFT_404966	Absidia repens	NA	NA	NA	NA	NA
g179.t1	190	tr|A0A168P7J5|A0A168P7J5_ABSGL	484	91.1	190	100	39.26	17	0	1	190	295	484	2.4e-97	Catalase (EC 1.11.1.6)	ABSGL_07640.1 scaffold 8929	Absidia glauca (Pin mould)	NA	catalase activity [GO:0004096]; heme binding [GO:0020037]; metal ion binding [GO:0046872]; hydrogen peroxide catabolic process [GO:0042744]; response to oxidative stress [GO:0006979]	GO:0004096; GO:0006979; GO:0020037; GO:0042744; GO:0046872	GO:0004096~catalase activity;GO:0020037~heme binding;GO:0046872~metal ion binding	GO:0006979~response to oxidative stress;GO:0042744~hydrogen peroxide catabolic process	NA
g180.t1	180	tr|A0A168S2V5|A0A168S2V5_ABSGL	182	63.7	182	100	100	64	2	1	180	1	182	1.1e-56	Peroxiredoxin (EC 1.11.1.15)	ABSGL_13386.1 scaffold 14161	Absidia glauca (Pin mould)	NA	cell [GO:0005623]; peroxidase activity [GO:0004601]; peroxiredoxin activity [GO:0051920]; cell redox homeostasis [GO:0045454]	GO:0004601; GO:0005623; GO:0045454; GO:0051920	GO:0004601~peroxidase activity;GO:0051920~peroxiredoxin activity	GO:0045454~cell redox homeostasis	GO:0005623~cell
g181.t1	893	tr|A0A077WEI1|A0A077WEI1_9FUNG	1122	74.9	945	100	84.22	147	10	2	893	76	983	0	Putative ATP dependent helicase	LRAMOSA08569	Lichtheimia ramosa	NA	ATP binding [GO:0005524]; helicase activity [GO:0004386]; nucleic acid binding [GO:0003676]	GO:0003676; GO:0004386; GO:0005524	GO:0003676~nucleic acid binding;GO:0004386~helicase activity;GO:0005524~ATP binding	NA	NA
g182.t1	87	tr|A0A1X2IWI7|A0A1X2IWI7_9FUNG	613	52.7	74	85.06	12.07	34	1	1	74	294	366	1.2e-16	p-loop containing nucleoside triphosphate hydrolase protein	BCR42DRAFT_487395	Absidia repens	NA	mitochondrion [GO:0005739]; ATP binding [GO:0005524]; hydrolase activity [GO:0016787]; mitochondrial respiratory chain complex III assembly [GO:0034551]	GO:0005524; GO:0005739; GO:0016787; GO:0034551	GO:0005524~ATP binding;GO:0016787~hydrolase activity	GO:0034551~mitochondrial respiratory chain complex III assembly	GO:0005739~mitochondrion
g183.t1	307	tr|A0A163JHZ9|A0A163JHZ9_ABSGL	300	40.2	306	99.67	100	171	4	2	306	4	298	2.4e-51	NAD(P)-bd_dom domain-containing protein	ABSGL_05129.1 scaffold 6524	Absidia glauca (Pin mould)	NA	NA	NA	NA	NA
g184.t1	1191	tr|A0A1X2HYI3|A0A1X2HYI3_9FUNG	1148	32.8	692	58.1	60.28	379	16	532	1189	351	990	1e-81	Uncharacterized protein	BCR42DRAFT_181371	Absidia repens	NA	NA	NA	NA	NA
g186.t1	634	tr|A0A1X2I766|A0A1X2I766_9FUNG	617	45	651	100	100	292	13	4	632	5	611	5.4e-146	T-complex protein 11-domain-containing protein	BCR42DRAFT_422081	Absidia repens	NA	NA	NA	NA	NA
g187.t1	105	tr|A0A0C7C3A3|A0A0C7C3A3_RHIZD	637	76.5	102	97.14	16.01	24	0	1	102	399	500	3.3e-40	Carn_acyltransf domain-containing protein	RMATCC62417_12514	Rhizopus microsporus	NA	"transferase activity, transferring acyl groups [GO:0016746]"	GO:0016746	GO:0016746~transferase activity, transferring acyl groups	NA	NA
g188.t1	140	tr|A0A1X2IQD9|A0A1X2IQD9_9FUNG	490	62.6	139	99.29	28.37	44	3	1	139	360	490	4.9e-39	p-loop containing nucleoside triphosphate hydrolase protein	BCR42DRAFT_209301	Absidia repens	NA	GTP binding [GO:0005525]; hydrolase activity [GO:0016787]	GO:0005525; GO:0016787	GO:0005525~GTP binding;GO:0016787~hydrolase activity	NA	NA
g189.t1	593	tr|A0A1X2IAN8|A0A1X2IAN8_9FUNG	965	49	600	100	62.18	249	13	5	586	7	567	2.4e-140	Uncharacterized protein (Fragment)	BCR42DRAFT_420097	Absidia repens	NA	NA	NA	NA	NA
g190.t1	218	tr|A0A163IPQ7|A0A163IPQ7_ABSGL	550	50.2	213	97.71	38.73	100	1	12	218	137	349	4.4e-55	Uncharacterized protein	ABSGL_00016.1 scaffold 67	Absidia glauca (Pin mould)	NA	"heme binding [GO:0020037]; iron ion binding [GO:0005506]; oxidoreductase activity, acting on paired donors, with incorporation or reduction of molecular oxygen [GO:0016705]"	GO:0005506; GO:0016705; GO:0020037	GO:0005506~iron ion binding;GO:0016705~oxidoreductase activity, acting on paired donors, with incorporation or reduction of molecular oxygen;GO:0020037~heme binding	NA	NA
g191.t1	79	tr|A0A1X2G8K0|A0A1X2G8K0_9FUNG	242	96.2	79	100	32.64	3	0	1	79	1	79	3.5e-34	Proteasome subunit alpha type (EC 3.4.25.1)	DM01DRAFT_1326862	Hesseltinella vesiculosa	NA	"cytoplasm [GO:0005737]; nucleus [GO:0005634]; proteasome core complex, alpha-subunit complex [GO:0019773]; threonine-type endopeptidase activity [GO:0004298]; proteasome-mediated ubiquitin-dependent protein catabolic process [GO:0043161]"	GO:0004298; GO:0005634; GO:0005737; GO:0019773; GO:0043161	GO:0004298~threonine-type endopeptidase activity	GO:0043161~proteasome-mediated ubiquitin-dependent protein catabolic process	GO:0005634~nucleus;GO:0005737~cytoplasm;GO:0019773~proteasome core complex, alpha-subunit complex
g192.t1	92	tr|A0A168SMW1|A0A168SMW1_ABSGL	982	56.2	73	79.35	7.43	28	2	1	73	792	860	3.7e-11	Uncharacterized protein	ABSGL_14330.1 scaffold 14385	Absidia glauca (Pin mould)	NA	ATP binding [GO:0005524]; nucleic acid binding [GO:0003676]	GO:0003676; GO:0005524	GO:0003676~nucleic acid binding;GO:0005524~ATP binding	NA	NA
g193.t1	210	tr|A0A1X2IYL7|A0A1X2IYL7_9FUNG	1080	33.2	205	97.62	18.98	101	6	1	195	704	882	1.1e-13	DNA repair protein REV1 (EC 2.7.7.-)	BCR42DRAFT_342701	Absidia repens	NA	nucleus [GO:0005634]; damaged DNA binding [GO:0003684]; nucleotidyltransferase activity [GO:0016779]; error-prone translesion synthesis [GO:0042276]	GO:0003684; GO:0005634; GO:0016779; GO:0042276	GO:0003684~damaged DNA binding;GO:0016779~nucleotidyltransferase activity	GO:0042276~error-prone translesion synthesis	GO:0005634~nucleus
g194.t1	554	tr|A0A1X2IC55|A0A1X2IC55_9FUNG	968	45.8	609	100	62.91	230	11	3	548	241	812	1.3e-132	START domain-containing protein	BCR42DRAFT_420105	Absidia repens	NA	lipid binding [GO:0008289]	GO:0008289	GO:0008289~lipid binding	NA	NA
g195.t1	150	tr|A0A1X2HXL4|A0A1X2HXL4_9FUNG	416	83.8	148	98.67	35.58	24	0	1	148	226	373	7e-68	Phosphoglycerate kinase (EC 2.7.2.3)	BCR42DRAFT_496994	Absidia repens	NA	ATP binding [GO:0005524]; phosphoglycerate kinase activity [GO:0004618]; glycolytic process [GO:0006096]	GO:0004618; GO:0005524; GO:0006096	GO:0004618~phosphoglycerate kinase activity;GO:0005524~ATP binding	GO:0006096~glycolytic process	NA
g196.t1	361	tr|A0A168S9C1|A0A168S9C1_ABSGL	749	39.9	388	100	51.8	170	16	15	360	382	748	1.1e-53	Aa_trans domain-containing protein	ABSGL_13759.1 scaffold 14320	Absidia glauca (Pin mould)	NA	integral component of membrane [GO:0016021]	GO:0016021	NA	NA	GO:0016021~integral component of membrane
g197.t1	282	tr|I1BWM1|I1BWM1_RHIO9	322	54	274	97.16	85.09	96	3	3	276	77	320	2.6e-76	Uncharacterized protein	RO3G_05306	Rhizopus delemar (strain RA 99-880 / ATCC MYA-4621 / FGSC 9543 / NRRL 43880) (Mucormycosis agent) (Rhizopus arrhizus var. delemar)	NA	integral component of membrane [GO:0016021]	GO:0016021	NA	NA	GO:0016021~integral component of membrane
g198.t1	133	tr|A0A168M742|A0A168M742_ABSGL	355	75.4	134	100	37.75	31	2	1	133	1	133	1.8e-51	Uncharacterized protein	ABSGL_03585.1 scaffold 4609	Absidia glauca (Pin mould)	NA	metal ion binding [GO:0046872]	GO:0046872	GO:0046872~metal ion binding	NA	NA
g199.t1	120	tr|A0A168NQ03|A0A168NQ03_ABSGL	120	91.7	108	90	90	9	0	3	110	4	111	1.4e-50	Uncharacterized protein	ABSGL_06708.1 scaffold 8661	Absidia glauca (Pin mould)	NA	ribosome [GO:0005840]; structural constituent of ribosome [GO:0003735]; translation [GO:0006412]	GO:0003735; GO:0005840; GO:0006412	GO:0003735~structural constituent of ribosome	GO:0006412~translation	GO:0005840~ribosome
g201.t1	173	tr|A0A1X2IUC4|A0A1X2IUC4_9FUNG	548	60.7	168	97.11	30.66	63	1	1	165	232	399	5.6e-53	Tyrosyl-DNA phosphodiesterase-domain-containing protein	BCR42DRAFT_368278	Absidia repens	NA	nucleus [GO:0005634]; phosphoric diester hydrolase activity [GO:0008081]; DNA repair [GO:0006281]	GO:0005634; GO:0006281; GO:0008081	GO:0008081~phosphoric diester hydrolase activity	GO:0006281~DNA repair	GO:0005634~nucleus
g202.t1	111	tr|A0A1X2IZX4|A0A1X2IZX4_9FUNG	114	66.1	109	98.2	95.61	35	1	3	109	4	112	1.2e-35	Uncharacterized protein	BCR42DRAFT_399447	Absidia repens	NA	NA	NA	NA	NA
g203.t1	102	tr|A0A0A1P8Y5|A0A0A1P8Y5_RHIZD	278	75.5	102	100	36.69	25	0	1	102	177	278	3.9e-38	Putative Gluconate 5-dehydrogenase	RMCBS344292_15240	Rhizopus microsporus	NA	oxidoreductase activity [GO:0016491]	GO:0016491	GO:0016491~oxidoreductase activity	NA	NA
g204.t1	117	tr|A0A168RFZ9|A0A168RFZ9_ABSGL	369	47.1	102	87.18	27.64	45	3	3	104	249	341	3.1e-15	RTC4 domain-containing protein	ABSGL_12521.1 scaffold 12955	Absidia glauca (Pin mould)	NA	NA	NA	NA	NA
g205.t1	137	tr|A0A1X2II80|A0A1X2II80_9FUNG	218	73.4	139	100	63.76	34	3	1	137	81	218	2.1e-55	Nuclear cap-binding protein subunit 2 (20 kDa nuclear cap-binding protein)	BCR42DRAFT_351008	Absidia repens	NA	"nuclear cap binding complex [GO:0005846]; nucleus [GO:0005634]; RNA cap binding [GO:0000339]; mRNA cis splicing, via spliceosome [GO:0045292]"	GO:0000339; GO:0005634; GO:0005846; GO:0045292	GO:0000339~RNA cap binding	GO:0045292~mRNA cis splicing, via spliceosome	GO:0005634~nucleus;GO:0005846~nuclear cap binding complex
g206.t1	524	tr|A0A1X2IR13|A0A1X2IR13_9FUNG	801	40.3	533	100	66.54	239	7	4	516	265	738	5.2e-102	Fungal_trans domain-containing protein	BCR42DRAFT_409401	Absidia repens	NA	"nucleus [GO:0005634]; DNA binding [GO:0003677]; zinc ion binding [GO:0008270]; transcription, DNA-templated [GO:0006351]"	GO:0003677; GO:0005634; GO:0006351; GO:0008270	GO:0003677~DNA binding;GO:0008270~zinc ion binding	GO:0006351~transcription, DNA-templated	GO:0005634~nucleus
g207.t1	176	tr|A0A1X2HXQ6|A0A1X2HXQ6_9FUNG	7673	43.9	173	98.3	2.25	86	3	5	176	3622	3784	2e-29	Uncharacterized protein	BCR42DRAFT_457131	Absidia repens	NA	NA	NA	NA	NA
g208.t1	114	tr|A0A1X2HKD5|A0A1X2HKD5_9FUNG	1247	91.5	106	92.98	8.5	9	0	1	106	412	517	8e-48	Coatomer subunit alpha	BCR42DRAFT_362648	Absidia repens	NA	COPI vesicle coat [GO:0030126]; Golgi membrane [GO:0000139]; structural molecule activity [GO:0005198]; intracellular protein transport [GO:0006886]; vesicle-mediated transport [GO:0016192]	GO:0000139; GO:0005198; GO:0006886; GO:0016192; GO:0030126	GO:0005198~structural molecule activity	GO:0006886~intracellular protein transport;GO:0016192~vesicle-mediated transport	GO:0000139~Golgi membrane;GO:0030126~COPI vesicle coat
g209.t1	329	tr|A0A168LH84|A0A168LH84_ABSGL	642	53.4	352	100	54.83	140	3	1	329	156	506	4.7e-93	Uncharacterized protein	ABSGL_02203.1 scaffold 2846	Absidia glauca (Pin mould)	NA	integral component of membrane [GO:0016021]; serine-type endopeptidase activity [GO:0004252]	GO:0004252; GO:0016021	GO:0004252~serine-type endopeptidase activity	NA	GO:0016021~integral component of membrane
g210.t1	229	tr|A0A163JD42|A0A163JD42_ABSGL	1418	85.6	229	100	16.15	33	0	1	229	1190	1418	1.2e-114	Uncharacterized protein	ABSGL_04029.1 scaffold 4782	Absidia glauca (Pin mould)	NA	"ATP binding [GO:0005524]; formate-tetrahydrofolate ligase activity [GO:0004329]; heme binding [GO:0020037]; iron ion binding [GO:0005506]; methylenetetrahydrofolate dehydrogenase (NADP+) activity [GO:0004488]; oxidoreductase activity, acting on paired donors, with incorporation or reduction of molecular oxygen [GO:0016705]"	GO:0004329; GO:0004488; GO:0005506; GO:0005524; GO:0016705; GO:0020037	GO:0004329~formate-tetrahydrofolate ligase activity;GO:0004488~methylenetetrahydrofolate dehydrogenase (NADP+) activity;GO:0005506~iron ion binding;GO:0005524~ATP binding;GO:0016705~oxidoreductase activity, acting on paired donors, with incorporation or reduction of molecular oxygen;GO:0020037~heme binding	NA	NA
g211.t1	344	tr|A0A1X2IVL5|A0A1X2IVL5_9FUNG	586	43	379	100	64.68	163	8	1	340	209	573	2.2e-69	Rho GTPase activation protein	BCR42DRAFT_487135	Absidia repens	NA	signal transduction [GO:0007165]	GO:0007165	NA	GO:0007165~signal transduction	NA
g213.t1	171	tr|A0A1X2IPX3|A0A1X2IPX3_9FUNG	270	40.6	138	80.7	51.11	51	5	43	171	53	168	7.8e-15	WRKY domain-containing protein	BCR42DRAFT_410023	Absidia repens	NA	nucleus [GO:0005634]; DNA-binding transcription factor activity [GO:0003700]; sequence-specific DNA binding [GO:0043565]	GO:0003700; GO:0005634; GO:0043565	GO:0003700~sequence-specific DNA binding transcription factor activity;GO:0043565~sequence-specific DNA binding	NA	GO:0005634~nucleus
g214.t1	122	tr|A0A163JRB9|A0A163JRB9_ABSGL	402	76.2	122	100	30.35	28	1	1	121	125	246	4.2e-47	Uncharacterized protein	ABSGL_08464.1 scaffold 10128	Absidia glauca (Pin mould)	NA	"integral component of membrane [GO:0016021]; phosphotransferase activity, for other substituted phosphate groups [GO:0016780]; phospholipid biosynthetic process [GO:0008654]"	GO:0008654; GO:0016021; GO:0016780	GO:0016780~phosphotransferase activity, for other substituted phosphate groups	GO:0008654~phospholipid biosynthetic process	GO:0016021~integral component of membrane
g215.t1	143	tr|A0A163KAD4|A0A163KAD4_ABSGL	356	58	138	96.5	38.76	58	0	1	138	132	269	9e-41	Uncharacterized protein	ABSGL_11508.1 scaffold 12295	Absidia glauca (Pin mould)	NA	integral component of membrane [GO:0016021]	GO:0016021	NA	NA	GO:0016021~integral component of membrane
g217.t1	167	tr|A0A1X2G4C6|A0A1X2G4C6_9FUNG	1322	52.6	173	100	13.09	71	3	2	167	43	211	3.2e-37	DNA topoisomerase 2 (EC 5.6.2.2)	DM01DRAFT_1411320	Hesseltinella vesiculosa	NA	"ATP binding [GO:0005524]; DNA binding [GO:0003677]; DNA topoisomerase type II (double strand cut, ATP-hydrolyzing) activity [GO:0003918]; DNA topological change [GO:0006265]"	GO:0003677; GO:0003918; GO:0005524; GO:0006265	GO:0003677~DNA binding;GO:0003918~DNA topoisomerase type II (ATP-hydrolyzing) activity;GO:0005524~ATP binding	GO:0006265~DNA topological change	NA
g218.t1	237	tr|A0A1X2J198|A0A1X2J198_9FUNG	696	79.6	240	100	34.48	46	1	1	237	457	696	1.2e-103	Acyl-coenzyme A oxidase	BCR42DRAFT_363979	Absidia repens	NA	peroxisome [GO:0005777]; acyl-CoA oxidase activity [GO:0003997]; FAD binding [GO:0071949]; fatty acid beta-oxidation [GO:0006635]	GO:0003997; GO:0005777; GO:0006635; GO:0071949	GO:0003997~acyl-CoA oxidase activity;GO:0071949~FAD binding	GO:0006635~fatty acid beta-oxidation	GO:0005777~peroxisome
g219.t1	323	tr|A0A163MDV6|A0A163MDV6_ABSGL	717	37.9	264	81.73	36.82	146	5	17	270	253	508	7e-41	Uncharacterized protein	ABSGL_09765.1 scaffold 11617	Absidia glauca (Pin mould)	NA	trans-Golgi network [GO:0005802]; vesicle [GO:0031982]; GTP binding [GO:0005525]; GTPase activity [GO:0003924]; vesicle-mediated transport [GO:0016192]	GO:0003924; GO:0005525; GO:0005802; GO:0016192; GO:0031982	GO:0003924~GTPase activity;GO:0005525~GTP binding	GO:0016192~vesicle-mediated transport	GO:0005802~trans-Golgi network;GO:0031982~vesicle
g220.t1	144	tr|A0A1X2IGX2|A0A1X2IGX2_9FUNG	306	42.4	139	96.53	45.42	80	0	4	142	52	190	1.8e-25	Uncharacterized protein	BCR42DRAFT_33741	Absidia repens	NA	NA	NA	NA	NA
g221.t1	266	tr|A0A1X2HYG5|A0A1X2HYG5_9FUNG	790	49.1	273	100	34.56	107	6	3	255	44	304	5e-61	Transcriptional repressor TCF25-domain-containing protein	BCR42DRAFT_496789	Absidia repens	NA	NA	NA	NA	NA
g222.t1	133	tr|A0A168NQT9|A0A168NQT9_ABSGL	768	54.9	133	100	17.32	55	2	1	133	358	485	8.1e-36	Uncharacterized protein	ABSGL_06751.1 scaffold 8661	Absidia glauca (Pin mould)	NA	NA	NA	NA	NA
g223.t1	234	tr|A0A1X2IRK5|A0A1X2IRK5_9FUNG	464	59.2	238	100	51.29	90	4	1	234	131	365	2.9e-76	Uncharacterized protein	BCR42DRAFT_406987	Absidia repens	NA	integral component of membrane [GO:0016021]	GO:0016021	NA	NA	GO:0016021~integral component of membrane
g224.t1	230	tr|A0A1Y1WAJ5|A0A1Y1WAJ5_9FUNG	854	33.3	195	84.78	22.83	102	9	17	187	619	809	2e-21	Subtilisin-like protein	BCR32DRAFT_330129	Anaeromyces robustus	NA	serine-type endopeptidase activity [GO:0004252]	GO:0004252	GO:0004252~serine-type endopeptidase activity	NA	NA
g225.t1	99	tr|A0A0A1MNL8|A0A0A1MNL8_RHIZD	416	55.1	98	98.99	23.56	31	5	4	99	110	196	3.8e-14	Uncharacterized protein	RMCBS344292_02728	Rhizopus microsporus	NA	nucleic acid binding [GO:0003676]; ubiquitin protein ligase activity [GO:0061630]; zinc ion binding [GO:0008270]; mRNA processing [GO:0006397]	GO:0003676; GO:0006397; GO:0008270; GO:0061630	GO:0003676~nucleic acid binding;GO:0008270~zinc ion binding;GO:0061630~ubiquitin protein ligase activity	GO:0006397~mRNA processing	NA
g226.t1	132	tr|A0A1X2IME0|A0A1X2IME0_9FUNG	735	91.5	129	97.73	17.55	11	0	1	129	197	325	5.6e-61	Dynamin central region-domain-containing protein	BCR42DRAFT_350739	Absidia repens	NA	GTP binding [GO:0005525]; GTPase activity [GO:0003924]	GO:0003924; GO:0005525	GO:0003924~GTPase activity;GO:0005525~GTP binding	NA	NA
g227.t1	150	tr|A0A163J6X4|A0A163J6X4_ABSGL	481	71.1	149	99.33	30.98	39	3	1	149	138	282	1.8e-55	Uncharacterized protein	ABSGL_03011.1 scaffold 4097	Absidia glauca (Pin mould)	NA	integral component of membrane [GO:0016021]; molybdate ion transmembrane transporter activity [GO:0015098]	GO:0015098; GO:0016021	GO:0015098~molybdate ion transmembrane transporter activity	NA	GO:0016021~integral component of membrane
g228.t1	225	tr|A0A1X2I9G0|A0A1X2I9G0_9FUNG	3180	46.8	218	96.89	6.86	106	3	1	218	1778	1985	2.3e-51	Golgi-body localization protein domain-domain-containing protein	BCR42DRAFT_453621	Absidia repens	NA	integral component of membrane [GO:0016021]	GO:0016021	NA	NA	GO:0016021~integral component of membrane
g229.t1	209	tr|A0A1X2IFZ2|A0A1X2IFZ2_9FUNG	1526	43.3	201	96.17	13.17	96	7	4	197	167	356	2e-28	Uncharacterized protein	BCR42DRAFT_415959	Absidia repens	NA	guanyl-nucleotide exchange factor activity [GO:0005085]; small GTPase mediated signal transduction [GO:0007264]	GO:0005085; GO:0007264	GO:0005085~guanyl-nucleotide exchange factor activity	GO:0007264~small GTPase mediated signal transduction	NA
g230.t1	144	tr|A0A163DCS4|A0A163DCS4_PHYB8	1452	74.1	143	99.31	9.85	36	1	1	143	1065	1206	2.3e-52	Uncharacterized protein	PHYBLDRAFT_79871	Phycomyces blakesleeanus (strain ATCC 8743b / DSM 1359 / FGSC 10004 / NBRC 33097 / NRRL 1555)	NA	ATP binding [GO:0005524]; helicase activity [GO:0004386]; nucleic acid binding [GO:0003676]	GO:0003676; GO:0004386; GO:0005524	GO:0003676~nucleic acid binding;GO:0004386~helicase activity;GO:0005524~ATP binding	NA	NA
g231.t1	731	tr|A0A1X2IMH2|A0A1X2IMH2_9FUNG	1557	58.1	775	100	49.78	264	8	1	730	600	1358	1e-241	Phospholipid-transporting ATPase (EC 7.6.2.1)	BCR42DRAFT_411937	Absidia repens	NA	integral component of membrane [GO:0016021]; ATP binding [GO:0005524]; ATPase-coupled intramembrane lipid transporter activity [GO:0140326]; magnesium ion binding [GO:0000287]; phospholipid transport [GO:0015914]	GO:0000287; GO:0005524; GO:0015914; GO:0016021; GO:0140326	GO:0000287~magnesium ion binding;GO:0005524~ATP binding	GO:0015914~phospholipid transport	GO:0016021~integral component of membrane
g232.t1	425	tr|A0A1X2IUQ2|A0A1X2IUQ2_9FUNG	805	49.9	437	100	54.29	178	6	1	399	141	574	9.7e-115	Uncharacterized protein	BCR42DRAFT_447812	Absidia repens	NA	NA	NA	NA	NA
g233.t1	184	tr|A0A168QU71|A0A168QU71_ABSGL	939	41.4	191	100	20.34	62	8	1	180	395	546	7.1e-30	Uncharacterized protein	ABSGL_11440.1 scaffold 12295	Absidia glauca (Pin mould)	NA	"Ctf18 RFC-like complex [GO:0031390]; pre-mRNA branch point binding [GO:0045131]; zinc ion binding [GO:0008270]; mitotic sister chromatid cohesion [GO:0007064]; mRNA splicing, via spliceosome [GO:0000398]"	GO:0000398; GO:0007064; GO:0008270; GO:0031390; GO:0045131	GO:0008270~zinc ion binding;GO:0045131~pre-mRNA branch point binding	GO:0000398~mRNA splicing, via spliceosome;GO:0007064~mitotic sister chromatid cohesion	GO:0031390~Ctf18 RFC-like complex
g234.t1	782	tr|A0A1X2J0C5|A0A1X2J0C5_9FUNG	966	58.8	787	100	81.47	290	9	1	782	165	922	4.5e-259	Muts domain V-domain-containing protein	BCR42DRAFT_402943	Absidia repens	NA	ATP binding [GO:0005524]; mismatched DNA binding [GO:0030983]; mismatch repair [GO:0006298]	GO:0005524; GO:0006298; GO:0030983	GO:0005524~ATP binding;GO:0030983~mismatched DNA binding	GO:0006298~mismatch repair	NA
g235.t1	121	tr|A0A1X2IJR3|A0A1X2IJR3_9FUNG	779	50.7	134	100	17.2	42	6	1	121	121	243	7.2e-23	CUE domain-containing protein	BCR42DRAFT_412444	Absidia repens	NA	NA	NA	NA	NA
g236.t1	135	tr|A0A0B7N1J8|A0A0B7N1J8_9FUNG	1130	87.3	71	52.59	6.28	9	0	65	135	1011	1081	4.1e-27	AAA_23 domain-containing protein	PARPA_02735.1 scaffold 5218	Parasitella parasitica	NA	Smc5-Smc6 complex [GO:0030915]; double-strand break repair via homologous recombination [GO:0000724]; sister chromatid cohesion [GO:0007062]	GO:0000724; GO:0007062; GO:0030915	NA	GO:0000724~double-strand break repair via homologous recombination;GO:0007062~sister chromatid cohesion	GO:0030915~Smc5-Smc6 complex
g237.t1	102	tr|A0A163K900|A0A163K900_ABSGL	305	45.1	82	80.39	26.89	39	2	3	78	6	87	2.2e-09	PHB domain-containing protein	ABSGL_15063.1 scaffold 15162	Absidia glauca (Pin mould)	NA	membrane [GO:0016020]	GO:0016020	NA	NA	GO:0016020~membrane
g238.t1	326	tr|A0A2I1E5J0|A0A2I1E5J0_9GLOM	526	73.8	355	100	67.49	60	3	1	322	127	481	9.9e-144	RNA helicase (EC 3.6.4.13)	RhiirB3_487223	Rhizophagus irregularis	NA	ATP binding [GO:0005524]; RNA binding [GO:0003723]; RNA helicase activity [GO:0003724]	GO:0003723; GO:0003724; GO:0005524	GO:0003723~RNA binding;GO:0003724~RNA helicase activity;GO:0005524~ATP binding	NA	NA
g239.t1	187	tr|A0A1X2I7E4|A0A1X2I7E4_9FUNG	882	53.2	186	99.47	21.09	80	3	1	185	701	880	1.3e-47	Peptidase S8/S53 domain-containing protein	BCR42DRAFT_380951	Absidia repens	NA	cell wall [GO:0005618]; membrane [GO:0016020]; serine-type endopeptidase activity [GO:0004252]	GO:0004252; GO:0005618; GO:0016020	GO:0004252~serine-type endopeptidase activity	NA	GO:0005618~cell wall;GO:0016020~membrane
g240.t1	187	tr|A0A1X2I7E4|A0A1X2I7E4_9FUNG	882	52.7	186	99.47	21.09	80	3	1	184	701	880	2.6e-48	Peptidase S8/S53 domain-containing protein	BCR42DRAFT_380951	Absidia repens	NA	cell wall [GO:0005618]; membrane [GO:0016020]; serine-type endopeptidase activity [GO:0004252]	GO:0004252; GO:0005618; GO:0016020	GO:0004252~serine-type endopeptidase activity	NA	GO:0005618~cell wall;GO:0016020~membrane
g241.t1	149	tr|A0A163IX95|A0A163IX95_ABSGL	827	51.5	132	88.59	15.96	52	3	22	147	25	150	6.1e-32	Glyco_transf_20 domain-containing protein	ABSGL_01216.1 scaffold 1223	Absidia glauca (Pin mould)	NA	catalytic activity [GO:0003824]; trehalose biosynthetic process [GO:0005992]	GO:0003824; GO:0005992	GO:0003824~catalytic activity	GO:0005992~trehalose biosynthetic process	NA
g242.t1	472	tr|A0A1X2IQT7|A0A1X2IQT7_9FUNG	719	58.2	481	100	66.9	170	7	1	464	97	563	2.2e-152	Spermatogenesis-associated protein 20	BCR42DRAFT_409158	Absidia repens	NA	catalytic activity [GO:0003824]	GO:0003824	GO:0003824~catalytic activity	NA	NA
g243.t1	221	tr|A0A1X2GLI8|A0A1X2GLI8_9FUNG	904	80.1	221	100	24.45	44	0	1	221	95	315	1.7e-94	Plasma membrane ATPase (EC 7.1.2.1)	DM01DRAFT_1334285	Hesseltinella vesiculosa	NA	"integral component of membrane [GO:0016021]; plasma membrane [GO:0005886]; ATP binding [GO:0005524]; proton-exporting ATPase activity, phosphorylative mechanism [GO:0008553]; proton export across plasma membrane [GO:0120029]"	GO:0005524; GO:0005886; GO:0008553; GO:0016021; GO:0120029	GO:0005524~ATP binding;GO:0008553~hydrogen-exporting ATPase activity, phosphorylative mechanism	NA	GO:0005886~plasma membrane;GO:0016021~integral component of membrane
g244.t1	553	tr|A0A163JDF0|A0A163JDF0_ABSGL	924	69.9	611	100	66.13	121	7	1	553	319	924	1.4e-230	Plasma membrane ATPase (EC 7.1.2.1)	ABSGL_04101.1 scaffold 5027	Absidia glauca (Pin mould)	NA	"integral component of membrane [GO:0016021]; plasma membrane [GO:0005886]; ATP binding [GO:0005524]; proton-exporting ATPase activity, phosphorylative mechanism [GO:0008553]; proton export across plasma membrane [GO:0120029]"	GO:0005524; GO:0005886; GO:0008553; GO:0016021; GO:0120029	GO:0005524~ATP binding;GO:0008553~hydrogen-exporting ATPase activity, phosphorylative mechanism	NA	GO:0005886~plasma membrane;GO:0016021~integral component of membrane
g245.t1	595	tr|A0A1Y1X6D5|A0A1Y1X6D5_9FUNG	1367	31	377	63.36	27.58	215	13	120	490	751	1088	7.9e-22	Nudix hydrolase domain-containing protein	BCR32DRAFT_293381	Anaeromyces robustus	NA	hydrolase activity [GO:0016787]; manganese ion binding [GO:0030145]; RNA binding [GO:0003723]	GO:0003723; GO:0016787; GO:0030145	GO:0003723~RNA binding;GO:0016787~hydrolase activity;GO:0030145~manganese ion binding	NA	NA
g247.t1	156	tr|A0A1X2HL02|A0A1X2HL02_9FUNG	916	41.6	161	100	17.58	67	5	1	156	201	339	1.5e-20	Uncharacterized protein	BCR42DRAFT_457407	Absidia repens	NA	"nucleus [GO:0005634]; DNA-binding transcription activator activity, RNA polymerase II-specific [GO:0001228]; RNA polymerase II cis-regulatory region sequence-specific DNA binding [GO:0000978]"	GO:0000978; GO:0001228; GO:0005634	GO:0000978~RNA polymerase II core promoter proximal region sequence-specific DNA binding;GO:0001228~RNA polymerase II transcription regulatory region sequence-specific DNA binding transcription factor activity involved in positive regulation of transcription	NA	GO:0005634~nucleus
g248.t1	120	tr|A0A1X2IY53|A0A1X2IY53_9FUNG	164	78.3	115	95.83	70.12	25	0	1	115	41	155	1.3e-45	Uncharacterized protein (Fragment)	BCR42DRAFT_317701	Absidia repens	NA	NA	NA	NA	NA
g249.t1	236	tr|A0A2Z6S3T5|A0A2Z6S3T5_9GLOM	212	41.9	86	36.44	40.57	47	2	142	224	110	195	2.7e-10	SANT domain-containing protein	RclHR1_08610008	Rhizophagus clarus	NA	DNA binding [GO:0003677]	GO:0003677	GO:0003677~DNA binding	NA	NA
g250.t1	81	tr|A0A168NE13|A0A168NE13_MUCCL	443	54.9	91	100	20.54	25	1	6	80	347	437	9.1e-22	Uncharacterized protein	MUCCIDRAFT_159837	Mucor circinelloides f. lusitanicus CBS 277.49	NA	cytoplasm [GO:0005737]	GO:0005737	NA	NA	GO:0005737~cytoplasm
g251.t1	128	tr|A0A163J209|A0A163J209_ABSGL	213	95.2	126	98.44	59.15	6	0	3	128	88	213	5e-59	Uncharacterized protein	ABSGL_02099.1 scaffold 2596	Absidia glauca (Pin mould)	NA	integral component of membrane [GO:0016021]	GO:0016021	NA	NA	GO:0016021~integral component of membrane
g252.t1	146	tr|A0A168NJF6|A0A168NJF6_ABSGL	481	58.6	140	95.89	29.11	56	2	7	145	10	148	1.6e-37	DH domain-containing protein	ABSGL_06372.1 scaffold 8296	Absidia glauca (Pin mould)	NA	guanyl-nucleotide exchange factor activity [GO:0005085]	GO:0005085	GO:0005085~guanyl-nucleotide exchange factor activity	NA	NA
g253.t1	262	tr|A0A163MWG2|A0A163MWG2_ABSGL	1613	55.6	259	98.85	16.06	96	5	2	259	1127	1367	2.6e-70	Uncharacterized protein	ABSGL_15127.1 scaffold 15162	Absidia glauca (Pin mould)	NA	"cytosol [GO:0005829]; GARP complex [GO:0000938]; retrograde transport, endosome to Golgi [GO:0042147]"	GO:0000938; GO:0005829; GO:0042147	NA	GO:0042147~retrograde transport, endosome to Golgi	GO:0000938~GARP complex;GO:0005829~cytosol
g254.t1	169	tr|A0A1X2G704|A0A1X2G704_9FUNG	301	43.2	169	100	56.15	91	3	1	167	134	299	9.4e-29	Uncharacterized protein	DM01DRAFT_1339393	Hesseltinella vesiculosa	NA	NA	NA	NA	NA
g255.t1	621	tr|A0A1X2IQ90|A0A1X2IQ90_9FUNG	1076	35	531	85.51	49.35	288	13	33	552	251	735	9e-69	Clasp N terminal-domain-containing protein	BCR42DRAFT_408735	Absidia repens	NA	NA	NA	NA	NA
g256.t1	186	tr|A0A163IQG6|A0A163IQG6_ABSGL	171	82.4	153	82.26	89.47	27	0	34	186	15	167	3.5e-69	Eukaryotic translation initiation factor 5A (eIF-5A)	ABSGL_00114.1 scaffold 271	Absidia glauca (Pin mould)	NA	ribosome binding [GO:0043022]; translation elongation factor activity [GO:0003746]; positive regulation of translational elongation [GO:0045901]; positive regulation of translational termination [GO:0045905]; translational frameshifting [GO:0006452]	GO:0003746; GO:0006452; GO:0043022; GO:0045901; GO:0045905	GO:0003746~translation elongation factor activity;GO:0043022~ribosome binding	GO:0006452~translational frameshifting;GO:0045901~positive regulation of translational elongation;GO:0045905~positive regulation of translational termination	NA
g257.t1	101	tr|A0A1X2I1W8|A0A1X2I1W8_9FUNG	383	53.9	76	75.25	19.84	34	1	22	97	306	380	5.4e-16	Rhizopuspepsin 4	BCR42DRAFT_425878	Absidia repens	NA	aspartic-type endopeptidase activity [GO:0004190]	GO:0004190	GO:0004190~aspartic-type endopeptidase activity	NA	NA
g258.t1	179	tr|A0A168M482|A0A168M482_ABSGL	581	48.1	129	72.07	22.2	64	2	1	126	442	570	1.4e-22	Uncharacterized protein	ABSGL_03452.1 scaffold 4609	Absidia glauca (Pin mould)	NA	mitochondrion [GO:0005739]; mitochondrial RNA metabolic process [GO:0000959]	GO:0000959; GO:0005739	NA	GO:0000959~mitochondrial RNA metabolic process	GO:0005739~mitochondrion
g259.t1	203	tr|A0A1X2IFU5|A0A1X2IFU5_9FUNG	803	39.3	211	100	26.28	110	5	4	197	61	270	8.9e-34	Fanconi-associated nuclease (EC 3.1.4.1)	BCR42DRAFT_415892	Absidia repens	NA	nucleus [GO:0005634]; metal ion binding [GO:0046872]; nucleic acid binding [GO:0003676]; phosphodiesterase I activity [GO:0004528]; interstrand cross-link repair [GO:0036297]	GO:0003676; GO:0004528; GO:0005634; GO:0036297; GO:0046872	GO:0003676~nucleic acid binding;GO:0004528~phosphodiesterase I activity;GO:0046872~metal ion binding	GO:0036297~interstrand cross-link repair	GO:0005634~nucleus
g260.t1	401	tr|A0A163JQA5|A0A163JQA5_ABSGL	414	31.5	371	92.52	89.61	193	12	47	401	14	339	2.2e-31	C2H2-type domain-containing protein	ABSGL_06820.1 scaffold 8678	Absidia glauca (Pin mould)	NA	"nucleic acid binding [GO:0003676]; regulation of transcription, DNA-templated [GO:0006355]"	GO:0003676; GO:0006355	GO:0003676~nucleic acid binding	GO:0006355~regulation of transcription, DNA-templated	NA
g262.t1	513	tr|A0A1X2HX79|A0A1X2HX79_9FUNG	1117	32.7	539	100	48.25	302	14	16	510	580	1101	2.2e-65	Nup133 N terminal like-domain-containing protein	BCR42DRAFT_429325	Absidia repens	NA	nuclear pore [GO:0005643]; structural constituent of nuclear pore [GO:0017056]	GO:0005643; GO:0017056	GO:0017056~structural constituent of nuclear pore	NA	GO:0005643~nuclear pore
g263.t1	1430	tr|A0A1X2IHH7|A0A1X2IHH7_9FUNG	2571	58.4	1354	94.69	52.66	471	20	2	1316	1073	2373	0	Uncharacterized protein	BCR42DRAFT_415914	Absidia repens	NA	NA	NA	NA	NA
g265.t1	211	tr|A0A1X2GNV5|A0A1X2GNV5_9FUNG	250	31.9	210	99.53	84	116	8	11	197	23	228	1.3e-19	Uncharacterized protein	DM01DRAFT_1333760	Hesseltinella vesiculosa	NA	integral component of membrane [GO:0016021]	GO:0016021	NA	NA	GO:0016021~integral component of membrane
g266.t1	434	tr|A0A168QYM8|A0A168QYM8_ABSGL	925	70.4	432	99.54	46.7	112	3	3	434	510	925	1.6e-173	Rab-GAP TBC domain-containing protein	ABSGL_11660.1 scaffold 12295	Absidia glauca (Pin mould)	NA	GTPase activator activity [GO:0005096]	GO:0005096	GO:0005096~GTPase activator activity	NA	NA
g267.t1	273	tr|A0A1X2IKC5|A0A1X2IKC5_9FUNG	530	93.8	275	100	51.89	15	1	1	273	256	530	9.5e-148	PIPK domain-containing protein	BCR42DRAFT_325670	Absidia repens	NA	ATP binding [GO:0005524]; phosphatidylinositol phosphate kinase activity [GO:0016307]	GO:0005524; GO:0016307	GO:0005524~ATP binding;GO:0016307~phosphatidylinositol phosphate kinase activity	NA	NA
g268.t1	155	tr|A0A163JXD4|A0A163JXD4_ABSGL	648	45.7	138	89.03	21.3	59	3	1	138	516	637	3.2e-23	Kinesin-like protein	ABSGL_11151.1 scaffold 12295	Absidia glauca (Pin mould)	NA	microtubule [GO:0005874]; ATP binding [GO:0005524]; microtubule binding [GO:0008017]; microtubule motor activity [GO:0003777]; microtubule-based movement [GO:0007018]	GO:0003777; GO:0005524; GO:0005874; GO:0007018; GO:0008017	GO:0003777~microtubule motor activity;GO:0005524~ATP binding;GO:0008017~microtubule binding	GO:0007018~microtubule-based movement	GO:0005874~microtubule
g269.t1	634	tr|A0A1X2J0V8|A0A1X2J0V8_9FUNG	2105	42	646	100	30.69	308	16	13	629	125	732	1.3e-126	Uncharacterized protein	BCR42DRAFT_400145	Absidia repens	NA	autophagy [GO:0006914]	GO:0006914	NA	GO:0006914~autophagy	NA
g270.t1	398	tr|A0A168QMZ4|A0A168QMZ4_ABSGL	669	32.2	425	100	63.53	206	15	1	390	268	645	4.9e-36	Uncharacterized protein	ABSGL_11006.1 scaffold 12038	Absidia glauca (Pin mould)	NA	NA	NA	NA	NA
g271.t1	215	tr|A0A168RK86|A0A168RK86_ABSGL	1620	87.1	201	93.49	12.41	25	1	7	207	294	493	1.6e-97	Uncharacterized protein	ABSGL_12689.1 scaffold 13302	Absidia glauca (Pin mould)	NA	myosin complex [GO:0016459]; actin filament binding [GO:0051015]; ATP binding [GO:0005524]; motor activity [GO:0003774]	GO:0003774; GO:0005524; GO:0016459; GO:0051015	GO:0003774~motor activity;GO:0005524~ATP binding;GO:0051015~actin filament binding	NA	GO:0016459~myosin complex
g272.t1	193	tr|A0A1X2IMR5|A0A1X2IMR5_9FUNG	239	69.4	183	94.82	76.57	53	2	7	186	20	202	1.4e-68	S-adenosyl-L-methionine-dependent methyltransferase (Fragment)	BCR42DRAFT_409562	Absidia repens	NA	methyltransferase activity [GO:0008168]; methylation [GO:0032259]	GO:0008168; GO:0032259	GO:0008168~methyltransferase activity	GO:0032259~methylation	NA
g273.t1	92	tr|A0A1X2IXW2|A0A1X2IXW2_9FUNG	912	39.8	83	90.22	9.1	44	2	2	78	76	158	7.9e-06	HTH La-type RNA-binding domain-containing protein	BCR42DRAFT_402344	Absidia repens	NA	RNA binding [GO:0003723]	GO:0003723	GO:0003723~RNA binding	NA	NA
g274.t1	87	tr|A0A163JEZ3|A0A163JEZ3_ABSGL	259	81.2	80	91.95	30.89	15	0	1	80	27	106	8.2e-29	Uncharacterized protein	ABSGL_06707.1 scaffold 8661	Absidia glauca (Pin mould)	NA	oxidoreductase activity [GO:0016491]	GO:0016491	GO:0016491~oxidoreductase activity	NA	NA
g276.t1	244	tr|A0A1X2IJU6|A0A1X2IJU6_9FUNG	393	30	263	100	66.92	130	8	4	243	2	233	2.2e-18	CCHC-type domain-containing protein	BCR42DRAFT_240478	Absidia repens	NA	nucleic acid binding [GO:0003676]; zinc ion binding [GO:0008270]	GO:0003676; GO:0008270	GO:0003676~nucleic acid binding;GO:0008270~zinc ion binding	NA	NA
g278.t1	431	tr|A0A1X2I4F4|A0A1X2I4F4_9FUNG	409	53.5	441	100	100	149	12	1	431	15	409	5e-111	Zinc/iron permease	BCR42DRAFT_424386	Absidia repens	NA	integral component of membrane [GO:0016021]; metal ion transmembrane transporter activity [GO:0046873]	GO:0016021; GO:0046873	GO:0046873~metal ion transmembrane transporter activity	NA	GO:0016021~integral component of membrane
g279.t1	96	tr|A0A1X2GAT6|A0A1X2GAT6_9FUNG	128	57.5	87	90.62	67.97	34	1	7	90	35	121	4e-24	Uncharacterized protein (Fragment)	DM01DRAFT_1338111	Hesseltinella vesiculosa	NA	NA	NA	NA	NA
g280.t1	146	tr|A0A163JTF0|A0A163JTF0_ABSGL	613	44.9	156	100	25.45	69	5	2	146	93	242	1.6e-24	Uncharacterized protein	ABSGL_10552.1 scaffold 12026	Absidia glauca (Pin mould)	NA	NA	NA	NA	NA
g281.t1	158	tr|A0A1X2IW25|A0A1X2IW25_9FUNG	349	43.7	158	100	45.27	63	5	1	146	1	144	4.2e-23	"Mitotic checkpoint regulator, MAD2B-interacting-domain-containing protein"	BCR42DRAFT_487255	Absidia repens	NA	NA	NA	NA	NA
g282.t1	225	tr|A0A1X2I152|A0A1X2I152_9FUNG	576	67.7	229	100	39.76	69	4	1	225	349	576	2.8e-81	Uncharacterized protein	BCR42DRAFT_360652	Absidia repens	NA	peptidyl-prolyl cis-trans isomerase activity [GO:0003755]; ubiquitin-protein transferase activity [GO:0004842]; protein folding [GO:0006457]	GO:0003755; GO:0004842; GO:0006457	GO:0003755~peptidyl-prolyl cis-trans isomerase activity;GO:0004842~ubiquitin-protein transferase activity	GO:0006457~protein folding	NA
g283.t1	76	tr|A0A163JQW3|A0A163JQW3_ABSGL	1490	76.3	76	100	5.1	17	1	1	76	1136	1210	7.4e-26	Uncharacterized protein	ABSGL_06964.1 scaffold 8715	Absidia glauca (Pin mould)	NA	actin binding [GO:0003779]; GTP binding [GO:0005525]; GTPase activity [GO:0003924]; Rho GTPase binding [GO:0017048]; actin cytoskeleton organization [GO:0030036]	GO:0003779; GO:0003924; GO:0005525; GO:0017048; GO:0030036	GO:0003779~actin binding;GO:0003924~GTPase activity;GO:0005525~GTP binding;GO:0017048~Rho GTPase binding	GO:0030036~actin cytoskeleton organization	NA
g284.t1	300	tr|A0A1X2IJ17|A0A1X2IJ17_9FUNG	311	62.9	307	100	98.71	105	1	1	298	1	307	2.7e-111	HIT-like domain-containing protein	BCR42DRAFT_414395	Absidia repens	NA	hydrolase activity [GO:0016787]; deadenylation-dependent decapping of nuclear-transcribed mRNA [GO:0000290]	GO:0000290; GO:0016787	GO:0016787~hydrolase activity	GO:0000290~deadenylation-dependent decapping of nuclear-transcribed mRNA	NA
g285.t1	106	tr|A0A1X2IPU6|A0A1X2IPU6_9FUNG	625	82.1	95	89.62	15.2	17	0	3	97	529	623	3.7e-39	Uncharacterized protein	BCR42DRAFT_408373	Absidia repens	NA	GTPase activator activity [GO:0005096]; signal transduction [GO:0007165]	GO:0005096; GO:0007165	GO:0005096~GTPase activator activity	GO:0007165~signal transduction	NA
g286.t1	246	tr|A0A1X2J293|A0A1X2J293_9FUNG	343	79.8	242	98.37	70.55	48	1	1	241	94	335	1.1e-107	Mitochondrial carrier domain-containing protein	BCR42DRAFT_401261	Absidia repens	NA	integral component of membrane [GO:0016021]	GO:0016021	NA	NA	GO:0016021~integral component of membrane
g288.t1	403	tr|A0A163IXE4|A0A163IXE4_ABSGL	434	54.6	390	96.77	89.86	125	7	9	398	93	430	4.1e-115	Arrestin_N domain-containing protein	ABSGL_01234.1 scaffold 1223	Absidia glauca (Pin mould)	NA	NA	NA	NA	NA
g289.t1	107	tr|A0A163JHK8|A0A163JHK8_ABSGL	706	71.6	95	88.79	13.46	27	0	1	95	582	676	4.7e-34	Uncharacterized protein	ABSGL_05026.1 scaffold 6272	Absidia glauca (Pin mould)	NA	NA	NA	NA	NA
g290.t1	99	tr|A0A077WXU7|A0A077WXU7_9FUNG	435	83.1	71	71.72	16.32	11	1	1	70	126	196	1.8e-24	Uncharacterized protein	LRAMOSA04655	Lichtheimia ramosa	NA	plasma membrane [GO:0005886]; aspartic-type endopeptidase activity [GO:0004190]; damaged DNA binding [GO:0003684]; polyubiquitin modification-dependent protein binding [GO:0031593]; SNARE binding [GO:0000149]; ubiquitin binding [GO:0043130]; nucleotide-excision repair [GO:0006289]; positive regulation of DNA replication [GO:0045740]; proteasome-mediated ubiquitin-dependent protein catabolic proce…	GO:0000149; GO:0003684; GO:0004190; GO:0005886; GO:0006289; GO:0009306; GO:0031593; GO:0043130; GO:0043161; GO:0043328; GO:0045740; GO:0072710	GO:0000149~SNARE binding;GO:0003684~damaged DNA binding;GO:0004190~aspartic-type endopeptidase activity;GO:0031593~polyubiquitin binding;GO:0043130~ubiquitin binding	GO:0006289~nucleotide-excision repair;GO:0009306~protein secretion;GO:0043161~proteasome-mediated ubiquitin-dependent protein catabolic process;GO:0043328~protein targeting to vacuole involved in ubiquitin-dependent protein catabolic process via the multivesicular body sorting pathway;GO:0045740~positive regulation of DNA replication;GO:0072710~response to hydroxyurea	GO:0005886~plasma membrane
g292.t1	203	tr|A0A163KCD0|A0A163KCD0_ABSGL	781	38.1	189	93.1	24.2	112	3	1	184	461	649	3.5e-22	Uncharacterized protein	ABSGL_15515.1 scaffold 17607	Absidia glauca (Pin mould)	NA	NA	NA	NA	NA
g294.t1	578	tr|A0A1X2IY14|A0A1X2IY14_9FUNG	725	49.7	602	100	83.03	204	12	2	578	198	725	6.9e-132	BHLH domain-containing protein	BCR42DRAFT_486482	Absidia repens	NA	protein dimerization activity [GO:0046983]	GO:0046983	GO:0046983~protein dimerization activity	NA	NA
g295.t1	460	tr|A0A168LWC2|A0A168LWC2_ABSGL	465	43.6	500	100	100	179	19	3	448	5	455	6e-86	C2H2-type domain-containing protein	ABSGL_03113.1 scaffold 4229	Absidia glauca (Pin mould)	NA	"nucleic acid binding [GO:0003676]; regulation of transcription, DNA-templated [GO:0006355]"	GO:0003676; GO:0006355	GO:0003676~nucleic acid binding	GO:0006355~regulation of transcription, DNA-templated	NA
g296.t1	498	tr|A0A163MA21|A0A163MA21_ABSGL	953	40.4	565	100	59.29	242	14	4	496	9	550	4e-96	Uncharacterized protein	ABSGL_08585.1 scaffold 10421	Absidia glauca (Pin mould)	NA	NA	NA	NA	NA
g297.t1	644	tr|A0A163JRW8|A0A163JRW8_ABSGL	561	49	341	52.95	60.78	126	7	336	640	128	456	2.5e-74	Lipase_3 domain-containing protein	ABSGL_08587.1 scaffold 10421	Absidia glauca (Pin mould)	NA	integral component of membrane [GO:0016021]; hydrolase activity [GO:0016787]; lipid metabolic process [GO:0006629]	GO:0006629; GO:0016021; GO:0016787	GO:0016787~hydrolase activity	GO:0006629~lipid metabolic process	GO:0016021~integral component of membrane
g298.t1	309	tr|A0A168LWG0|A0A168LWG0_ABSGL	377	69.3	306	99.03	81.17	89	2	1	303	1	304	4.3e-120	Oxidored_FMN domain-containing protein	ABSGL_03121.1 scaffold 4229	Absidia glauca (Pin mould)	NA	FMN binding [GO:0010181]; oxidoreductase activity [GO:0016491]	GO:0010181; GO:0016491	GO:0010181~FMN binding;GO:0016491~oxidoreductase activity	NA	NA
g299.t1	188	tr|A0A1X2I3Q6|A0A1X2I3Q6_9FUNG	1083	65.9	167	88.83	15.42	37	3	1	167	379	525	2.7e-53	Non-specific serine/threonine protein kinase (EC 2.7.11.1)	BCR42DRAFT_424747	Absidia repens	NA	ATP binding [GO:0005524]; protein serine/threonine kinase activity [GO:0004674]	GO:0004674; GO:0005524	GO:0004674~protein serine/threonine kinase activity;GO:0005524~ATP binding	NA	NA
g300.t1	109	tr|A0A1X2HWM7|A0A1X2HWM7_SYNRA	109	79.8	109	100	100	22	0	1	109	1	109	1.2e-40	60S acidic ribosomal protein P2	BCR43DRAFT_484246	Syncephalastrum racemosum (Filamentous fungus)	NA	ribosome [GO:0005840]; structural constituent of ribosome [GO:0003735]; translational elongation [GO:0006414]	GO:0003735; GO:0005840; GO:0006414	GO:0003735~structural constituent of ribosome	GO:0006414~translational elongation	GO:0005840~ribosome
g301.t1	219	tr|A0A1X2IFP6|A0A1X2IFP6_9FUNG	774	59.8	246	100	31.78	68	5	1	217	145	388	4.1e-69	Non-specific serine/threonine protein kinase (EC 2.7.11.1)	BCR42DRAFT_352378	Absidia repens	NA	ATP binding [GO:0005524]; protein serine/threonine kinase activity [GO:0004674]	GO:0004674; GO:0005524	GO:0004674~protein serine/threonine kinase activity;GO:0005524~ATP binding	NA	NA
g302.t1	741	tr|A0A1X2I2W1|A0A1X2I2W1_9FUNG	736	31.5	515	69.5	69.97	277	17	4	501	102	557	1.2e-56	HET domain-containing protein	BCR42DRAFT_425469	Absidia repens	NA	NA	NA	NA	NA
g303.t1	109	tr|I2H5W1|I2H5W1_TETBL	715	33.6	137	100	19.16	60	3	2	109	103	237	1.3e-10	GH16 domain-containing protein	TBLA0F02210 TBLA_0F02210	Tetrapisispora blattae (strain ATCC 34711 / CBS 6284 / DSM 70876 / NBRC 10599 / NRRL Y-10934 / UCD 77-7) (Yeast) (Kluyveromyces blattae)	NA	"hydrolase activity, hydrolyzing O-glycosyl compounds [GO:0004553]; carbohydrate metabolic process [GO:0005975]"	GO:0004553; GO:0005975	GO:0004553~hydrolase activity, hydrolyzing O-glycosyl compounds	GO:0005975~carbohydrate metabolic process	NA
g304.t1	516	tr|A0A168MFJ0|A0A168MFJ0_ABSGL	806	59.8	564	100	69.98	164	11	1	516	252	800	2.8e-169	Uncharacterized protein	ABSGL_03967.1 scaffold 4782	Absidia glauca (Pin mould)	NA	RNA binding [GO:0003723]	GO:0003723	GO:0003723~RNA binding	NA	NA
g305.t1	367	tr|A0A163JV38|A0A163JV38_ABSGL	649	49.1	369	100	56.86	146	7	1	367	321	649	6.4e-83	Uncharacterized protein	ABSGL_09396.1 scaffold 11175	Absidia glauca (Pin mould)	NA	nucleus [GO:0005634]; metal ion binding [GO:0046872]	GO:0005634; GO:0046872	GO:0046872~metal ion binding	NA	GO:0005634~nucleus
g306.t1	361	tr|A0A1X2ILA3|A0A1X2ILA3_9FUNG	861	56.7	360	99.72	41.81	133	8	7	360	1	343	2.6e-105	Uncharacterized protein	BCR42DRAFT_477684	Absidia repens	NA	"nuclear-transcribed mRNA catabolic process, nonsense-mediated decay [GO:0000184]"	GO:0000184	NA	GO:0000184~nuclear-transcribed mRNA catabolic process, nonsense-mediated decay	NA
g307.t1	153	tr|A0A367K5V0|A0A367K5V0_9FUNG	411	44.2	154	100	37.47	77	5	1	151	261	408	5.3e-23	Uncharacterized protein	CU097_010767	Rhizopus azygosporus (Rhizopus microsporus var. azygosporus)	NA	NA	NA	NA	NA
g308.t1	214	tr|A0A1X2IGY1|A0A1X2IGY1_9FUNG	850	54.1	218	100	25.65	77	5	1	210	1	203	1.9e-55	Autophagy-related protein 9	BCR42DRAFT_451290	Absidia repens	NA	cytoplasmic vesicle membrane [GO:0030659]; Golgi apparatus [GO:0005794]; integral component of membrane [GO:0016021]; autophagy [GO:0006914]; protein transport [GO:0015031]	GO:0005794; GO:0006914; GO:0015031; GO:0016021; GO:0030659	NA	GO:0006914~autophagy;GO:0015031~protein transport	GO:0005794~Golgi apparatus;GO:0016021~integral component of membrane;GO:0030659~cytoplasmic vesicle membrane
g309.t1	193	tr|A0A168PDV4|A0A168PDV4_ABSGL	242	41.3	196	100	80.99	81	5	3	193	76	242	7.2e-33	SH3 domain-containing protein	ABSGL_07983.1 scaffold 9429	Absidia glauca (Pin mould)	NA	NA	NA	NA	NA
g310.t1	244	tr|A0A1X2IB89|A0A1X2IB89_9FUNG	565	56.4	291	100	51.5	77	4	1	241	18	308	1.3e-76	AA_TRNA_LIGASE_II domain-containing protein	BCR42DRAFT_419366	Absidia repens	NA	asparagine-tRNA ligase activity [GO:0004816]; ATP binding [GO:0005524]; nucleic acid binding [GO:0003676]; asparaginyl-tRNA aminoacylation [GO:0006421]	GO:0003676; GO:0004816; GO:0005524; GO:0006421	GO:0003676~nucleic acid binding;GO:0004816~asparagine-tRNA ligase activity;GO:0005524~ATP binding	GO:0006421~asparaginyl-tRNA aminoacylation	NA
g311.t1	343	tr|A0A1X2IEF7|A0A1X2IEF7_9FUNG	941	79.7	344	100	36.56	66	1	4	343	192	535	2.2e-162	Armadillo-type protein	BCR42DRAFT_483233	Absidia repens	NA	nucleus [GO:0005634]; Ran GTPase binding [GO:0008536]; intracellular protein transport [GO:0006886]	GO:0005634; GO:0006886; GO:0008536	GO:0008536~Ran GTPase binding	GO:0006886~intracellular protein transport	GO:0005634~nucleus
g312.t1	117	tr|A0A1X2GVR9|A0A1X2GVR9_9FUNG	473	81.2	117	100	24.74	22	0	1	117	357	473	1.8e-47	Homoserine dehydrogenase (EC 1.1.1.3)	DM01DRAFT_1403839	Hesseltinella vesiculosa	PATHWAY: Amino-acid biosynthesis; L-methionine biosynthesis via de novo pathway; L-homoserine from L-aspartate: step 3/3. {ECO:0000256|RuleBase:RU000579}.; PATHWAY: Amino-acid biosynthesis; L-threonine biosynthesis; L-threonine from L-aspartate: step 3/5. {ECO:0000256|RuleBase:RU000579}.	homoserine dehydrogenase activity [GO:0004412]; NADP binding [GO:0050661]; isoleucine biosynthetic process [GO:0009097]; methionine biosynthetic process [GO:0009086]; threonine biosynthetic process [GO:0009088]	GO:0004412; GO:0009086; GO:0009088; GO:0009097; GO:0050661	GO:0004412~homoserine dehydrogenase activity;GO:0050661~NADP binding	GO:0009086~methionine biosynthetic process;GO:0009088~threonine biosynthetic process;GO:0009097~isoleucine biosynthetic process	NA
g313.t1	640	tr|A0A1X2IGT7|A0A1X2IGT7_9FUNG	845	85.8	640	100	75.74	91	0	1	640	206	845	0	Piwi domain-domain-containing protein	BCR42DRAFT_414694	Absidia repens	NA	nucleic acid binding [GO:0003676]; gene silencing by RNA [GO:0031047]	GO:0003676; GO:0031047	GO:0003676~nucleic acid binding	GO:0031047~gene silencing by RNA	NA
g314.t1	130	tr|A0A1X2G2C9|A0A1X2G2C9_9FUNG	185	87.7	130	100	70.27	16	0	1	130	56	185	1e-62	ERG2 and sigma1 receptor-like protein	DM01DRAFT_1340997	Hesseltinella vesiculosa	NA	NA	NA	NA	NA
g315.t1	181	tr|A0A1X2IY94|A0A1X2IY94_9FUNG	741	41.4	191	100	25.78	87	8	14	181	172	360	1e-25	Uncharacterized protein	BCR42DRAFT_486602	Absidia repens	NA	nucleus [GO:0005634]; DNA-binding transcription factor activity [GO:0003700]; sequence-specific DNA binding [GO:0043565]; zinc ion binding [GO:0008270]	GO:0003700; GO:0005634; GO:0008270; GO:0043565	GO:0003700~sequence-specific DNA binding transcription factor activity;GO:0008270~zinc ion binding;GO:0043565~sequence-specific DNA binding	NA	GO:0005634~nucleus
g316.t1	63	tr|A0A1X2I7U8|A0A1X2I7U8_9FUNG	184	87.3	63	100	34.24	8	0	1	63	122	184	1.5e-24	Ras related protein 1b	BCR42DRAFT_454217	Absidia repens	NA	membrane [GO:0016020]; GTP binding [GO:0005525]; GTPase activity [GO:0003924]; signal transduction [GO:0007165]	GO:0003924; GO:0005525; GO:0007165; GO:0016020	GO:0003924~GTPase activity;GO:0005525~GTP binding	GO:0007165~signal transduction	GO:0016020~membrane
g317.t1	488	tr|A0A1X2J1Q6|A0A1X2J1Q6_9FUNG	659	74.8	484	99.18	73.44	105	4	1	483	1	468	4.9e-195	HAD-like domain-containing protein	BCR42DRAFT_341055	Absidia repens	NA	phosphoserine phosphatase activity [GO:0004647]; L-serine biosynthetic process [GO:0006564]	GO:0004647; GO:0006564	GO:0004647~phosphoserine phosphatase activity	GO:0006564~L-serine biosynthetic process	NA
g318.t1	154	tr|A0A168J8G0|A0A168J8G0_MUCCL	699	97.4	154	100	22.03	4	0	1	154	30	183	5.3e-79	HATPase_c domain-containing protein	MUCCIDRAFT_146470	Mucor circinelloides f. lusitanicus CBS 277.49	NA	ATP binding [GO:0005524]; unfolded protein binding [GO:0051082]; protein folding [GO:0006457]	GO:0005524; GO:0006457; GO:0051082	GO:0005524~ATP binding;GO:0051082~unfolded protein binding	GO:0006457~protein folding	NA
g319.t1	1160	tr|A0A1X2IK69|A0A1X2IK69_9FUNG	1237	47.8	1153	99.4	93.21	557	10	27	1153	100	1233	0	RNA-dependent RNA polymerase (EC 2.7.7.48)	BCR42DRAFT_391472	Absidia repens	NA	RNA binding [GO:0003723]; RNA-directed 5'-3' RNA polymerase activity [GO:0003968]	GO:0003723; GO:0003968	GO:0003723~RNA binding;GO:0003968~RNA-directed RNA polymerase activity	NA	NA
g320.t1	75	tr|A0A1X2IT07|A0A1X2IT07_9FUNG	329	90.3	72	96	21.88	7	0	1	72	16	87	1.3e-30	"Succinate--CoA ligase [ADP-forming] subunit alpha, mitochondrial (EC 6.2.1.5) (Succinyl-CoA synthetase subunit alpha) (SCS-alpha)"	BCR42DRAFT_481263	Absidia repens	PATHWAY: Carbohydrate metabolism; tricarboxylic acid cycle; succinate from succinyl-CoA (ligase route): step 1/1. {ECO:0000256|HAMAP-Rule:MF_03222}.	mitochondrion [GO:0005739]; cofactor binding [GO:0048037]; nucleotide binding [GO:0000166]; succinate-CoA ligase (ADP-forming) activity [GO:0004775]; tricarboxylic acid cycle [GO:0006099]	GO:0000166; GO:0004775; GO:0005739; GO:0006099; GO:0048037	GO:0000166~nucleotide binding;GO:0004775~succinate-CoA ligase (ADP-forming) activity;GO:0048037~cofactor binding	GO:0006099~tricarboxylic acid cycle	GO:0005739~mitochondrion
g321.t1	414	tr|A0A168T380|A0A168T380_ABSGL	863	65.1	370	89.37	42.87	115	5	23	392	476	831	2.5e-123	AP-1 complex subunit gamma	ABSGL_15070.1 scaffold 15162	Absidia glauca (Pin mould)	NA	AP-1 adaptor complex [GO:0030121]; intracellular protein transport [GO:0006886]; vesicle-mediated transport [GO:0016192]	GO:0006886; GO:0016192; GO:0030121	NA	GO:0006886~intracellular protein transport;GO:0016192~vesicle-mediated transport	GO:0030121~AP-1 adaptor complex
g322.t1	674	tr|A0A1X2IHP2|A0A1X2IHP2_9FUNG	1149	52.7	723	100	62.92	263	22	1	672	160	854	7.2e-173	Kinase-like domain-containing protein	BCR42DRAFT_415309	Absidia repens	NA	"kinase activity [GO:0016301]; phosphotransferase activity, alcohol group as acceptor [GO:0016773]; phosphatidylinositol phosphorylation [GO:0046854]; phosphatidylinositol-mediated signaling [GO:0048015]"	GO:0016301; GO:0016773; GO:0046854; GO:0048015	GO:0016301~kinase activity;GO:0016773~phosphotransferase activity, alcohol group as acceptor	GO:0046854~phosphatidylinositol phosphorylation;GO:0048015~phosphatidylinositol-mediated signaling	NA
g323.t1	331	tr|A0A163K485|A0A163K485_ABSGL	414	58.8	308	93.05	74.4	97	6	12	307	50	339	1.9e-78	Uncharacterized protein	ABSGL_11310.1 scaffold 12295	Absidia glauca (Pin mould)	NA	protein kinase binding [GO:0019901]; regulation of cyclin-dependent protein serine/threonine kinase activity [GO:0000079]	GO:0000079; GO:0019901	GO:0019901~protein kinase binding	GO:0000079~regulation of cyclin-dependent protein serine/threonine kinase activity	NA
g324.t1	187	tr|A0A163KJ45|A0A163KJ45_ABSGL	756	74.3	187	100	24.74	45	1	1	187	138	321	3.6e-74	STAS domain-containing protein	ABSGL_13937.1 scaffold 14340	Absidia glauca (Pin mould)	NA	integral component of membrane [GO:0016021]; secondary active sulfate transmembrane transporter activity [GO:0008271]	GO:0008271; GO:0016021	GO:0008271~secondary active sulfate transmembrane transporter activity	NA	GO:0016021~integral component of membrane
g325.t1	244	tr|A0A068RJY3|A0A068RJY3_9FUNG	416	93.9	244	100	58.65	15	0	1	244	173	416	2e-128	Septin	LCOR_02180.1	Lichtheimia corymbifera JMRC:FSU:9682	NA	GTP binding [GO:0005525]	GO:0005525	GO:0005525~GTP binding	NA	NA
g326.t1	997	tr|A0A163LNS7|A0A163LNS7_ABSGL	1172	66.4	998	100	85.15	287	8	1	997	222	1172	0	Uncharacterized protein	ABSGL_00202.1 scaffold 364	Absidia glauca (Pin mould)	NA	NA	NA	NA	NA
g327.t1	297	tr|A0A1X2IMG0|A0A1X2IMG0_9FUNG	411	79	286	96.3	69.59	57	1	1	286	77	359	2.8e-129	Tubulin-tyrosine ligase family-domain-containing protein	BCR42DRAFT_350777	Absidia repens	NA	ligase activity [GO:0016874]; cellular protein modification process [GO:0006464]	GO:0006464; GO:0016874	GO:0016874~ligase activity	GO:0006464~cellular protein modification process	NA
g328.t1	535	tr|A0A168KYL2|A0A168KYL2_ABSGL	2451	83.8	526	98.32	21.46	83	1	1	526	418	941	1.3e-262	Uncharacterized protein	ABSGL_01032.1 scaffold 1223	Absidia glauca (Pin mould)	NA	transcription factor TFIID complex [GO:0005669]	GO:0005669	NA	NA	GO:0005669~transcription factor TFIID complex
g329.t1	258	tr|A0A163IVW3|A0A163IVW3_ABSGL	382	51.6	275	100	71.99	94	7	1	256	127	381	7e-68	GAR domain-containing protein	ABSGL_00945.1 scaffold 1017	Absidia glauca (Pin mould)	NA	microtubule binding [GO:0008017]	GO:0008017	GO:0008017~microtubule binding	NA	NA
g330.t1	242	tr|A0A168MN38|A0A168MN38_ABSGL	1250	54.9	215	88.84	17.2	79	3	1	215	763	959	3.2e-54	Uncharacterized protein	ABSGL_04426.1 scaffold 5409	Absidia glauca (Pin mould)	NA	ATP binding [GO:0005524]	GO:0005524	GO:0005524~ATP binding	NA	NA
g331.t1	113	tr|A0A168QMG5|A0A168QMG5_ABSGL	248	92.9	113	100	45.56	8	0	1	113	47	159	1.6e-56	"Succinate dehydrogenase [ubiquinone] iron-sulfur subunit, mitochondrial (EC 1.3.5.1)"	ABSGL_10970.1 scaffold 12033	Absidia glauca (Pin mould)	PATHWAY: Carbohydrate metabolism; tricarboxylic acid cycle; fumarate from succinate (eukaryal route): step 1/1. {ECO:0000256|RuleBase:RU361237}.	"mitochondrial inner membrane [GO:0005743]; 2 iron, 2 sulfur cluster binding [GO:0051537]; 3 iron, 4 sulfur cluster binding [GO:0051538]; 4 iron, 4 sulfur cluster binding [GO:0051539]; electron transfer activity [GO:0009055]; metal ion binding [GO:0046872]; succinate dehydrogenase (ubiquinone) activity [GO:0008177]; tricarboxylic acid cycle [GO:0006099]"	GO:0005743; GO:0006099; GO:0008177; GO:0009055; GO:0046872; GO:0051537; GO:0051538; GO:0051539	GO:0008177~succinate dehydrogenase (ubiquinone) activity;GO:0009055~electron carrier activity;GO:0046872~metal ion binding;GO:0051537~2 iron, 2 sulfur cluster binding;GO:0051538~3 iron, 4 sulfur cluster binding;GO:0051539~4 iron, 4 sulfur cluster binding	GO:0006099~tricarboxylic acid cycle	GO:0005743~mitochondrial inner membrane
g332.t1	459	tr|A0A1X2IQU8|A0A1X2IQU8_9FUNG	550	51.1	495	100	90	201	8	1	459	59	548	7.2e-132	Uncharacterized protein	BCR42DRAFT_409179	Absidia repens	NA	NA	NA	NA	NA
g333.t1	309	tr|A0A1Y1VHS5|A0A1Y1VHS5_9FUNG	332	33.7	270	87.38	81.33	127	11	44	309	84	305	2.8e-23	Uncharacterized protein (Fragment)	BCR36DRAFT_467091	Piromyces finnis	NA	NA	NA	NA	NA
g334.t1	264	tr|A0A367IUX8|A0A367IUX8_RHIST	171	48.4	153	57.95	89.47	49	4	1	152	48	171	4.6e-30	Uncharacterized protein (Fragment)	CU098_006143	Rhizopus stolonifer (Rhizopus nigricans)	NA	NA	NA	NA	NA
g335.t1	321	tr|A0A1X2G4I5|A0A1X2G4I5_9FUNG	403	58.5	253	78.82	62.78	103	2	69	320	132	383	1.1e-83	Acid protease	DM01DRAFT_1328963	Hesseltinella vesiculosa	NA	aspartic-type endopeptidase activity [GO:0004190]	GO:0004190	GO:0004190~aspartic-type endopeptidase activity	NA	NA
g336.t1	87	tr|A0A068SF65|A0A068SF65_9FUNG	426	68.8	48	55.17	11.27	14	1	1	48	366	412	8.3e-13	Nucleosome assembly protein	LCOR_11706.1	Lichtheimia corymbifera JMRC:FSU:9682	NA	nucleus [GO:0005634]; nucleosome assembly [GO:0006334]	GO:0005634; GO:0006334	NA	GO:0006334~nucleosome assembly	GO:0005634~nucleus
g337.t1	236	tr|A0A1X2IIB6|A0A1X2IIB6_9FUNG	1033	58.7	269	100	26.04	78	7	1	236	571	839	1.1e-72	Uncharacterized protein	BCR42DRAFT_414026	Absidia repens	NA	metal ion binding [GO:0046872]; intracellular signal transduction [GO:0035556]	GO:0035556; GO:0046872	GO:0046872~metal ion binding	GO:0035556~intracellular signal transduction	NA
g340.t1	206	tr|A0A168LNP2|A0A168LNP2_ABSGL	241	39.9	183	88.83	75.93	106	4	8	188	23	203	1.2e-30	Very-long-chain (3R)-3-hydroxyacyl-CoA dehydratase (EC 4.2.1.134)	ABSGL_02650.1 scaffold 3684	Absidia glauca (Pin mould)	PATHWAY: Lipid metabolism; fatty acid biosynthesis. {ECO:0000256|RuleBase:RU363109}.	endoplasmic reticulum membrane [GO:0005789]; integral component of membrane [GO:0016021]; 3-hydroxy-arachidoyl-CoA dehydratase activity [GO:0102343]; 3-hydroxy-behenoyl-CoA dehydratase activity [GO:0102344]; 3-hydroxy-lignoceroyl-CoA dehydratase activity [GO:0102345]; very-long-chain 3-hydroxyacyl-CoA dehydratase activity [GO:0102158]; fatty acid biosynthetic process [GO:0006633]	GO:0005789; GO:0006633; GO:0016021; GO:0102158; GO:0102343; GO:0102344; GO:0102345	NA	GO:0006633~fatty acid biosynthetic process	GO:0005789~endoplasmic reticulum membrane;GO:0016021~integral component of membrane
g341.t1	155	tr|A0A1X2IYR1|A0A1X2IYR1_9FUNG	343	90.3	155	100	45.19	15	0	1	155	189	343	3.7e-72	Uncharacterized protein	BCR42DRAFT_402930	Absidia repens	NA	integral component of membrane [GO:0016021]	GO:0016021	NA	NA	GO:0016021~integral component of membrane
g342.t1	453	tr|A0A163JUQ1|A0A163JUQ1_ABSGL	627	56	468	100	74.64	153	11	1	451	196	627	1.7e-130	NDT80 domain-containing protein	ABSGL_10742.1 scaffold 12033	Absidia glauca (Pin mould)	NA	DNA binding [GO:0003677]; DNA-binding transcription factor activity [GO:0003700]	GO:0003677; GO:0003700	GO:0003677~DNA binding;GO:0003700~sequence-specific DNA binding transcription factor activity	NA	NA
g343.t1	208	tr|A0A163K819|A0A163K819_ABSGL	722	61.4	202	97.12	27.98	65	5	1	197	423	616	7.4e-60	TPR_REGION domain-containing protein	ABSGL_10949.1 scaffold 12033	Absidia glauca (Pin mould)	NA	NA	NA	NA	NA
g344.t1	418	tr|A0A1X2I8W9|A0A1X2I8W9_9FUNG	372	33	403	96.41	100	217	15	31	416	3	369	1.4e-41	Zn(2)-C6 fungal-type domain-containing protein	BCR42DRAFT_97746	Absidia repens	NA	"nucleus [GO:0005634]; DNA-binding transcription factor activity, RNA polymerase II-specific [GO:0000981]; zinc ion binding [GO:0008270]"	GO:0000981; GO:0005634; GO:0008270	GO:0000981~sequence-specific DNA binding RNA polymerase II transcription factor activity;GO:0008270~zinc ion binding	NA	GO:0005634~nucleus
g345.t1	551	tr|A0A163K7Y2|A0A163K7Y2_ABSGL	564	34.4	453	82.21	80.32	225	13	1	447	1	387	1.1e-54	Uncharacterized protein	ABSGL_11867.1 scaffold 12357	Absidia glauca (Pin mould)	NA	Bfa1-Bub2 complex [GO:1990334]; GTPase activator activity [GO:0005096]; negative regulation of exit from mitosis [GO:0001100]	GO:0001100; GO:0005096; GO:1990334	GO:0005096~GTPase activator activity	GO:0001100~negative regulation of exit from mitosis	GO:1990334~Bfa1-Bub2 complex
g346.t1	164	tr|A0A168RLV0|A0A168RLV0_ABSGL	1105	63.2	133	81.1	12.04	45	3	29	161	801	929	5.9e-36	Uncharacterized protein	ABSGL_12754.1 scaffold 13503	Absidia glauca (Pin mould)	NA	ATP binding [GO:0005524]; protein kinase activity [GO:0004672]	GO:0004672; GO:0005524	GO:0004672~protein kinase activity;GO:0005524~ATP binding	NA	NA
g349.t1	232	tr|A0A1X2I0F0|A0A1X2I0F0_9FUNG	304	95.5	221	95.26	72.7	10	0	1	221	13	233	1.2e-119	"ADP,ATP carrier protein"	BCR42DRAFT_426964	Absidia repens	NA	integral component of membrane [GO:0016021]; mitochondrial inner membrane [GO:0005743]; transmembrane transporter activity [GO:0022857]	GO:0005743; GO:0016021; GO:0022857	GO:0022857~transmembrane transporter activity	NA	GO:0005743~mitochondrial inner membrane;GO:0016021~integral component of membrane
g350.t1	292	tr|A0A168QI19|A0A168QI19_ABSGL	491	36.4	291	99.66	59.27	135	7	1	281	71	321	3.4e-34	Uncharacterized protein	ABSGL_10623.1 scaffold 12033	Absidia glauca (Pin mould)	NA	NA	NA	NA	NA
g352.t1	416	tr|A0A162PLZ5|A0A162PLZ5_PHYB8	708	38.1	381	91.59	53.81	192	11	51	409	199	557	1.8e-60	Uncharacterized protein	PHYBLDRAFT_144584	Phycomyces blakesleeanus (strain ATCC 8743b / DSM 1359 / FGSC 10004 / NBRC 33097 / NRRL 1555)	NA	NA	NA	NA	NA
g353.t1	173	tr|A0A163JUE8|A0A163JUE8_ABSGL	277	77.6	174	100	62.82	36	2	1	173	1	172	8.9e-67	Uncharacterized protein	ABSGL_07836.1 scaffold 9181	Absidia glauca (Pin mould)	NA	ribosome [GO:0005840]; structural constituent of ribosome [GO:0003735]; translation [GO:0006412]	GO:0003735; GO:0005840; GO:0006412	GO:0003735~structural constituent of ribosome	GO:0006412~translation	GO:0005840~ribosome
g354.t1	116	tr|A0A1C7N3X6|A0A1C7N3X6_9FUNG	393	97.4	116	100	29.52	3	0	1	116	278	393	4.6e-59	Actin-related protein 2	actr2-a A0J61_08212	Choanephora cucurbitarum	NA	Arp2/3 protein complex [GO:0005885]; cytoplasm [GO:0005737]; actin binding [GO:0003779]; ATP binding [GO:0005524]; Arp2/3 complex-mediated actin nucleation [GO:0034314]	GO:0003779; GO:0005524; GO:0005737; GO:0005885; GO:0034314	GO:0003779~actin binding;GO:0005524~ATP binding	GO:0034314~Arp2/3 complex-mediated actin nucleation	GO:0005737~cytoplasm;GO:0005885~Arp2/3 protein complex
g355.t1	284	tr|A0A168RIV3|A0A168RIV3_ABSGL	788	53.8	197	69.37	25	83	4	47	242	416	605	4.3e-50	Protein kinase domain-containing protein	ABSGL_12635.1 scaffold 13066	Absidia glauca (Pin mould)	NA	integral component of membrane [GO:0016021]; ATP binding [GO:0005524]; protein kinase activity [GO:0004672]	GO:0004672; GO:0005524; GO:0016021	GO:0004672~protein kinase activity;GO:0005524~ATP binding	NA	GO:0016021~integral component of membrane
g357.t1	219	tr|A0A1X2IMI7|A0A1X2IMI7_9FUNG	391	48.3	238	100	60.87	97	4	1	217	159	391	3.4e-55	S-adenosyl-L-methionine-dependent methyltransferase	BCR42DRAFT_411990	Absidia repens	NA	tRNA (m1A) methyltransferase complex [GO:0031515]; tRNA (adenine-N1-)-methyltransferase activity [GO:0016429]	GO:0016429; GO:0031515	GO:0016429~tRNA (adenine-N1-)-methyltransferase activity	NA	GO:0031515~tRNA (m1A) methyltransferase complex
g358.t1	57	tr|A0A068RP89|A0A068RP89_9FUNG	501	98.2	55	96.49	10.98	1	0	3	57	51	105	6.4e-22	ATP synthase subunit beta (EC 7.1.2.2)	LCOR_03046.1	Lichtheimia corymbifera JMRC:FSU:9682	NA	"proton-transporting ATP synthase complex, catalytic core F(1) [GO:0045261]; ATP binding [GO:0005524]; proton-transporting ATP synthase activity, rotational mechanism [GO:0046933]; ATP synthesis coupled proton transport [GO:0015986]"	GO:0005524; GO:0015986; GO:0045261; GO:0046933	GO:0005524~ATP binding;GO:0046933~proton-transporting ATP synthase activity, rotational mechanism	GO:0015986~ATP synthesis coupled proton transport	GO:0045261~proton-transporting ATP synthase complex, catalytic core F(1)
g359.t1	176	tr|A0A0B7MVP6|A0A0B7MVP6_9FUNG	217	56.8	220	100	100	48	3	1	176	1	217	4.1e-59	Uncharacterized protein	PARPA_00662.1 scaffold 1011	Parasitella parasitica	NA	integral component of membrane [GO:0016021]	GO:0016021	NA	NA	GO:0016021~integral component of membrane
g360.t1	215	tr|S2JBE8|S2JBE8_MUCC1	395	40	195	90.7	49.37	96	6	1	183	173	358	1.4e-24	HSF_DOMAIN domain-containing protein	HMPREF1544_06171	Mucor circinelloides f. circinelloides (strain 1006PhL) (Mucormycosis agent) (Calyptromyces circinelloides)	NA	nucleus [GO:0005634]; DNA-binding transcription factor activity [GO:0003700]; sequence-specific DNA binding [GO:0043565]	GO:0003700; GO:0005634; GO:0043565	GO:0003700~sequence-specific DNA binding transcription factor activity;GO:0043565~sequence-specific DNA binding	NA	GO:0005634~nucleus
g361.t1	486	tr|A0A1X2J0Z0|A0A1X2J0Z0_9FUNG	829	38.8	567	100	68.4	258	14	1	486	271	829	3.8e-91	Lysophospholipase (EC 3.1.1.5)	BCR42DRAFT_8633	Absidia repens	NA	lysophospholipase activity [GO:0004622]; transferase activity [GO:0016740]; phospholipid catabolic process [GO:0009395]	GO:0004622; GO:0009395; GO:0016740	GO:0004622~lysophospholipase activity;GO:0016740~transferase activity	GO:0009395~phospholipid catabolic process	NA
g362.t1	135	tr|A0A163J7D9|A0A163J7D9_ABSGL	771	47.8	92	68.15	11.93	47	1	43	133	71	162	6.6e-17	Lysophospholipase (EC 3.1.1.5)	ABSGL_03109.1 scaffold 4229	Absidia glauca (Pin mould)	NA	lysophospholipase activity [GO:0004622]; phospholipid catabolic process [GO:0009395]	GO:0004622; GO:0009395	GO:0004622~lysophospholipase activity	GO:0009395~phospholipid catabolic process	NA
g363.t1	201	tr|A0A0B7MVG0|A0A0B7MVG0_9FUNG	334	43.8	169	84.08	50.6	86	3	33	201	18	177	2.7e-27	Uncharacterized protein	PARPA_00582.1 scaffold 917	Parasitella parasitica	NA	NA	NA	NA	NA
g364.t1	446	tr|A0A168NZ52|A0A168NZ52_ABSGL	386	36	250	56.05	64.77	106	8	201	434	171	382	5e-29	GATA-type domain-containing protein	ABSGL_07229.1 scaffold 8717	Absidia glauca (Pin mould)	NA	nucleus [GO:0005634]; DNA-binding transcription factor activity [GO:0003700]; sequence-specific DNA binding [GO:0043565]; zinc ion binding [GO:0008270]	GO:0003700; GO:0005634; GO:0008270; GO:0043565	GO:0003700~sequence-specific DNA binding transcription factor activity;GO:0008270~zinc ion binding;GO:0043565~sequence-specific DNA binding	NA	GO:0005634~nucleus
g366.t1	136	tr|A0A168L182|A0A168L182_ABSGL	144	68.9	106	77.94	73.61	29	3	21	124	8	111	6.6e-33	Uncharacterized protein	ABSGL_01181.1 scaffold 1223	Absidia glauca (Pin mould)	NA	integral component of membrane [GO:0016021]	GO:0016021	NA	NA	GO:0016021~integral component of membrane
g367.t1	278	tr|A0A1X2G5A5|A0A1X2G5A5_9FUNG	1876	45	320	100	17.06	113	9	20	276	800	1119	1.1e-58	Uncharacterized protein	DM01DRAFT_1311751	Hesseltinella vesiculosa	NA	NA	NA	NA	NA
g368.t1	397	tr|A0A168SP36|A0A168SP36_ABSGL	1782	72.2	381	95.97	21.38	105	1	8	388	1194	1573	9.8e-162	AAA_16 domain-containing protein	ABSGL_14381.1 scaffold 14479	Absidia glauca (Pin mould)	NA	NA	NA	NA	NA
g369.t1	485	tr|A0A163J1X5|A0A163J1X5_ABSGL	957	56.2	484	99.79	50.57	184	6	1	483	498	954	5.4e-146	Uncharacterized protein	ABSGL_02090.1 scaffold 2596	Absidia glauca (Pin mould)	NA	integral component of membrane [GO:0016021]	GO:0016021	NA	NA	GO:0016021~integral component of membrane
g370.t1	138	tr|A0A163KWC8|A0A163KWC8_ABSGL	362	77.8	126	91.3	34.81	27	1	8	132	2	127	1.9e-48	Uncharacterized protein	ABSGL_06686.1 scaffold 8661	Absidia glauca (Pin mould)	NA	anthranilate phosphoribosyltransferase activity [GO:0004048]; tryptophan biosynthetic process [GO:0000162]	GO:0000162; GO:0004048	GO:0004048~anthranilate phosphoribosyltransferase activity	GO:0000162~tryptophan biosynthetic process	NA
g371.t1	163	tr|A0A163MW61|A0A163MW61_ABSGL	452	40.6	133	81.6	29.42	76	2	32	163	136	266	1.4e-18	POT1PC domain-containing protein	ABSGL_15047.1 scaffold 15162	Absidia glauca (Pin mould)	NA	single-stranded telomeric DNA binding [GO:0043047]; telomere maintenance [GO:0000723]	GO:0000723; GO:0043047	GO:0043047~single-stranded telomeric DNA binding	GO:0000723~telomere maintenance	NA
g372.t1	275	tr|A0A163J3W2|A0A163J3W2_ABSGL	352	76.9	234	85.09	66.48	54	0	42	275	110	343	8.2e-99	PKS_ER domain-containing protein	ABSGL_02440.1 scaffold 3452	Absidia glauca (Pin mould)	NA	oxidoreductase activity [GO:0016491]	GO:0016491	GO:0016491~oxidoreductase activity	NA	NA
g373.t1	363	tr|A0A168LKD9|A0A168LKD9_ABSGL	753	35.6	188	51.79	24.97	77	7	11	193	27	175	5.3e-21	FAD_binding_3 domain-containing protein	ABSGL_02439.1 scaffold 3452	Absidia glauca (Pin mould)	NA	FAD binding [GO:0071949]	GO:0071949	GO:0071949~FAD binding	NA	NA
g374.t1	566	tr|A0A1X2ILC3|A0A1X2ILC3_9FUNG	600	56.8	606	100	100	210	9	1	561	1	599	1.1e-187	FAD binding domain-domain-containing protein	BCR42DRAFT_411150	Absidia repens	NA	FAD binding [GO:0071949]	GO:0071949	GO:0071949~FAD binding	NA	NA
g375.t1	275	tr|A0A1X2I2P4|A0A1X2I2P4_9FUNG	409	50.7	276	100	67.48	82	19	1	253	164	408	3.5e-57	C2 domain-containing protein	BCR42DRAFT_425657	Absidia repens	NA	cell [GO:0005623]; anchoring of the mitotic actomyosin contractile ring to the plasma membrane [GO:1903474]	GO:0005623; GO:1903474	NA	NA	GO:0005623~cell
g376.t1	452	tr|A0A163KK40|A0A163KK40_ABSGL	1794	48.6	475	100	26.48	182	13	1	437	355	805	2.1e-115	Uncharacterized protein	ABSGL_13998.1 scaffold 14385	Absidia glauca (Pin mould)	NA	NA	NA	NA	NA
g377.t1	314	tr|A0A1X2J0A4|A0A1X2J0A4_9FUNG	597	71.3	279	88.85	46.73	76	2	3	279	61	337	1.6e-114	WD40-repeat-containing domain protein	BCR42DRAFT_340191	Absidia repens	NA	"catalytic step 2 spliceosome [GO:0071013]; mRNA splicing, via spliceosome [GO:0000398]"	GO:0000398; GO:0071013	NA	GO:0000398~mRNA splicing, via spliceosome	GO:0071013~catalytic step 2 spliceosome
g378.t1	592	tr|A0A0C9M2B8|A0A0C9M2B8_9FUNG	733	75.3	594	100	81.04	143	3	1	592	142	733	7.3e-270	Catalase (EC 1.11.1.6)	MAM1_0028d02268	Mucor ambiguus	NA	catalase activity [GO:0004096]; heme binding [GO:0020037]; metal ion binding [GO:0046872]; hydrogen peroxide catabolic process [GO:0042744]; response to oxidative stress [GO:0006979]	GO:0004096; GO:0006979; GO:0020037; GO:0042744; GO:0046872	GO:0004096~catalase activity;GO:0020037~heme binding;GO:0046872~metal ion binding	GO:0006979~response to oxidative stress;GO:0042744~hydrogen peroxide catabolic process	NA
g379.t1	202	tr|A0A163J4M5|A0A163J4M5_ABSGL	984	32.7	165	81.68	16.77	110	1	1	164	318	482	1.5e-17	OrfB_Zn_ribbon domain-containing protein (Fragment)	ABSGL_02616.1 scaffold 3684	Absidia glauca (Pin mould)	NA	NA	NA	NA	NA
g380.t1	115	tr|A0A168MUX2|A0A168MUX2_ABSGL	724	56.4	117	100	16.16	41	3	1	115	615	723	1.1e-25	Histone acetyltransferase (EC 2.3.1.48)	ABSGL_04858.1 scaffold 6035	Absidia glauca (Pin mould)	NA	"nucleus [GO:0005634]; histone acetyltransferase activity [GO:0004402]; metal ion binding [GO:0046872]; regulation of transcription, DNA-templated [GO:0006355]"	GO:0004402; GO:0005634; GO:0006355; GO:0046872	GO:0004402~histone acetyltransferase activity;GO:0046872~metal ion binding	GO:0006355~regulation of transcription, DNA-templated	GO:0005634~nucleus
g382.t1	194	tr|A0A163DP76|A0A163DP76_PHYB8	172	32.1	134	69.07	77.91	86	3	43	175	9	138	4.7e-08	Uncharacterized protein	PHYBLDRAFT_73068	Phycomyces blakesleeanus (strain ATCC 8743b / DSM 1359 / FGSC 10004 / NBRC 33097 / NRRL 1555)	NA	NA	NA	NA	NA
g383.t1	106	tr|A0A1X2IUB1|A0A1X2IUB1_9FUNG	665	56.1	98	92.45	14.74	38	1	3	95	343	440	1.3e-28	Nuclear pore complex protein Nup85	BCR42DRAFT_447676	Absidia repens	NA	nuclear membrane [GO:0031965]; nuclear pore outer ring [GO:0031080]; structural constituent of nuclear pore [GO:0017056]; mRNA transport [GO:0051028]; protein transport [GO:0015031]	GO:0015031; GO:0017056; GO:0031080; GO:0031965; GO:0051028	GO:0017056~structural constituent of nuclear pore	GO:0015031~protein transport;GO:0051028~mRNA transport	GO:0031080~nuclear pore outer ring;GO:0031965~nuclear membrane
g384.t1	119	tr|A0A077WKH9|A0A077WKH9_9FUNG	581	41.8	122	100	21	42	2	3	117	238	337	1.3e-16	BTB domain-containing protein	LRAMOSA01607	Lichtheimia ramosa	NA	NA	NA	NA	NA
g385.t1	405	tr|A0A1X2GNU5|A0A1X2GNU5_9FUNG	392	64.6	364	89.88	92.86	124	3	2	364	1	360	7.7e-138	UDP-Glycosyltransferase/glycogen phosphorylase	DM01DRAFT_1333765	Hesseltinella vesiculosa	NA	transferase activity [GO:0016740]	GO:0016740	GO:0016740~transferase activity	NA	NA
g386.t1	76	tr|A0A1X2IYU3|A0A1X2IYU3_9FUNG	856	43.5	69	90.79	8.06	39	0	1	69	775	843	4.1e-08	Uncharacterized protein	BCR42DRAFT_486732	Absidia repens	NA	nucleus [GO:0005634]; DNA binding [GO:0003677]; thiol-dependent ubiquitin-specific protease activity [GO:0004843]; monoubiquitinated histone H2A deubiquitination [GO:0035522]	GO:0003677; GO:0004843; GO:0005634; GO:0035522	GO:0003677~DNA binding;GO:0004843~ubiquitin-specific protease activity	GO:0035522~monoubiquitinated histone H2A deubiquitination	GO:0005634~nucleus
g387.t1	1098	tr|A0A1X2IWT9|A0A1X2IWT9_9FUNG	2081	81.2	1112	100	53.44	164	7	1	1098	964	2044	0	Chitin synthase	BCR42DRAFT_447185	Absidia repens	NA	"integral component of membrane [GO:0016021]; myosin complex [GO:0016459]; actin binding [GO:0003779]; ATP binding [GO:0005524]; motor activity [GO:0003774]; transferase activity, transferring hexosyl groups [GO:0016758]"	GO:0003774; GO:0003779; GO:0005524; GO:0016021; GO:0016459; GO:0016758	GO:0003774~motor activity;GO:0003779~actin binding;GO:0005524~ATP binding;GO:0016758~transferase activity, transferring hexosyl groups	NA	GO:0016021~integral component of membrane;GO:0016459~myosin complex
g388.t1	311	tr|A0A2I1F3Y9|A0A2I1F3Y9_9GLOM	694	34	200	64.31	28.82	103	6	63	253	168	347	9.8e-24	Uncharacterized protein	RhiirB3_445571	Rhizophagus irregularis	NA	NA	NA	NA	NA
g390.t1	201	tr|A0A1X2IZ81|A0A1X2IZ81_9FUNG	1079	50.7	225	100	20.85	72	4	2	201	866	1076	2.7e-51	Ras-GAP domain-containing protein	BCR42DRAFT_366127	Absidia repens	NA	regulation of GTPase activity [GO:0043087]; signal transduction [GO:0007165]	GO:0007165; GO:0043087	NA	GO:0007165~signal transduction;GO:0043087~regulation of GTPase activity	NA
g391.t1	51	tr|A0A1X2IB00|A0A1X2IB00_9FUNG	461	64.7	51	100	11.06	18	0	1	51	408	458	1.7e-10	SBF-like CPA transporter family-domain-containing protein	BCR42DRAFT_483432	Absidia repens	NA	integral component of membrane [GO:0016021]	GO:0016021	NA	NA	GO:0016021~integral component of membrane
g392.t1	167	tr|A0A1X2I4S3|A0A1X2I4S3_9FUNG	759	61.1	167	100	22	61	1	1	163	93	259	1.2e-49	ELMO/CED-12 family-domain-containing protein	BCR42DRAFT_423955	Absidia repens	NA	NA	NA	NA	NA
g393.t1	365	tr|A0A1X2J068|A0A1X2J068_9FUNG	622	58	362	99.18	58.2	121	4	4	365	287	617	4.3e-103	Uncharacterized protein	BCR42DRAFT_399690	Absidia repens	NA	metal ion binding [GO:0046872]; RNA binding [GO:0003723]	GO:0003723; GO:0046872	GO:0003723~RNA binding;GO:0046872~metal ion binding	NA	NA
g394.t1	234	tr|A0A1X2IYH6|A0A1X2IYH6_9FUNG	1022	62	234	100	22.9	87	1	1	232	540	773	2.8e-79	Uncharacterized protein	BCR42DRAFT_402733	Absidia repens	NA	"integral component of membrane [GO:0016021]; hydrolase activity, acting on carbon-nitrogen (but not peptide) bonds [GO:0016810]"	GO:0016021; GO:0016810	GO:0016810~hydrolase activity, acting on carbon-nitrogen (but not peptide) bonds	NA	GO:0016021~integral component of membrane
g395.t1	619	tr|A0A1X2ITS1|A0A1X2ITS1_9FUNG	692	67.5	615	99.35	88.87	185	5	9	619	89	692	2e-241	Zn(2)-C6 fungal-type domain-containing protein	BCR42DRAFT_405699	Absidia repens	NA	"nucleus [GO:0005634]; DNA-binding transcription factor activity, RNA polymerase II-specific [GO:0000981]; zinc ion binding [GO:0008270]"	GO:0000981; GO:0005634; GO:0008270	GO:0000981~sequence-specific DNA binding RNA polymerase II transcription factor activity;GO:0008270~zinc ion binding	NA	GO:0005634~nucleus
g396.t1	131	tr|A0A1X2GJZ0|A0A1X2GJZ0_9FUNG	323	58.2	98	74.81	30.34	37	1	34	131	8	101	3.4e-26	SAM-dependent MTase TRM10-type domain-containing protein	DM01DRAFT_1334993	Hesseltinella vesiculosa	NA	methyltransferase activity [GO:0008168]	GO:0008168	GO:0008168~methyltransferase activity	NA	NA
g397.t1	93	tr|A0A1Y2GA94|A0A1Y2GA94_9FUNG	378	53.1	81	87.1	21.43	38	0	1	81	122	202	1.2e-12	Uncharacterized protein	BCR41DRAFT_374394	Lobosporangium transversale	NA	NA	NA	NA	NA
g398.t1	141	tr|A0A1X2GTJ9|A0A1X2GTJ9_9FUNG	463	42.6	108	76.6	23.33	44	1	34	141	58	147	2e-16	Uncharacterized protein	DM01DRAFT_1299285	Hesseltinella vesiculosa	NA	NA	NA	NA	NA
g399.t1	142	tr|A0A1X2IY19|A0A1X2IY19_9FUNG	147	59.9	147	100	100	54	1	1	142	1	147	3.1e-41	ACT domain-domain-containing protein	BCR42DRAFT_402485	Absidia repens	NA	NA	NA	NA	NA
g401.t1	112	tr|A0A1X2I2U4|A0A1X2I2U4_9FUNG	251	83.8	111	99.11	44.22	16	1	1	111	142	250	4e-44	GrpE protein homolog	BCR42DRAFT_383179	Absidia repens	NA	mitochondrial matrix [GO:0005759]; adenyl-nucleotide exchange factor activity [GO:0000774]; chaperone binding [GO:0051087]; protein homodimerization activity [GO:0042803]; protein folding [GO:0006457]	GO:0000774; GO:0005759; GO:0006457; GO:0042803; GO:0051087	GO:0000774~adenyl-nucleotide exchange factor activity;GO:0042803~protein homodimerization activity;GO:0051087~chaperone binding	GO:0006457~protein folding	GO:0005759~mitochondrial matrix
g402.t1	410	tr|A0A1X2IEH3|A0A1X2IEH3_9FUNG	890	90.2	409	99.76	45.96	40	0	1	409	204	612	1.5e-218	Aminopeptidase (EC 3.4.11.-)	BCR42DRAFT_328554	Absidia repens	NA	aminopeptidase activity [GO:0004177]; metallopeptidase activity [GO:0008237]; zinc ion binding [GO:0008270]	GO:0004177; GO:0008237; GO:0008270	GO:0004177~aminopeptidase activity;GO:0008237~metallopeptidase activity;GO:0008270~zinc ion binding	NA	NA
g403.t1	554	tr|A0A1X2I1B4|A0A1X2I1B4_9FUNG	613	33.3	411	74.19	67.05	243	10	1	384	31	437	1.2e-48	HET domain-containing protein	BCR42DRAFT_427404	Absidia repens	NA	NA	NA	NA	NA
g404.t1	158	tr|A0A167MB53|A0A167MB53_PHYB8	365	35.7	126	79.75	34.52	67	2	6	131	226	337	1.1e-10	Uncharacterized protein	PHYBLDRAFT_159125	Phycomyces blakesleeanus (strain ATCC 8743b / DSM 1359 / FGSC 10004 / NBRC 33097 / NRRL 1555)	NA	NA	NA	NA	NA
g405.t1	464	tr|A0A1X2HZ21|A0A1X2HZ21_9FUNG	472	42.3	496	100	100	222	12	1	457	1	471	1.8e-90	Uncharacterized protein	BCR42DRAFT_180853	Absidia repens	NA	NA	NA	NA	NA
g406.t1	274	tr|A0A1X2I200|A0A1X2I200_9FUNG	428	73.8	256	93.43	59.81	58	2	14	269	164	410	1.8e-106	"alpha-1,2-Mannosidase (EC 3.2.1.-)"	BCR42DRAFT_336298	Absidia repens	NA	"membrane [GO:0016020]; calcium ion binding [GO:0005509]; mannosyl-oligosaccharide 1,2-alpha-mannosidase activity [GO:0004571]; metabolic process [GO:0008152]"	GO:0004571; GO:0005509; GO:0008152; GO:0016020	GO:0004571~mannosyl-oligosaccharide 1,2-alpha-mannosidase activity;GO:0005509~calcium ion binding	GO:0008152~metabolic process	GO:0016020~membrane
g407.t1	143	tr|A0A163J2X7|A0A163J2X7_ABSGL	732	45	140	97.9	19.13	71	2	5	143	52	186	1.5e-24	HET domain-containing protein	ABSGL_02292.1 scaffold 3129	Absidia glauca (Pin mould)	NA	NA	NA	NA	NA
g408.t1	154	tr|A0A163IW18|A0A163IW18_ABSGL	505	86.2	145	94.16	28.71	19	1	1	144	285	429	1.9e-65	Uncharacterized protein	ABSGL_01014.1 scaffold 1160	Absidia glauca (Pin mould)	NA	heme binding [GO:0020037]; metal ion binding [GO:0046872]; oxidoreductase activity [GO:0016491]	GO:0016491; GO:0020037; GO:0046872	GO:0016491~oxidoreductase activity;GO:0020037~heme binding;GO:0046872~metal ion binding	NA	NA
g409.t1	159	tr|A0A1X2I839|A0A1X2I839_9FUNG	267	57.1	161	100	60.3	67	2	1	159	1	161	7.9e-46	Protein-lysine N-methyltransferase EFM6 (EC 2.1.1.-) (Elongation factor methyltransferase 6)	EFM6 BCR42DRAFT_380745	Absidia repens	NA	cytoplasm [GO:0005737]; protein-lysine N-methyltransferase activity [GO:0016279]	GO:0005737; GO:0016279	GO:0016279~protein-lysine N-methyltransferase activity	NA	GO:0005737~cytoplasm
g410.t1	576	tr|A0A1X2I2Y8|A0A1X2I2Y8_9FUNG	739	32.3	443	76.91	59.95	226	14	8	392	135	561	3e-50	HET domain-containing protein	BCR42DRAFT_425470	Absidia repens	NA	NA	NA	NA	NA
g411.t1	263	tr|A0A168Q4K2|A0A168Q4K2_ABSGL	248	48	271	100	100	110	9	1	263	1	248	8.5e-53	BZIP domain-containing protein	ABSGL_09349.1 scaffold 11175	Absidia glauca (Pin mould)	NA	DNA-binding transcription factor activity [GO:0003700]	GO:0003700	GO:0003700~sequence-specific DNA binding transcription factor activity	NA	NA
g412.t1	46	tr|A0A1X2IUC2|A0A1X2IUC2_9FUNG	137	77.3	44	95.65	32.12	10	0	2	45	93	136	1.4e-11	Uncharacterized protein (Fragment)	BCR42DRAFT_302092	Absidia repens	NA	NA	NA	NA	NA
g413.t1	212	tr|A0A168SF16|A0A168SF16_ABSGL	1694	62.7	212	100	12.51	70	4	1	212	767	969	1.7e-67	WD_REPEATS_REGION domain-containing protein	ABSGL_14003.1 scaffold 14385	Absidia glauca (Pin mould)	NA	COPI vesicle coat [GO:0030126]; catalytic activity [GO:0003824]; structural molecule activity [GO:0005198]; intracellular protein transport [GO:0006886]; vesicle-mediated transport [GO:0016192]	GO:0003824; GO:0005198; GO:0006886; GO:0016192; GO:0030126	GO:0003824~catalytic activity;GO:0005198~structural molecule activity	GO:0006886~intracellular protein transport;GO:0016192~vesicle-mediated transport	GO:0030126~COPI vesicle coat
g415.t1	157	tr|A0A168KYB8|A0A168KYB8_ABSGL	580	81.3	150	95.54	25.86	27	1	1	149	431	580	2.2e-64	PUM-HD domain-containing protein	ABSGL_01020.1 scaffold 1223	Absidia glauca (Pin mould)	NA	RNA binding [GO:0003723]	GO:0003723	GO:0003723~RNA binding	NA	NA
g416.t1	177	tr|A0A1X2IKX6|A0A1X2IKX6_9FUNG	1729	81.9	177	100	10.24	32	0	1	177	1553	1729	4.6e-79	HECT domain-containing protein	BCR42DRAFT_226932	Absidia repens	NA	ubiquitin-protein transferase activity [GO:0004842]	GO:0004842	GO:0004842~ubiquitin-protein transferase activity	NA	NA
g417.t1	227	tr|A0A367JB52|A0A367JB52_RHIST	294	34.3	175	77.09	59.52	81	5	70	225	11	170	6.5e-17	Uncharacterized protein (Fragment)	CU098_008881	Rhizopus stolonifer (Rhizopus nigricans)	NA	NA	NA	NA	NA
g418.t1	229	tr|A0A367JB52|A0A367JB52_RHIST	294	32.2	177	77.29	60.2	84	6	70	227	11	170	2.6e-13	Uncharacterized protein (Fragment)	CU098_008881	Rhizopus stolonifer (Rhizopus nigricans)	NA	NA	NA	NA	NA
g419.t1	61	tr|A0A1X2HB93|A0A1X2HB93_SYNRA	506	89.1	55	90.16	10.87	6	0	1	55	180	234	5.8e-21	Folylpolyglutamate synthase (EC 6.3.2.17) (Folylpoly-gamma-glutamate synthetase) (Tetrahydrofolylpolyglutamate synthase)	BCR43DRAFT_515992	Syncephalastrum racemosum (Filamentous fungus)	PATHWAY: Cofactor biosynthesis; tetrahydrofolylpolyglutamate biosynthesis. {ECO:0000256|PIRNR:PIRNR038895}.	ATP binding [GO:0005524]; metal ion binding [GO:0046872]; tetrahydrofolylpolyglutamate synthase activity [GO:0004326]; one-carbon metabolic process [GO:0006730]	GO:0004326; GO:0005524; GO:0006730; GO:0046872	GO:0004326~tetrahydrofolylpolyglutamate synthase activity;GO:0005524~ATP binding;GO:0046872~metal ion binding	GO:0006730~one-carbon metabolic process	NA
g420.t1	410	tr|W6QHD2|W6QHD2_PENRF	1192	31.8	428	100	35.91	245	10	1	407	374	775	4e-33	"Glycoside hydrolase, chitinase active site"	PROQFM164_S04g000706	Penicillium roqueforti (strain FM164)	NA	"hydrolase activity, hydrolyzing O-glycosyl compounds [GO:0004553]; carbohydrate metabolic process [GO:0005975]"	GO:0004553; GO:0005975	GO:0004553~hydrolase activity, hydrolyzing O-glycosyl compounds	GO:0005975~carbohydrate metabolic process	NA
g421.t1	317	tr|A0A168NVN3|A0A168NVN3_ABSGL	704	33.6	339	100	48.15	152	9	1	314	406	696	1.3e-36	Protein kinase domain-containing protein	ABSGL_07036.1 scaffold 8715	Absidia glauca (Pin mould)	NA	ATP binding [GO:0005524]; protein kinase activity [GO:0004672]	GO:0004672; GO:0005524	GO:0004672~protein kinase activity;GO:0005524~ATP binding	NA	NA
g422.t1	115	tr|G2WYD5|G2WYD5_VERDV	467	55.6	81	70.43	17.34	31	2	13	92	332	408	9.6e-17	Uncharacterized protein	VDAG_02617	Verticillium dahliae (strain VdLs.17 / ATCC MYA-4575 / FGSC 10137) (Verticillium wilt)	NA	NA	NA	NA	NA
g423.t1	183	tr|A0A1X2IWS5|A0A1X2IWS5_9FUNG	266	95.3	171	93.44	64.29	8	0	5	175	89	259	6.1e-90	Fibrillarin-domain-containing protein	BCR42DRAFT_136828	Absidia repens	NA	methyltransferase activity [GO:0008168]; RNA binding [GO:0003723]; rRNA processing [GO:0006364]	GO:0003723; GO:0006364; GO:0008168	GO:0003723~RNA binding;GO:0008168~methyltransferase activity	GO:0006364~rRNA processing	NA
g426.t1	179	tr|A0A1X2IWR4|A0A1X2IWR4_9FUNG	178	83.1	177	98.88	99.44	30	0	3	179	2	178	3.4e-77	Oxo-4-hydroxy-4-carboxy-5-ureidoimidazoline decarboxylase	BCR42DRAFT_404915	Absidia repens	NA	NA	NA	NA	NA
g427.t1	330	tr|A0A1X2IL31|A0A1X2IL31_9FUNG	588	81.4	328	99.39	55.78	61	0	1	328	259	586	5.7e-155	ABC1 family-domain-containing protein	BCR42DRAFT_371941	Absidia repens	NA	NA	NA	NA	NA
g428.t1	88	tr|A0A168SR73|A0A168SR73_ABSGL	313	49.5	95	100	30.35	30	1	1	77	213	307	2.5e-17	Protein kinase domain-containing protein	ABSGL_14468.1 scaffold 14663	Absidia glauca (Pin mould)	NA	ATP binding [GO:0005524]; protein kinase activity [GO:0004672]	GO:0004672; GO:0005524	GO:0004672~protein kinase activity;GO:0005524~ATP binding	NA	NA
g429.t1	197	tr|A0A1X2IZ41|A0A1X2IZ41_9FUNG	803	41.1	190	96.45	23.66	84	5	3	164	118	307	6.9e-23	Armadillo-type protein	BCR42DRAFT_83168	Absidia repens	NA	NA	NA	NA	NA
g430.t1	260	tr|A0A1X2IFM7|A0A1X2IFM7_9FUNG	376	85	260	100	69.15	39	0	1	260	117	376	9.1e-124	Ornithine carbamoyltransferase	BCR42DRAFT_491687	Absidia repens	NA	amino acid binding [GO:0016597]; carboxyl- or carbamoyltransferase activity [GO:0016743]; cellular amino acid metabolic process [GO:0006520]	GO:0006520; GO:0016597; GO:0016743	GO:0016597~amino acid binding;GO:0016743~carboxyl- or carbamoyltransferase activity	GO:0006520~cellular amino acid metabolic process	NA
g431.t1	95	tr|A0A1X2J0K8|A0A1X2J0K8_9FUNG	416	89.5	95	100	22.84	10	0	1	95	1	95	1.3e-38	"Thiolase, N-terminal domain-domain-containing protein"	BCR42DRAFT_400006	Absidia repens	NA	"transferase activity, transferring acyl groups other than amino-acyl groups [GO:0016747]"	GO:0016747	GO:0016747~transferase activity, transferring acyl groups other than amino-acyl groups	NA	NA
g433.t1	157	tr|A0A1X2HZB7|A0A1X2HZB7_9FUNG	209	71.4	161	100	77.03	39	1	2	155	47	207	1.3e-61	Uncharacterized protein	BCR42DRAFT_427421	Absidia repens	NA	NA	NA	NA	NA
g434.t1	247	tr|A0A1X2I7V7|A0A1X2I7V7_9FUNG	445	94.3	245	99.19	55.06	14	0	1	245	201	445	1.5e-136	Seryl-tRNA synthetase	BCR42DRAFT_380228	Absidia repens	NA	ATP binding [GO:0005524]; serine-tRNA ligase activity [GO:0004828]; seryl-tRNA aminoacylation [GO:0006434]	GO:0004828; GO:0005524; GO:0006434	GO:0004828~serine-tRNA ligase activity;GO:0005524~ATP binding	GO:0006434~seryl-tRNA aminoacylation	NA
g435.t1	94	tr|A0A1X2IDT1|A0A1X2IDT1_9FUNG	473	68.9	103	100	21.78	21	2	1	94	373	473	4.4e-36	Uncharacterized protein	BCR42DRAFT_417408	Absidia repens	NA	NA	NA	NA	NA
g436.t1	175	tr|A0A1X2ISP6|A0A1X2ISP6_9FUNG	168	70.7	164	93.71	97.62	47	1	13	175	4	167	3e-62	"Succinate dehydrogenase assembly factor 2, mitochondrial (SDH assembly factor 2) (SDHAF2)"	BCR42DRAFT_407667	Absidia repens	NA	"mitochondrial matrix [GO:0005759]; mitochondrial electron transport, succinate to ubiquinone [GO:0006121]; protein-FAD linkage [GO:0018293]"	GO:0005759; GO:0006121; GO:0018293	NA	GO:0006121~mitochondrial electron transport, succinate to ubiquinone;GO:0018293~protein-FAD linkage	GO:0005759~mitochondrial matrix
g437.t1	1368	tr|A0A1X2IKR5|A0A1X2IKR5_9FUNG	4693	83.2	1368	100	29.15	200	2	1	1368	3356	4693	0	Dynein heavy chain	BCR42DRAFT_436861	Absidia repens	NA	dynein complex [GO:0030286]; ATP binding [GO:0005524]; microtubule motor activity [GO:0003777]; microtubule-based movement [GO:0007018]	GO:0003777; GO:0005524; GO:0007018; GO:0030286	GO:0003777~microtubule motor activity;GO:0005524~ATP binding	GO:0007018~microtubule-based movement	GO:0030286~dynein complex
g438.t1	73	tr|A0A1X2IDW4|A0A1X2IDW4_9FUNG	1045	94.4	72	98.63	6.89	4	0	2	73	320	391	1.4e-29	Fibronectin-binding protein A N-terminus-domain-containing protein	BCR42DRAFT_329062	Absidia repens	NA	NA	NA	NA	NA
g439.t1	123	tr|A0A163LR29|A0A163LR29_ABSGL	1018	57.7	123	100	12.08	47	2	1	120	672	792	5.6e-31	ATP-dependent RNA helicase DBP10 (EC 3.6.4.13)	ABSGL_01039.1 scaffold 1223	Absidia glauca (Pin mould)	NA	nucleolus [GO:0005730]; ATP binding [GO:0005524]; RNA binding [GO:0003723]; RNA helicase activity [GO:0003724]; rRNA processing [GO:0006364]	GO:0003723; GO:0003724; GO:0005524; GO:0005730; GO:0006364	GO:0003723~RNA binding;GO:0003724~RNA helicase activity;GO:0005524~ATP binding	GO:0006364~rRNA processing	GO:0005730~nucleolus
g440.t1	114	tr|A0A1X2II01|A0A1X2II01_9FUNG	590	83	112	98.25	18.98	19	0	1	112	476	587	7e-44	Major facilitator superfamily domain-containing protein	BCR42DRAFT_326661	Absidia repens	NA	integral component of membrane [GO:0016021]; transmembrane transporter activity [GO:0022857]	GO:0016021; GO:0022857	GO:0022857~transmembrane transporter activity	NA	GO:0016021~integral component of membrane
g441.t1	296	tr|A0A163K580|A0A163K580_ABSGL	607	56.3	316	100	52.06	100	9	1	293	179	479	3.6e-84	MFS domain-containing protein	ABSGL_11336.1 scaffold 12295	Absidia glauca (Pin mould)	NA	integral component of membrane [GO:0016021]; transmembrane transport [GO:0055085]	GO:0016021; GO:0055085	NA	GO:0055085~transmembrane transport	GO:0016021~integral component of membrane
g442.t1	201	tr|A0A1X2J1M3|A0A1X2J1M3_9FUNG	627	86.8	182	90.55	29.03	24	0	1	182	88	269	5.3e-87	Malic enzyme	BCR42DRAFT_340921	Absidia repens	NA	malate dehydrogenase (decarboxylating) (NAD+) activity [GO:0004471]; metal ion binding [GO:0046872]; NAD binding [GO:0051287]	GO:0004471; GO:0046872; GO:0051287	GO:0004471~malate dehydrogenase (decarboxylating) (NAD+) activity;GO:0046872~metal ion binding;GO:0051287~NAD binding	NA	NA
g443.t1	443	tr|A0A163MMB1|A0A163MMB1_ABSGL	439	48	427	96.39	97.27	185	7	42	443	25	439	6.1e-104	F-box domain-containing protein	ABSGL_12197.1 scaffold 12718	Absidia glauca (Pin mould)	NA	NA	NA	NA	NA
g444.t1	131	tr|A0A1X2GI54|A0A1X2GI54_9FUNG	436	83.5	127	96.95	29.13	21	0	1	127	18	144	3.1e-56	Kinase-like protein	DM01DRAFT_1322328	Hesseltinella vesiculosa	NA	ATP binding [GO:0005524]; protein serine/threonine kinase activity [GO:0004674]	GO:0004674; GO:0005524	GO:0004674~protein serine/threonine kinase activity;GO:0005524~ATP binding	NA	NA
g445.t1	316	tr|A0A1X2IA25|A0A1X2IA25_9FUNG	726	85.3	312	98.73	42.98	46	0	3	314	188	499	1.1e-150	p-loop containing nucleoside triphosphate hydrolase protein	BCR42DRAFT_419647	Absidia repens	NA	ATP binding [GO:0005524]; hydrolase activity [GO:0016787]; nucleic acid binding [GO:0003676]	GO:0003676; GO:0005524; GO:0016787	GO:0003676~nucleic acid binding;GO:0005524~ATP binding;GO:0016787~hydrolase activity	NA	NA
g446.t1	224	tr|A0A163JVT6|A0A163JVT6_ABSGL	2020	54	226	100	11.19	79	5	1	223	1332	1535	8e-52	Uncharacterized protein	ABSGL_09240.1 scaffold 10873	Absidia glauca (Pin mould)	NA	NA	NA	NA	NA
g447.t1	255	tr|A0A1X2GMU3|A0A1X2GMU3_9FUNG	288	53.9	269	100	93.4	106	6	2	252	19	287	1.4e-73	Uncharacterized protein	DM01DRAFT_1344376	Hesseltinella vesiculosa	NA	NA	NA	NA	NA
g448.t1	268	tr|A0A163IXS1|A0A163IXS1_ABSGL	2249	68.2	258	96.27	11.47	82	0	10	267	1564	1821	2.2e-96	AAA domain-containing protein	ABSGL_01324.1 scaffold 1223	Absidia glauca (Pin mould)	NA	NA	NA	NA	NA
g449.t1	217	tr|A0A168MKV8|A0A168MKV8_ABSGL	427	90.7	215	99.08	50.35	20	0	2	216	98	312	1.5e-111	Fumarylacetoacetase (EC 3.7.1.2) (Fumarylacetoacetate hydrolase)	ABSGL_04284.1 scaffold 5264	Absidia glauca (Pin mould)	PATHWAY: Amino-acid degradation; L-phenylalanine degradation; acetoacetate and fumarate from L-phenylalanine: step 6/6. {ECO:0000256|RuleBase:RU366008}.	fumarylacetoacetase activity [GO:0004334]; metal ion binding [GO:0046872]; L-phenylalanine catabolic process [GO:0006559]; tyrosine catabolic process [GO:0006572]	GO:0004334; GO:0006559; GO:0006572; GO:0046872	GO:0004334~fumarylacetoacetase activity;GO:0046872~metal ion binding	GO:0006559~L-phenylalanine catabolic process;GO:0006572~tyrosine catabolic process	NA
g450.t1	137	tr|A0A1X2HXD9|A0A1X2HXD9_9FUNG	286	67.7	96	70.07	33.57	30	1	2	97	185	279	1.7e-33	RING-type domain-containing protein	BCR42DRAFT_362262	Absidia repens	NA	integral component of membrane [GO:0016021]; zinc ion binding [GO:0008270]	GO:0008270; GO:0016021	GO:0008270~zinc ion binding	NA	GO:0016021~integral component of membrane
g451.t1	346	tr|A0A162ZWF0|A0A162ZWF0_PHYB8	1303	71.5	302	87.28	23.18	79	2	1	302	729	1023	1.9e-116	Uncharacterized protein (Fragment)	PHYBLDRAFT_96113	Phycomyces blakesleeanus (strain ATCC 8743b / DSM 1359 / FGSC 10004 / NBRC 33097 / NRRL 1555)	NA	ATP binding [GO:0005524]; helicase activity [GO:0004386]; nucleic acid binding [GO:0003676]	GO:0003676; GO:0004386; GO:0005524	GO:0003676~nucleic acid binding;GO:0004386~helicase activity;GO:0005524~ATP binding	NA	NA
g452.t1	241	tr|A0A1X2INJ2|A0A1X2INJ2_9FUNG	1090	75.6	242	100	22.2	45	4	1	238	837	1068	1e-97	Chitin synthase-domain-containing protein	BCR42DRAFT_449307	Absidia repens	NA	"integral component of membrane [GO:0016021]; transferase activity, transferring hexosyl groups [GO:0016758]"	GO:0016021; GO:0016758	GO:0016758~transferase activity, transferring hexosyl groups	NA	GO:0016021~integral component of membrane
g453.t1	347	tr|A0A1X2I9G6|A0A1X2I9G6_9FUNG	585	52.2	343	98.85	58.63	137	6	19	346	254	584	1e-85	Uncharacterized protein	BCR42DRAFT_421793	Absidia repens	NA	NA	NA	NA	NA
g455.t1	71	tr|A0A163TDA9|A0A163TDA9_ABSGL	334	72.4	76	100	22.75	15	1	1	70	258	333	4e-21	TPT domain-containing protein	ABSGL_09555.1 scaffold 11342	Absidia glauca (Pin mould)	NA	integral component of membrane [GO:0016021]	GO:0016021	NA	NA	GO:0016021~integral component of membrane
g457.t1	192	tr|A0A1X2HZ53|A0A1X2HZ53_9FUNG	260	32.7	205	100	78.85	123	4	1	191	45	248	1.3e-21	Uncharacterized protein	BCR42DRAFT_456699	Absidia repens	NA	NA	NA	NA	NA
g458.t1	300	tr|A0A168SFB6|A0A168SFB6_ABSGL	709	57.5	301	100	42.45	101	6	1	299	341	616	1.5e-85	HTH La-type RNA-binding domain-containing protein	ABSGL_14017.1 scaffold 14385	Absidia glauca (Pin mould)	NA	RNA binding [GO:0003723]	GO:0003723	GO:0003723~RNA binding	NA	NA
g459.t1	1025	tr|A0A168PWV5|A0A168PWV5_ABSGL	2016	52.5	688	67.12	34.13	219	15	435	1025	581	1257	2.9e-181	START domain-containing protein	ABSGL_08940.1 scaffold 10588	Absidia glauca (Pin mould)	NA	integral component of membrane [GO:0016021]; lipid binding [GO:0008289]	GO:0008289; GO:0016021	GO:0008289~lipid binding	NA	GO:0016021~integral component of membrane
g460.t1	660	tr|A0A1X2IUM3|A0A1X2IUM3_9FUNG	2027	44.6	688	100	33.94	283	18	1	658	1248	1867	1.4e-136	START domain-containing protein	BCR42DRAFT_168736	Absidia repens	NA	integral component of membrane [GO:0016021]; lipid binding [GO:0008289]	GO:0008289; GO:0016021	GO:0008289~lipid binding	NA	GO:0016021~integral component of membrane
g461.t1	136	tr|A0A168PWV5|A0A168PWV5_ABSGL	2016	33.6	122	89.71	6.05	80	1	15	136	1892	2012	9.9e-13	START domain-containing protein	ABSGL_08940.1 scaffold 10588	Absidia glauca (Pin mould)	NA	integral component of membrane [GO:0016021]; lipid binding [GO:0008289]	GO:0008289; GO:0016021	GO:0008289~lipid binding	NA	GO:0016021~integral component of membrane
g462.t1	84	tr|A0A168NIK5|A0A168NIK5_ABSGL	1299	94	84	100	6.47	5	0	1	84	795	878	1.3e-39	DNA topoisomerase 2 (EC 5.6.2.2)	ABSGL_06322.1 scaffold 8126	Absidia glauca (Pin mould)	NA	"ATP binding [GO:0005524]; DNA binding [GO:0003677]; DNA topoisomerase type II (double strand cut, ATP-hydrolyzing) activity [GO:0003918]; DNA topological change [GO:0006265]"	GO:0003677; GO:0003918; GO:0005524; GO:0006265	GO:0003677~DNA binding;GO:0003918~DNA topoisomerase type II (ATP-hydrolyzing) activity;GO:0005524~ATP binding	GO:0006265~DNA topological change	NA
g463.t1	228	tr|A0A1X2HY34|A0A1X2HY34_9FUNG	578	44.5	263	100	45.5	108	7	1	227	1	261	1.4e-48	Uncharacterized protein	BCR42DRAFT_428715	Absidia repens	NA	DNA binding [GO:0003677]	GO:0003677	GO:0003677~DNA binding	NA	NA
g464.t1	292	tr|A0A1X2GIG2|A0A1X2GIG2_9FUNG	508	83.1	284	97.26	55.91	48	0	1	284	103	386	4.4e-135	Pyruvate kinase (EC 2.7.1.40)	DM01DRAFT_1362855	Hesseltinella vesiculosa	PATHWAY: Carbohydrate degradation; glycolysis; pyruvate from D-glyceraldehyde 3-phosphate: step 5/5. {ECO:0000256|RuleBase:RU000504}.	kinase activity [GO:0016301]; magnesium ion binding [GO:0000287]; potassium ion binding [GO:0030955]; pyruvate kinase activity [GO:0004743]	GO:0000287; GO:0004743; GO:0016301; GO:0030955	GO:0000287~magnesium ion binding;GO:0004743~pyruvate kinase activity;GO:0016301~kinase activity;GO:0030955~potassium ion binding	NA	NA
g465.t1	296	tr|A0A1X2IU92|A0A1X2IU92_9FUNG	538	68.8	295	99.66	54.83	91	1	1	295	244	537	6.1e-116	Importin subunit alpha	BCR42DRAFT_405993	Absidia repens	NA	cytoplasm [GO:0005737]; nucleus [GO:0005634]; nuclear import signal receptor activity [GO:0061608]; protein import into nucleus [GO:0006606]	GO:0005634; GO:0005737; GO:0006606; GO:0061608	GO:0061608~nuclear import signal receptor activity	GO:0006606~protein import into nucleus	GO:0005634~nucleus;GO:0005737~cytoplasm
g466.t1	119	tr|A0A1X2I2P9|A0A1X2I2P9_9FUNG	812	67.2	119	100	14.66	39	0	1	119	313	431	8.6e-45	DNA replication factor Dna2-domain-containing protein (Fragment)	BCR42DRAFT_336209	Absidia repens	NA	"5'-flap endonuclease activity [GO:0017108]; single-stranded DNA helicase activity [GO:0017116]; DNA replication, Okazaki fragment processing [GO:0033567]"	GO:0017108; GO:0017116; GO:0033567	GO:0017108~5'-flap endonuclease activity;GO:0017116~single-stranded DNA-dependent ATP-dependent DNA helicase activity	GO:0033567~DNA replication, Okazaki fragment processing	NA
g467.t1	273	tr|A0A1X2IFS5|A0A1X2IFS5_9FUNG	1102	67.7	288	100	26.13	72	6	1	272	814	1096	3.8e-104	SEC7 domain-containing protein	BCR42DRAFT_42503	Absidia repens	NA	ARF guanyl-nucleotide exchange factor activity [GO:0005086]; regulation of ARF protein signal transduction [GO:0032012]	GO:0005086; GO:0032012	GO:0005086~ARF guanyl-nucleotide exchange factor activity	GO:0032012~regulation of ARF protein signal transduction	NA
g468.t1	245	tr|A0A168N0F6|A0A168N0F6_ABSGL	249	86.9	245	100	98.39	32	0	1	245	5	249	5.8e-120	Uncharacterized protein	ABSGL_05204.1 scaffold 6851	Absidia glauca (Pin mould)	NA	"cytosolic large ribosomal subunit [GO:0022625]; structural constituent of ribosome [GO:0003735]; maturation of LSU-rRNA from tricistronic rRNA transcript (SSU-rRNA, 5.8S rRNA, LSU-rRNA) [GO:0000463]"	GO:0000463; GO:0003735; GO:0022625	GO:0003735~structural constituent of ribosome	GO:0000463~maturation of LSU-rRNA from tricistronic rRNA transcript (SSU-rRNA, 5.8S rRNA, LSU-rRNA)	GO:0022625~cytosolic large ribosomal subunit
g469.t1	136	tr|A0A168M6K6|A0A168M6K6_ABSGL	3935	92.6	136	100	3.46	10	0	1	136	567	702	3.7e-68	Carrier domain-containing protein	ABSGL_03562.1 scaffold 4609	Absidia glauca (Pin mould)	NA	fatty acid synthase complex [GO:0005835]; enoyl-[acyl-carrier-protein] reductase (NADH) activity [GO:0004318]; holo-[acyl-carrier-protein] synthase activity [GO:0008897]; magnesium ion binding [GO:0000287]; fatty acid biosynthetic process [GO:0006633]	GO:0000287; GO:0004318; GO:0005835; GO:0006633; GO:0008897	GO:0000287~magnesium ion binding;GO:0004318~enoyl-[acyl-carrier-protein] reductase (NADH) activity;GO:0008897~holo-[acyl-carrier-protein] synthase activity	GO:0006633~fatty acid biosynthetic process	GO:0005835~fatty acid synthase complex
g470.t1	99	tr|A0A0B7NWI9|A0A0B7NWI9_9FUNG	544	64.6	96	96.97	17.65	33	1	2	96	447	542	1.4e-27	Uncharacterized protein	PARPA_13754.1 scaffold 47024	Parasitella parasitica	NA	integral component of membrane [GO:0016021]; catalytic activity [GO:0003824]	GO:0003824; GO:0016021	GO:0003824~catalytic activity	NA	GO:0016021~integral component of membrane
g471.t1	309	tr|A0A369JUT9|A0A369JUT9_HYPMA	844	35.5	301	97.41	35.66	156	18	29	303	379	667	3.8e-28	Ribosome-binding protein 1	RRBP1 Hypma_006404	Hypsizygus marmoreus (White beech mushroom) (Agaricus marmoreus)	NA	NA	NA	NA	NA
g472.t1	95	tr|A0A1X2IKE4|A0A1X2IKE4_9FUNG	1374	57.9	95	100	6.91	40	0	1	95	292	386	1.5e-28	Uncharacterized protein	BCR42DRAFT_412963	Absidia repens	NA	Ski complex [GO:0055087]; RNA catabolic process [GO:0006401]	GO:0006401; GO:0055087	NA	GO:0006401~RNA catabolic process	GO:0055087~Ski complex
g473.t1	702	tr|A0A1X2IPU8|A0A1X2IPU8_9FUNG	805	52.8	745	100	92.55	242	19	1	702	128	805	6.6e-193	Sec2p domain-containing protein	BCR42DRAFT_205427	Absidia repens	NA	guanyl-nucleotide exchange factor activity [GO:0005085]	GO:0005085	GO:0005085~guanyl-nucleotide exchange factor activity	NA	NA
g475.t1	198	tr|A0A163JHG2|A0A163JHG2_ABSGL	377	76.8	228	100	60.48	23	2	1	198	150	377	1.9e-89	Iso_dh domain-containing protein	ABSGL_04985.1 scaffold 6267	Absidia glauca (Pin mould)	NA	"magnesium ion binding [GO:0000287]; NAD binding [GO:0051287]; oxidoreductase activity, acting on the CH-OH group of donors, NAD or NADP as acceptor [GO:0016616]"	GO:0000287; GO:0016616; GO:0051287	GO:0000287~magnesium ion binding;GO:0016616~oxidoreductase activity, acting on the CH-OH group of donors, NAD or NADP as acceptor;GO:0051287~NAD binding	NA	NA
g476.t1	135	tr|A0A168SK15|A0A168SK15_ABSGL	483	60.5	129	95.56	26.71	51	0	4	132	102	230	2e-37	AMP_N domain-containing protein	ABSGL_14205.1 scaffold 14385	Absidia glauca (Pin mould)	NA	aminopeptidase activity [GO:0004177]; manganese ion binding [GO:0030145]	GO:0004177; GO:0030145	GO:0004177~aminopeptidase activity;GO:0030145~manganese ion binding	NA	NA
g477.t1	126	tr|A0A163J5T1|A0A163J5T1_ABSGL	915	84.9	126	100	13.77	18	1	1	126	184	308	1e-56	Aminopeptidase (EC 3.4.11.-)	ABSGL_02845.1 scaffold 4007	Absidia glauca (Pin mould)	NA	integral component of membrane [GO:0016021]; aminopeptidase activity [GO:0004177]; metallopeptidase activity [GO:0008237]; zinc ion binding [GO:0008270]	GO:0004177; GO:0008237; GO:0008270; GO:0016021	GO:0004177~aminopeptidase activity;GO:0008237~metallopeptidase activity;GO:0008270~zinc ion binding	NA	GO:0016021~integral component of membrane
g478.t1	83	tr|A0A1X2IEI9|A0A1X2IEI9_9FUNG	438	80	80	96.39	18.26	16	0	1	80	352	431	3.8e-31	"Phosphatidylserine decarboxylase proenzyme 1, mitochondrial (EC 4.1.1.65) [Cleaved into: Phosphatidylserine decarboxylase 1 beta chain; Phosphatidylserine decarboxylase 1 alpha chain]"	PSD1 BCR42DRAFT_329217	Absidia repens	PATHWAY: Phospholipid metabolism; phosphatidylethanolamine biosynthesis; phosphatidylethanolamine from CDP-diacylglycerol: step 2/2. {ECO:0000256|HAMAP-Rule:MF_03208}.	integral component of mitochondrial inner membrane [GO:0031305]; phosphatidylserine decarboxylase activity [GO:0004609]; phosphatidylethanolamine biosynthetic process [GO:0006646]; protein autoprocessing [GO:0016540]	GO:0004609; GO:0006646; GO:0016540; GO:0031305	GO:0004609~phosphatidylserine decarboxylase activity	GO:0006646~phosphatidylethanolamine biosynthetic process;GO:0016540~protein autoprocessing	GO:0031305~integral component of mitochondrial inner membrane
g479.t1	245	tr|A0A1X2IFR5|A0A1X2IFR5_9FUNG	362	69.4	288	100	79.56	39	3	1	245	15	296	7.3e-107	Ferrochelatase (EC 4.99.1.1)	BCR42DRAFT_42379	Absidia repens	PATHWAY: Porphyrin-containing compound metabolism; protoheme biosynthesis; protoheme from protoporphyrin-IX: step 1/1. {ECO:0000256|RuleBase:RU000607}.	ferrochelatase activity [GO:0004325]; heme biosynthetic process [GO:0006783]	GO:0004325; GO:0006783	GO:0004325~ferrochelatase activity	GO:0006783~heme biosynthetic process	NA
g480.t1	851	tr|A0A1X2IGV0|A0A1X2IGV0_9FUNG	879	37.7	894	100	100	415	30	33	851	53	879	5.2e-128	Uncharacterized protein	BCR42DRAFT_451262	Absidia repens	NA	integral component of membrane [GO:0016021]	GO:0016021	NA	NA	GO:0016021~integral component of membrane
g481.t1	37	tr|A0A167KVT7|A0A167KVT7_PHYB8	244	100	37	100	15.16	0	0	1	37	11	47	6e-13	KH type-2 domain-containing protein	PHYBLDRAFT_156280	Phycomyces blakesleeanus (strain ATCC 8743b / DSM 1359 / FGSC 10004 / NBRC 33097 / NRRL 1555)	NA	small ribosomal subunit [GO:0015935]; RNA binding [GO:0003723]; structural constituent of ribosome [GO:0003735]; translation [GO:0006412]	GO:0003723; GO:0003735; GO:0006412; GO:0015935	GO:0003723~RNA binding;GO:0003735~structural constituent of ribosome	GO:0006412~translation	GO:0015935~small ribosomal subunit
g482.t1	355	tr|A0A1X2I5G6|A0A1X2I5G6_9FUNG	637	92.9	340	95.77	53.38	24	0	1	340	137	476	2.5e-185	Nucleolar GTP-binding protein 1	BCR42DRAFT_423149	Absidia repens	NA	nucleolus [GO:0005730]; GTP binding [GO:0005525]; ribosome biogenesis [GO:0042254]	GO:0005525; GO:0005730; GO:0042254	GO:0005525~GTP binding	GO:0042254~ribosome biogenesis	GO:0005730~nucleolus
g483.t1	123	tr|A0A1X2I5G6|A0A1X2I5G6_9FUNG	637	68.3	120	97.56	18.84	36	1	4	123	520	637	3.3e-39	Nucleolar GTP-binding protein 1	BCR42DRAFT_423149	Absidia repens	NA	nucleolus [GO:0005730]; GTP binding [GO:0005525]; ribosome biogenesis [GO:0042254]	GO:0005525; GO:0005730; GO:0042254	GO:0005525~GTP binding	GO:0042254~ribosome biogenesis	GO:0005730~nucleolus
g484.t1	312	tr|A0A1X2I025|A0A1X2I025_9FUNG	311	47.9	94	30.13	30.23	40	3	59	150	63	149	2.3e-12	Uncharacterized protein	BCR42DRAFT_427141	Absidia repens	NA	NA	NA	NA	NA
g485.t1	583	tr|A0A1X2IX50|A0A1X2IX50_9FUNG	794	60.9	493	84.56	62.09	132	12	94	577	201	641	2.7e-152	LsmAD domain-containing protein	BCR42DRAFT_343428	Absidia repens	NA	NA	NA	NA	NA
g486.t1	350	tr|A0A168NKZ8|A0A168NKZ8_ABSGL	623	52.6	363	100	58.27	117	10	4	345	8	336	2.8e-83	Homeobox domain-containing protein	ABSGL_06466.1 scaffold 8356	Absidia glauca (Pin mould)	NA	"nucleus [GO:0005634]; sequence-specific DNA binding [GO:0043565]; regulation of transcription, DNA-templated [GO:0006355]"	GO:0005634; GO:0006355; GO:0043565	GO:0043565~sequence-specific DNA binding	GO:0006355~regulation of transcription, DNA-templated	GO:0005634~nucleus
g487.t1	139	tr|A0A163J654|A0A163J654_ABSGL	275	82.7	110	79.14	40	19	0	1	110	87	196	1.2e-45	Uncharacterized protein	ABSGL_05315.1 scaffold 6959	Absidia glauca (Pin mould)	NA	integral component of membrane [GO:0016021]	GO:0016021	NA	NA	GO:0016021~integral component of membrane
g488.t1	150	tr|A0A1X2IVU8|A0A1X2IVU8_9FUNG	371	94	150	100	40.43	9	0	1	150	222	371	3.3e-78	Arginase (EC 3.5.3.1)	BCR42DRAFT_404051	Absidia repens	NA	arginase activity [GO:0004053]; metal ion binding [GO:0046872]; arginine metabolic process [GO:0006525]	GO:0004053; GO:0006525; GO:0046872	GO:0004053~arginase activity;GO:0046872~metal ion binding	GO:0006525~arginine metabolic process	NA
g489.t1	100	tr|A0A1X2IS40|A0A1X2IS40_9FUNG	106	90.8	98	98	92.45	9	0	1	98	1	98	2.8e-41	60s acidic ribosomal protein-domain-containing protein (Fragment)	BCR42DRAFT_407337	Absidia repens	NA	ribosome [GO:0005840]; structural constituent of ribosome [GO:0003735]; translational elongation [GO:0006414]	GO:0003735; GO:0005840; GO:0006414	GO:0003735~structural constituent of ribosome	GO:0006414~translational elongation	GO:0005840~ribosome
g490.t1	173	tr|A0A1X2IWL7|A0A1X2IWL7_9FUNG	820	52.7	184	100	22.44	73	6	1	173	640	820	2.5e-37	DNA helicase (EC 3.6.4.12)	BCR42DRAFT_404780	Absidia repens	NA	MCM complex [GO:0042555]; nucleus [GO:0005634]; ATP binding [GO:0005524]; DNA binding [GO:0003677]; DNA helicase activity [GO:0003678]; DNA replication initiation [GO:0006270]	GO:0003677; GO:0003678; GO:0005524; GO:0005634; GO:0006270; GO:0042555	GO:0003677~DNA binding;GO:0003678~DNA helicase activity;GO:0005524~ATP binding	GO:0006270~DNA replication initiation	GO:0005634~nucleus;GO:0042555~MCM complex
g491.t1	530	tr|A0A168SE87|A0A168SE87_ABSGL	681	76.2	508	95.85	74.6	118	3	16	522	154	659	1e-238	Endoglucanase (EC 3.2.1.4)	ABSGL_13969.1 scaffold 14344	Absidia glauca (Pin mould)	NA	cellulase activity [GO:0008810]; cellulose catabolic process [GO:0030245]	GO:0008810; GO:0030245	GO:0008810~cellulase activity	GO:0030245~cellulose catabolic process	NA
g492.t1	484	tr|A0A1X2IC51|A0A1X2IC51_9FUNG	480	49.5	463	95.66	96.46	214	6	1	448	1	458	6.2e-118	F-box domain-containing protein	BCR42DRAFT_418478	Absidia repens	NA	NA	NA	NA	NA
g493.t1	375	tr|A0A0D2B152|A0A0D2B152_9EURO	1055	37.3	110	29.33	10.43	65	1	159	268	425	530	3.5e-07	Uncharacterized protein	PV08_09921	Exophiala spinifera	NA	NA	NA	NA	NA
g494.t1	219	tr|S2J2B2|S2J2B2_MUCC1	536	58	219	100	40.86	74	1	1	219	336	536	3e-67	Arrestin_N domain-containing protein	HMPREF1544_09064	Mucor circinelloides f. circinelloides (strain 1006PhL) (Mucormycosis agent) (Calyptromyces circinelloides)	NA	NA	NA	NA	NA
g495.t1	397	tr|A0A1X2IK61|A0A1X2IK61_9FUNG	452	66.7	451	100	99.78	96	3	1	397	1	451	2.3e-163	"Peptidase M24, structural domain-containing protein"	BCR42DRAFT_414077	Absidia repens	NA	aminopeptidase activity [GO:0004177]; manganese ion binding [GO:0030145]	GO:0004177; GO:0030145	GO:0004177~aminopeptidase activity;GO:0030145~manganese ion binding	NA	NA
g497.t1	698	tr|A0A168NQN0|A0A168NQN0_ABSGL	1292	35.1	753	100	58.28	367	29	1	689	595	1289	1.4e-78	SH3 domain-containing protein	ABSGL_06744.1 scaffold 8661	Absidia glauca (Pin mould)	NA	NA	NA	NA	NA
g498.t1	529	tr|A0A1X2J295|A0A1X2J295_9FUNG	724	77.5	307	58.03	42.4	67	1	225	529	418	724	8e-143	Ribosome biogenesis protein ERB1 (Eukaryotic ribosome biogenesis protein 1)	ERB1 BCR42DRAFT_314841	Absidia repens	NA	"nucleolus [GO:0005730]; nucleoplasm [GO:0005654]; preribosome, large subunit precursor [GO:0030687]; ribonucleoprotein complex binding [GO:0043021]; maturation of 5.8S rRNA from tricistronic rRNA transcript (SSU-rRNA, 5.8S rRNA, LSU-rRNA) [GO:0000466]; maturation of LSU-rRNA from tricistronic rRNA transcript (SSU-rRNA, 5.8S rRNA, LSU-rRNA) [GO:0000463]"	GO:0000463; GO:0000466; GO:0005654; GO:0005730; GO:0030687; GO:0043021	GO:0043021~ribonucleoprotein complex binding	GO:0000463~maturation of LSU-rRNA from tricistronic rRNA transcript (SSU-rRNA, 5.8S rRNA, LSU-rRNA);GO:0000466~maturation of 5.8S rRNA from tricistronic rRNA transcript (SSU-rRNA, 5.8S rRNA, LSU-rRNA)	GO:0005654~nucleoplasm;GO:0005730~nucleolus;GO:0030687~preribosome, large subunit precursor
g499.t1	117	tr|A0A068S3M2|A0A068S3M2_9FUNG	797	50.5	109	93.16	13.68	50	3	8	113	52	159	2.9e-21	Ribosome biogenesis protein ERB1 (Eukaryotic ribosome biogenesis protein 1)	ERB1 LCOR_07582.1	Lichtheimia corymbifera JMRC:FSU:9682	NA	"nucleoplasm [GO:0005654]; PeBoW complex [GO:0070545]; preribosome, large subunit precursor [GO:0030687]; large ribosomal subunit rRNA binding [GO:0070180]; ribonucleoprotein complex binding [GO:0043021]; maturation of 5.8S rRNA from tricistronic rRNA transcript (SSU-rRNA, 5.8S rRNA, LSU-rRNA) [GO:0000466]; maturation of LSU-rRNA from tricistronic rRNA transcript (SSU-rRNA, 5.8S rRNA, LSU-rRNA) […	GO:0000463; GO:0000466; GO:0005654; GO:0030687; GO:0043021; GO:0070180; GO:0070545	GO:0043021~ribonucleoprotein complex binding;GO:0070180~LSU rRNA binding	GO:0000463~maturation of LSU-rRNA from tricistronic rRNA transcript (SSU-rRNA, 5.8S rRNA, LSU-rRNA);GO:0000466~maturation of 5.8S rRNA from tricistronic rRNA transcript (SSU-rRNA, 5.8S rRNA, LSU-rRNA)	GO:0005654~nucleoplasm;GO:0030687~preribosome, large subunit precursor;GO:0070545~PeBoW complex
g500.t1	216	tr|A0A1X2GA49|A0A1X2GA49_9FUNG	435	46.5	127	58.8	29.2	61	3	2	128	72	191	4.4e-23	CDC24_OB3 domain-containing protein	DM01DRAFT_1115119	Hesseltinella vesiculosa	NA	NA	NA	NA	NA
g501.t1	156	tr|A0A1X2I455|A0A1X2I455_9FUNG	1463	72.4	152	97.44	10.39	42	0	1	152	400	551	6.6e-61	Protein kinase domain-containing protein	BCR42DRAFT_424409	Absidia repens	NA	ATP binding [GO:0005524]; protein kinase activity [GO:0004672]	GO:0004672; GO:0005524	GO:0004672~protein kinase activity;GO:0005524~ATP binding	NA	NA
g502.t1	83	tr|A0A1X2IWG1|A0A1X2IWG1_9FUNG	762	81.8	77	92.77	10.1	14	0	1	77	645	721	8.4e-31	Uncharacterized protein	BCR42DRAFT_404639	Absidia repens	NA	integral component of membrane [GO:0016021]; hydrolase activity [GO:0016787]; lipid metabolic process [GO:0006629]	GO:0006629; GO:0016021; GO:0016787	GO:0016787~hydrolase activity	GO:0006629~lipid metabolic process	GO:0016021~integral component of membrane
g503.t1	254	tr|A0A1X2IU66|A0A1X2IU66_9FUNG	254	81.9	254	100	100	46	0	1	254	1	254	1.7e-122	Uncharacterized protein	BCR42DRAFT_345107	Absidia repens	NA	NA	NA	NA	NA
g504.t1	243	tr|A0A168MQC3|A0A168MQC3_ABSGL	867	80.5	231	95.06	26.64	42	3	2	231	9	237	1.9e-99	C2H2-type domain-containing protein	ABSGL_04557.1 scaffold 5475	Absidia glauca (Pin mould)	NA	nucleus [GO:0005634]; DNA-binding transcription factor activity [GO:0003700]; nucleic acid binding [GO:0003676]	GO:0003676; GO:0003700; GO:0005634	GO:0003676~nucleic acid binding;GO:0003700~sequence-specific DNA binding transcription factor activity	NA	GO:0005634~nucleus
g505.t1	138	tr|A0A068S9G2|A0A068S9G2_9FUNG	369	43.5	147	100	39.84	63	3	2	129	28	173	6.7e-25	Uncharacterized protein	LCOR_09438.1	Lichtheimia corymbifera JMRC:FSU:9682	NA	integral component of membrane [GO:0016021]	GO:0016021	NA	NA	GO:0016021~integral component of membrane
g506.t1	878	tr|A0A163KMS1|A0A163KMS1_ABSGL	708	47.2	748	85.19	100	229	16	1	711	11	629	4.8e-161	Uncharacterized protein	ABSGL_14138.1 scaffold 14385	Absidia glauca (Pin mould)	NA	NA	NA	NA	NA
g507.t1	724	tr|A0A168NDQ6|A0A168NDQ6_ABSGL	1387	65.8	723	99.86	52.13	193	16	1	708	77	760	1.1e-246	Uncharacterized protein	ABSGL_06022.1 scaffold 7611	Absidia glauca (Pin mould)	NA	actin binding [GO:0003779]; calcium ion binding [GO:0005509]	GO:0003779; GO:0005509	GO:0003779~actin binding;GO:0005509~calcium ion binding	NA	NA
g508.t1	168	tr|A0A168LVP1|A0A168LVP1_ABSGL	678	88.1	160	95.24	23.6	19	0	3	162	518	677	8.6e-75	Uncharacterized protein	ABSGL_03083.1 scaffold 4127	Absidia glauca (Pin mould)	NA	NA	NA	NA	NA
g509.t1	418	tr|A0A1X2IE01|A0A1X2IE01_9FUNG	878	43.3	448	100	51.03	184	14	1	418	1	408	1.3e-84	Nitrogen permease regulator of amino acid transport activity 3-domain-containing protein	BCR42DRAFT_417819	Absidia repens	NA	cellular response to amino acid starvation [GO:0034198]; negative regulation of TOR signaling [GO:0032007]	GO:0032007; GO:0034198	NA	GO:0032007~negative regulation of TOR signaling;GO:0034198~cellular response to amino acid starvation	NA
g511.t1	381	tr|A0A1X2IX58|A0A1X2IX58_9FUNG	1074	39.9	416	100	38.73	187	11	19	381	669	1074	2.2e-65	Uncharacterized protein	BCR42DRAFT_344433	Absidia repens	NA	nucleus [GO:0005634]; DNA binding [GO:0003677]; zinc ion binding [GO:0008270]	GO:0003677; GO:0005634; GO:0008270	GO:0003677~DNA binding;GO:0008270~zinc ion binding	NA	GO:0005634~nucleus
g512.t1	833	tr|A0A168NAI9|A0A168NAI9_ABSGL	758	43.4	581	69.75	76.65	263	11	164	736	221	743	2.8e-118	SMP-LTD domain-containing protein	ABSGL_05822.1 scaffold 7482	Absidia glauca (Pin mould)	NA	integral component of membrane [GO:0016021]; lipid binding [GO:0008289]; lipid transport [GO:0006869]	GO:0006869; GO:0008289; GO:0016021	GO:0008289~lipid binding	GO:0006869~lipid transport	GO:0016021~integral component of membrane
g513.t1	532	tr|A0A163J3U6|A0A163J3U6_ABSGL	488	41.6	550	100	100	240	18	1	532	1	487	1.4e-91	CBM21 domain-containing protein	ABSGL_02471.1 scaffold 3452	Absidia glauca (Pin mould)	NA	NA	NA	NA	NA
g514.t1	174	tr|A0A1X2IDA3|A0A1X2IDA3_9FUNG	1078	75.3	154	88.51	14.29	35	2	13	163	4	157	2.2e-57	Potassium/sodium efflux P-type ATPase	BCR42DRAFT_417028	Absidia repens	NA	integral component of membrane [GO:0016021]; ATP binding [GO:0005524]	GO:0005524; GO:0016021	GO:0005524~ATP binding	NA	GO:0016021~integral component of membrane
g515.t1	282	tr|A0A168L0Z6|A0A168L0Z6_ABSGL	3354	41.1	287	100	8.56	121	9	1	275	557	807	1e-40	Uncharacterized protein	ABSGL_01171.1 scaffold 1223	Absidia glauca (Pin mould)	NA	ATP binding [GO:0005524]; protein kinase activity [GO:0004672]; phosphorelay signal transduction system [GO:0000160]	GO:0000160; GO:0004672; GO:0005524	GO:0004672~protein kinase activity;GO:0005524~ATP binding	GO:0000160~phosphorelay signal transduction system	NA
g516.t1	109	tr|A0A1Y3NN14|A0A1Y3NN14_PIRSE	860	56.1	57	52.29	6.63	21	2	1	57	184	236	1.8e-09	SH3 domain-containing protein	PIROE2DRAFT_6322	Piromyces sp. (strain E2)	NA	integral component of membrane [GO:0016021]	GO:0016021	NA	NA	GO:0016021~integral component of membrane
g518.t1	104	tr|A0A1X2IQA3|A0A1X2IQA3_9FUNG	2769	58.6	116	100	4.19	35	2	1	103	2356	2471	3.5e-26	Uncharacterized protein	BCR42DRAFT_371384	Absidia repens	NA	ATP binding [GO:0005524]; metal ion binding [GO:0046872]; phosphatidylinositol phosphate kinase activity [GO:0016307]	GO:0005524; GO:0016307; GO:0046872	GO:0005524~ATP binding;GO:0016307~phosphatidylinositol phosphate kinase activity;GO:0046872~metal ion binding	NA	NA
g519.t1	1855	tr|A0A1X2IQA3|A0A1X2IQA3_9FUNG	2769	49	2013	100	72.7	783	47	1	1855	426	2353	0	Uncharacterized protein	BCR42DRAFT_371384	Absidia repens	NA	ATP binding [GO:0005524]; metal ion binding [GO:0046872]; phosphatidylinositol phosphate kinase activity [GO:0016307]	GO:0005524; GO:0016307; GO:0046872	GO:0005524~ATP binding;GO:0016307~phosphatidylinositol phosphate kinase activity;GO:0046872~metal ion binding	NA	NA
g520.t1	117	tr|A0A1Y1YV23|A0A1Y1YV23_9FUNG	167	39.7	126	100	75.45	66	2	2	117	33	158	2.8e-16	Uncharacterized protein	K493DRAFT_298419	Basidiobolus meristosporus CBS 931.73	NA	NA	NA	NA	NA
g521.t1	309	tr|A0A1X2I8H9|A0A1X2I8H9_9FUNG	349	68.6	309	100	88.54	83	2	1	309	55	349	5.6e-112	Uncharacterized protein	BCR42DRAFT_421891	Absidia repens	NA	integral component of membrane [GO:0016021]	GO:0016021	NA	NA	GO:0016021~integral component of membrane
g522.t1	142	tr|A0A168PDQ2|A0A168PDQ2_ABSGL	753	41.9	148	100	19.65	58	4	23	142	50	197	3.9e-20	Uncharacterized protein	ABSGL_07976.1 scaffold 9429	Absidia glauca (Pin mould)	NA	integral component of membrane [GO:0016021]	GO:0016021	NA	NA	GO:0016021~integral component of membrane
g523.t1	294	tr|A0A1X2I5M0|A0A1X2I5M0_9FUNG	447	39.6	278	94.56	62.19	139	7	2	278	88	337	1.4e-40	Uncharacterized protein	BCR42DRAFT_454821	Absidia repens	NA	NA	NA	NA	NA
g524.t1	400	tr|A0A1X2HKC8|A0A1X2HKC8_9FUNG	759	70.2	403	100	53.1	104	4	1	390	358	757	2e-154	Sulfate transporter family-domain-containing protein	BCR42DRAFT_385552	Absidia repens	NA	integral component of membrane [GO:0016021]; secondary active sulfate transmembrane transporter activity [GO:0008271]	GO:0008271; GO:0016021	GO:0008271~secondary active sulfate transmembrane transporter activity	NA	GO:0016021~integral component of membrane
g525.t1	341	tr|A0A1X2IKG0|A0A1X2IKG0_9FUNG	473	54	359	100	75.9	114	7	1	335	139	470	2.7e-107	Rhodanese domain-containing protein	BCR42DRAFT_350519	Absidia repens	NA	NA	NA	NA	NA
g526.t1	542	tr|A0A163KBB5|A0A163KBB5_ABSGL	1058	34.4	425	78.41	40.17	211	11	3	371	115	527	3.9e-52	HET domain-containing protein	ABSGL_11688.1 scaffold 12318	Absidia glauca (Pin mould)	NA	flavin adenine dinucleotide binding [GO:0050660]; tRNA dihydrouridine synthase activity [GO:0017150]	GO:0017150; GO:0050660	GO:0017150~tRNA dihydrouridine synthase activity;GO:0050660~flavin adenine dinucleotide binding	NA	NA
g527.t1	155	tr|A0A168QHQ1|A0A168QHQ1_ABSGL	358	86.5	155	100	43.3	19	2	1	154	53	206	1.1e-73	WD_REPEATS_REGION domain-containing protein	ABSGL_10596.1 scaffold 12026	Absidia glauca (Pin mould)	NA	signal transduction [GO:0007165]	GO:0007165	NA	GO:0007165~signal transduction	NA
g528.t1	268	tr|A0A1X2ILP2|A0A1X2ILP2_9FUNG	634	40.8	277	100	43.69	123	14	2	266	377	624	6e-38	Uncharacterized protein	BCR42DRAFT_490013	Absidia repens	NA	integral component of membrane [GO:0016021]	GO:0016021	NA	NA	GO:0016021~integral component of membrane
g529.t1	343	tr|A0A1X2I2U9|A0A1X2I2U9_9FUNG	742	56.8	359	100	48.38	124	6	1	336	36	386	1.8e-103	Sodium/hydrogen exchanger family-domain-containing protein	BCR42DRAFT_425334	Absidia repens	NA	integral component of membrane [GO:0016021]; solute:proton antiporter activity [GO:0015299]	GO:0015299; GO:0016021	GO:0015299~solute:proton antiporter activity	NA	GO:0016021~integral component of membrane
g530.t1	340	tr|A0A1X2I2U9|A0A1X2I2U9_9FUNG	742	68.9	344	100	46.36	88	4	1	339	399	728	4.1e-124	Sodium/hydrogen exchanger family-domain-containing protein	BCR42DRAFT_425334	Absidia repens	NA	integral component of membrane [GO:0016021]; solute:proton antiporter activity [GO:0015299]	GO:0015299; GO:0016021	GO:0015299~solute:proton antiporter activity	NA	GO:0016021~integral component of membrane
g531.t1	139	tr|A0A1X2G8B7|A0A1X2G8B7_9FUNG	148	77.7	148	100	100	24	1	1	139	1	148	1.9e-56	Uncharacterized protein	DM01DRAFT_1385728	Hesseltinella vesiculosa	NA	mitochondrial respiratory chain complex I assembly [GO:0032981]	GO:0032981	NA	GO:0032981~mitochondrial respiratory chain complex I assembly	NA
g532.t1	203	tr|A0A163J2X7|A0A163J2X7_ABSGL	732	48.6	148	72.91	20.22	74	1	3	148	50	197	9.2e-31	HET domain-containing protein	ABSGL_02292.1 scaffold 3129	Absidia glauca (Pin mould)	NA	NA	NA	NA	NA
g533.t1	428	tr|A0A163IQE1|A0A163IQE1_ABSGL	1531	67.7	431	100	28.15	128	5	1	427	1	424	8.1e-178	Uncharacterized protein	ABSGL_00080.1 scaffold 134	Absidia glauca (Pin mould)	NA	integral component of membrane [GO:0016021]; phosphorelay sensor kinase activity [GO:0000155]	GO:0000155; GO:0016021	GO:0000155~phosphorelay sensor kinase activity	NA	GO:0016021~integral component of membrane
g534.t1	254	tr|A0A163M1S4|A0A163M1S4_ABSGL	424	48	173	68.11	40.8	65	3	1	163	266	423	1.6e-35	Pex14_N domain-containing protein	ABSGL_06156.1 scaffold 7705	Absidia glauca (Pin mould)	NA	"integral component of membrane [GO:0016021]; peroxisomal membrane [GO:0005778]; protein import into peroxisome matrix, docking [GO:0016560]"	GO:0005778; GO:0016021; GO:0016560	NA	GO:0016560~protein import into peroxisome matrix, docking	GO:0005778~peroxisomal membrane;GO:0016021~integral component of membrane
g535.t1	253	tr|A0A168PTC3|A0A168PTC3_ABSGL	255	51.8	255	100	100	116	3	1	250	1	253	7.4e-62	Uncharacterized protein	ABSGL_08760.1 scaffold 10421	Absidia glauca (Pin mould)	NA	NA	NA	NA	NA
g536.t1	166	tr|A0A1X2GJY1|A0A1X2GJY1_9FUNG	898	66.1	180	100	20.04	45	2	1	164	716	895	2.2e-59	Putative HSP100 protein	DM01DRAFT_1304198	Hesseltinella vesiculosa	NA	ATP binding [GO:0005524]; protein metabolic process [GO:0019538]	GO:0005524; GO:0019538	GO:0005524~ATP binding	GO:0019538~protein metabolic process	NA
g537.t1	131	tr|A0A1X2IGM8|A0A1X2IGM8_9FUNG	465	88.4	129	98.47	27.74	15	0	1	129	336	464	2.5e-61	Uridine kinase (EC 2.7.1.48)	BCR42DRAFT_374735	Absidia repens	PATHWAY: Pyrimidine metabolism; CTP biosynthesis via salvage pathway; CTP from cytidine: step 1/3. {ECO:0000256|RuleBase:RU003825}.; PATHWAY: Pyrimidine metabolism; UMP biosynthesis via salvage pathway; UMP from uridine: step 1/1. {ECO:0000256|RuleBase:RU003825}.	ATP binding [GO:0005524]; uridine kinase activity [GO:0004849]; CTP salvage [GO:0044211]; nucleoside metabolic process [GO:0009116]; UMP salvage [GO:0044206]	GO:0004849; GO:0005524; GO:0009116; GO:0044206; GO:0044211	GO:0004849~uridine kinase activity;GO:0005524~ATP binding	GO:0009116~nucleoside metabolic process;GO:0044206~UMP salvage;GO:0044211~CTP salvage	NA
g538.t1	243	tr|A0A168RBC2|A0A168RBC2_ABSGL	370	96.3	243	100	65.68	9	0	1	243	128	370	6.7e-129	Pyruvate dehydrogenase E1 component subunit beta (EC 1.2.4.1)	ABSGL_12323.1 scaffold 12745	Absidia glauca (Pin mould)	NA	pyruvate dehydrogenase (acetyl-transferring) activity [GO:0004739]; acetyl-CoA biosynthetic process from pyruvate [GO:0006086]	GO:0004739; GO:0006086	GO:0004739~pyruvate dehydrogenase (acetyl-transferring) activity	GO:0006086~acetyl-CoA biosynthetic process from pyruvate	NA
g539.t1	117	tr|A0A384JR18|A0A384JR18_BOTFB	696	49.3	73	62.39	10.49	32	1	8	80	43	110	5.7e-09	Bcspt8	Bcspt8 BCIN_08g06480	Botryotinia fuckeliana (strain B05.10) (Noble rot fungus) (Botrytis cinerea)	NA	NA	NA	NA	NA
g541.t1	135	tr|A0A1X2IU01|A0A1X2IU01_9FUNG	385	91.1	124	91.85	32.21	10	1	1	124	252	374	1.8e-54	Phosphoribosyltransferase-like protein	BCR42DRAFT_368018	Absidia repens	NA	"magnesium ion binding [GO:0000287]; ribose phosphate diphosphokinase activity [GO:0004749]; transferase activity, transferring glycosyl groups [GO:0016757]; nucleoside metabolic process [GO:0009116]; nucleotide biosynthetic process [GO:0009165]; ribonucleoside monophosphate biosynthetic process [GO:0009156]"	GO:0000287; GO:0004749; GO:0009116; GO:0009156; GO:0009165; GO:0016757	GO:0000287~magnesium ion binding;GO:0004749~ribose phosphate diphosphokinase activity;GO:0016757~transferase activity, transferring glycosyl groups	GO:0009116~nucleoside metabolic process;GO:0009156~ribonucleoside monophosphate biosynthetic process;GO:0009165~nucleotide biosynthetic process	NA
g542.t1	157	tr|A0A168SJU4|A0A168SJU4_ABSGL	460	75.9	158	100	34.35	37	1	1	157	94	251	3.5e-70	WD_REPEATS_REGION domain-containing protein	ABSGL_14197.1 scaffold 14385	Absidia glauca (Pin mould)	NA	NA	NA	NA	NA
g543.t1	203	tr|A0A1D2VB94|A0A1D2VB94_9ASCO	1266	57	93	45.81	7.35	25	2	126	203	578	670	1.4e-23	RRM domain-containing protein	ASCRUDRAFT_82509	Ascoidea rubescens DSM 1968	NA	RNA binding [GO:0003723]	GO:0003723	GO:0003723~RNA binding	NA	NA
g544.t1	533	tr|A0A168PQ83|A0A168PQ83_ABSGL	1127	45.8	483	90.62	42.86	236	7	1	470	527	996	9.6e-112	Uncharacterized protein	ABSGL_08600.1 scaffold 10421	Absidia glauca (Pin mould)	NA	ATP binding [GO:0005524]; protein kinase activity [GO:0004672]	GO:0004672; GO:0005524	GO:0004672~protein kinase activity;GO:0005524~ATP binding	NA	NA
g546.t1	396	tr|A0A1X2IXB0|A0A1X2IXB0_9FUNG	555	58.1	372	93.94	67.03	117	5	13	384	213	545	4.5e-122	Uncharacterized protein	BCR42DRAFT_458186	Absidia repens	NA	integral component of membrane [GO:0016021]; oxidation-reduction process [GO:0055114]	GO:0016021; GO:0055114	NA	GO:0055114~oxidation-reduction process	GO:0016021~integral component of membrane
g547.t1	144	tr|A0A1D2VMS6|A0A1D2VMS6_9ASCO	790	50.8	59	40.97	7.47	17	1	81	139	248	294	8.6e-07	Uncharacterized protein	ASCRUDRAFT_125531	Ascoidea rubescens DSM 1968	NA	NA	NA	NA	NA
g548.t1	85	tr|A0A1X2IZK9|A0A1X2IZK9_9FUNG	104	70.6	85	100	81.73	25	0	1	85	20	104	1.2e-29	Uncharacterized protein	BCR42DRAFT_403550	Absidia repens	NA	NA	NA	NA	NA
g549.t1	152	tr|A0A1X2HYW7|A0A1X2HYW7_9FUNG	384	52.5	158	100	41.15	69	2	1	152	222	379	3.5e-43	Alpha/Beta hydrolase protein	BCR42DRAFT_428302	Absidia repens	NA	hydrolase activity [GO:0016787]	GO:0016787	GO:0016787~hydrolase activity	NA	NA
g550.t1	144	tr|A0A1X2HYW7|A0A1X2HYW7_9FUNG	384	51.6	155	100	40.36	61	3	1	141	57	211	2.9e-39	Alpha/Beta hydrolase protein	BCR42DRAFT_428302	Absidia repens	NA	hydrolase activity [GO:0016787]	GO:0016787	GO:0016787~hydrolase activity	NA	NA
g551.t1	90	tr|A0A1Y1X5J9|A0A1Y1X5J9_9FUNG	1036	40	85	94.44	8.2	40	1	4	88	598	671	5.2e-10	ARID domain-containing protein	BCR32DRAFT_293776	Anaeromyces robustus	NA	nucleus [GO:0005634]; DNA binding [GO:0003677]	GO:0003677; GO:0005634	GO:0003677~DNA binding	NA	GO:0005634~nucleus
g552.t1	177	tr|C1HAZ5|C1HAZ5_PARBA	580	50.9	110	62.15	18.97	29	3	68	176	390	475	6.4e-20	CBS domain-containing protein	PAAG_07859	Paracoccidioides lutzii (strain ATCC MYA-826 / Pb01) (Paracoccidioides brasiliensis)	NA	cytoplasm [GO:0005737]; cellular response to glucose starvation [GO:0042149]; regulation of mitotic metaphase/anaphase transition [GO:0030071]	GO:0005737; GO:0030071; GO:0042149	NA	GO:0030071~regulation of mitotic metaphase/anaphase transition;GO:0042149~cellular response to glucose starvation	GO:0005737~cytoplasm
g553.t1	120	tr|A0A1X2J155|A0A1X2J155_9FUNG	473	80.8	120	100	25.37	23	0	1	120	354	473	4.7e-51	Uncharacterized protein	BCR42DRAFT_316496	Absidia repens	NA	cytoplasm [GO:0005737]; integral component of membrane [GO:0016021]; ATP phosphoribosyltransferase activity [GO:0003879]; magnesium ion binding [GO:0000287]; histidine biosynthetic process [GO:0000105]	GO:0000105; GO:0000287; GO:0003879; GO:0005737; GO:0016021	GO:0000287~magnesium ion binding;GO:0003879~ATP phosphoribosyltransferase activity	GO:0000105~histidine biosynthetic process	GO:0005737~cytoplasm;GO:0016021~integral component of membrane
g554.t1	131	tr|A0A1X2IQN5|A0A1X2IQN5_9FUNG	248	69.5	128	97.71	51.61	39	0	1	128	4	131	9.1e-48	Alpha-N-methyltransferase NTM1	BCR42DRAFT_347349	Absidia repens	NA	methyltransferase activity [GO:0008168]; N-terminal protein amino acid methylation [GO:0006480]	GO:0006480; GO:0008168	GO:0008168~methyltransferase activity	GO:0006480~N-terminal protein amino acid methylation	NA
g556.t1	232	tr|A0A163K9I5|A0A163K9I5_ABSGL	799	72.8	228	98.28	28.54	57	3	2	229	35	257	1.7e-89	Uncharacterized protein	ABSGL_11318.1 scaffold 12295	Absidia glauca (Pin mould)	NA	nucleus [GO:0005634]; DNA-binding transcription factor activity [GO:0003700]; nucleic acid binding [GO:0003676]	GO:0003676; GO:0003700; GO:0005634	GO:0003676~nucleic acid binding;GO:0003700~sequence-specific DNA binding transcription factor activity	NA	GO:0005634~nucleus
g558.t1	172	tr|A0A163J885|A0A163J885_ABSGL	461	37.3	185	100	40.13	77	5	3	172	35	195	1.9e-16	Uncharacterized protein	ABSGL_03240.1 scaffold 4278	Absidia glauca (Pin mould)	NA	translation initiation factor activity [GO:0003743]	GO:0003743	GO:0003743~translation initiation factor activity	NA	NA
g559.t1	411	tr|A0A1X2IN45|A0A1X2IN45_9FUNG	458	66.1	410	99.76	89.52	137	2	2	411	16	423	1.1e-160	Uncharacterized protein (Fragment)	BCR42DRAFT_411409	Absidia repens	NA	integral component of membrane [GO:0016021]	GO:0016021	NA	NA	GO:0016021~integral component of membrane
g560.t1	322	tr|A0A168P0B0|A0A168P0B0_ABSGL	472	82.6	322	100	68.22	56	0	1	322	151	472	1.8e-153	Uncharacterized protein	ABSGL_07286.1 scaffold 8717	Absidia glauca (Pin mould)	NA	ATP binding [GO:0005524]	GO:0005524	GO:0005524~ATP binding	NA	NA
g561.t1	189	tr|A0A163JZ85|A0A163JZ85_ABSGL	913	89.1	174	92.06	19.06	19	0	1	174	252	425	5.5e-86	Uncharacterized protein	ABSGL_10236.1 scaffold 11814	Absidia glauca (Pin mould)	NA	Rho guanyl-nucleotide exchange factor activity [GO:0005089]	GO:0005089	GO:0005089~Rho guanyl-nucleotide exchange factor activity	NA	NA
g562.t1	136	tr|A0A1X2I459|A0A1X2I459_9FUNG	1412	86.3	131	96.32	9.28	18	0	1	131	800	930	2.3e-57	E1-E2 ATPase-domain-containing protein	BCR42DRAFT_462805	Absidia repens	NA	integral component of membrane [GO:0016021]; copper ion binding [GO:0005507]; nucleotide binding [GO:0000166]; metal ion transport [GO:0030001]	GO:0000166; GO:0005507; GO:0016021; GO:0030001	GO:0000166~nucleotide binding;GO:0005507~copper ion binding	GO:0030001~metal ion transport	GO:0016021~integral component of membrane
g563.t1	402	tr|A0A1X2IF02|A0A1X2IF02_9FUNG	1075	83.4	404	100	37.58	65	1	1	402	4	407	4.4e-210	Glycoside hydrolase superfamily	BCR42DRAFT_353518	Absidia repens	NA	integral component of membrane [GO:0016021]; beta-galactosidase activity [GO:0004565]; carbohydrate metabolic process [GO:0005975]	GO:0004565; GO:0005975; GO:0016021	GO:0004565~beta-galactosidase activity	GO:0005975~carbohydrate metabolic process	GO:0016021~integral component of membrane
g564.t1	427	tr|A0A1X2IGL4|A0A1X2IGL4_9FUNG	352	37.3	177	41.45	50.28	80	6	80	247	87	241	3e-15	Uncharacterized protein	BCR42DRAFT_491309	Absidia repens	NA	NA	NA	NA	NA
g565.t1	267	tr|A0A163J3U8|A0A163J3U8_ABSGL	559	59.1	276	100	49.37	96	6	1	266	284	552	7.2e-84	Uncharacterized protein	ABSGL_02463.1 scaffold 3452	Absidia glauca (Pin mould)	NA	"phosphotransferase activity, alcohol group as acceptor [GO:0016773]; carbohydrate metabolic process [GO:0005975]"	GO:0005975; GO:0016773	GO:0016773~phosphotransferase activity, alcohol group as acceptor	GO:0005975~carbohydrate metabolic process	NA
g566.t1	485	tr|A0A1X2IX65|A0A1X2IX65_9FUNG	1316	73.8	493	100	37.46	113	5	1	485	832	1316	1.8e-205	DNA-directed RNA polymerase (EC 2.7.7.6)	BCR42DRAFT_447312	Absidia repens	NA	"DNA binding [GO:0003677]; DNA-directed 5'-3' RNA polymerase activity [GO:0003899]; transcription, DNA-templated [GO:0006351]"	GO:0003677; GO:0003899; GO:0006351	GO:0003677~DNA binding;GO:0003899~DNA-directed RNA polymerase activity	GO:0006351~transcription, DNA-templated	NA
g568.t1	182	tr|A0A1R1PVX7|A0A1R1PVX7_ZANCU	125	62.5	32	17.58	25.6	12	0	16	47	69	100	6.4e-07	Uncharacterized protein	AX774_g1361	Zancudomyces culisetae (Gut fungus) (Smittium culisetae)	NA	NA	NA	NA	NA
g572.t1	1007	tr|A0A168T622|A0A168T622_ABSGL	969	33.5	1059	100	100	480	32	2	1007	82	969	7.3e-129	ANK_REP_REGION domain-containing protein	ABSGL_15224.1 scaffold 16253	Absidia glauca (Pin mould)	NA	NA	NA	NA	NA
g573.t1	465	tr|A0A1X2IC01|A0A1X2IC01_9FUNG	706	58.7	472	100	66.86	148	10	1	457	75	514	1.8e-138	SART-1 protein	BCR42DRAFT_493018	Absidia repens	NA	"mRNA splicing, via spliceosome [GO:0000398]"	GO:0000398	NA	GO:0000398~mRNA splicing, via spliceosome	NA
g575.t1	116	tr|A0A1X2IN39|A0A1X2IN39_9FUNG	363	73	115	99.14	31.68	31	0	1	115	248	362	1.3e-45	Uncharacterized protein	BCR42DRAFT_323462	Absidia repens	NA	ATP binding [GO:0005524]; heat shock protein binding [GO:0031072]; metal ion binding [GO:0046872]; unfolded protein binding [GO:0051082]; protein folding [GO:0006457]; response to heat [GO:0009408]	GO:0005524; GO:0006457; GO:0009408; GO:0031072; GO:0046872; GO:0051082	GO:0005524~ATP binding;GO:0031072~heat shock protein binding;GO:0046872~metal ion binding;GO:0051082~unfolded protein binding	GO:0006457~protein folding;GO:0009408~response to heat	NA
g576.t1	424	tr|A0A168S849|A0A168S849_ABSGL	489	39.8	369	87.03	75.46	168	13	75	424	156	489	4.9e-50	Uncharacterized protein	ABSGL_13697.1 scaffold 14267	Absidia glauca (Pin mould)	NA	integral component of membrane [GO:0016021]	GO:0016021	NA	NA	GO:0016021~integral component of membrane
g577.t1	781	tr|A0A1X2IVT0|A0A1X2IVT0_9FUNG	721	73.5	554	70.93	76.84	132	6	1	544	12	560	2.1e-240	Uncharacterized protein	BCR42DRAFT_404029	Absidia repens	NA	nucleus [GO:0005634]; DNA binding [GO:0003677]; zinc ion binding [GO:0008270]	GO:0003677; GO:0005634; GO:0008270	GO:0003677~DNA binding;GO:0008270~zinc ion binding	NA	GO:0005634~nucleus
g578.t1	66	tr|A0A1X2ILT2|A0A1X2ILT2_9FUNG	194	61.4	70	100	36.08	14	2	1	59	1	68	3.4e-11	RRM domain-containing protein	BCR42DRAFT_411464	Absidia repens	NA	RNA binding [GO:0003723]	GO:0003723	GO:0003723~RNA binding	NA	NA
g579.t1	314	tr|A0A1X2IPT6|A0A1X2IPT6_9FUNG	309	60.7	308	98.09	99.68	86	4	7	314	37	309	1.4e-91	Cyclin-domain-containing protein	BCR42DRAFT_371139	Absidia repens	NA	protein kinase binding [GO:0019901]; regulation of cyclin-dependent protein serine/threonine kinase activity [GO:0000079]	GO:0000079; GO:0019901	GO:0019901~protein kinase binding	GO:0000079~regulation of cyclin-dependent protein serine/threonine kinase activity	NA
g580.t1	94	tr|A0A2U9R9I2|A0A2U9R9I2_PICKU	677	90.6	32	34.04	4.73	3	0	2	33	337	368	9.3e-10	RRM domain-containing protein	C5L36_0E01240	Pichia kudriavzevii (Yeast) (Issatchenkia orientalis)	NA	RNA binding [GO:0003723]	GO:0003723	GO:0003723~RNA binding	NA	NA
g581.t1	372	tr|A0A1X2IIT2|A0A1X2IIT2_9FUNG	487	70.4	142	38.17	29.16	42	0	231	372	27	168	3.7e-54	Rab-GTPase-TBC domain-domain-containing protein	BCR42DRAFT_28305	Absidia repens	NA	GTPase activator activity [GO:0005096]	GO:0005096	GO:0005096~GTPase activator activity	NA	NA
g582.t1	100	tr|A0A1X2IBI1|A0A1X2IBI1_9FUNG	1089	41.7	115	100	10.56	48	4	3	98	973	1087	3.5e-15	Pep3/Vps18/deep orange family-domain-containing protein	BCR42DRAFT_483487	Absidia repens	NA	intracellular protein transport [GO:0006886]; vesicle-mediated transport [GO:0016192]	GO:0006886; GO:0016192	NA	GO:0006886~intracellular protein transport;GO:0016192~vesicle-mediated transport	NA
g583.t1	364	tr|A0A1X2IZX3|A0A1X2IZX3_9FUNG	361	58.3	357	98.08	98.89	142	5	6	358	4	357	4.4e-108	Chaperonin 10-like protein (Fragment)	BCR42DRAFT_399402	Absidia repens	NA	oxidoreductase activity [GO:0016491]	GO:0016491	GO:0016491~oxidoreductase activity	NA	NA
g585.t1	431	tr|A0A168N6K7|A0A168N6K7_ABSGL	429	89.3	431	100	100	44	2	1	431	1	429	3.3e-219	Pyruvate carboxyltransferase domain-containing protein	ABSGL_05575.1 scaffold 7186	Absidia glauca (Pin mould)	NA	homocitrate synthase activity [GO:0004410]; lysine biosynthetic process via aminoadipic acid [GO:0019878]	GO:0004410; GO:0019878	GO:0004410~homocitrate synthase activity	GO:0019878~lysine biosynthetic process via aminoadipic acid	NA
g586.t1	87	tr|A0A1X2G4F6|A0A1X2G4F6_9FUNG	181	94.2	86	98.85	47.51	5	0	1	86	82	167	2.3e-39	ADP-ribosylation factor	DM01DRAFT_1328920	Hesseltinella vesiculosa	NA	GTP binding [GO:0005525]	GO:0005525	GO:0005525~GTP binding	NA	NA
g587.t1	149	tr|A0A1X2HDN0|A0A1X2HDN0_SYNRA	789	71	124	83.22	15.72	27	3	1	124	9	123	2.1e-40	Urease (EC 3.5.1.5) (Urea amidohydrolase)	BCR43DRAFT_440417	Syncephalastrum racemosum (Filamentous fungus)	PATHWAY: Nitrogen metabolism; urea degradation; CO(2) and NH(3) from urea (urease route): step 1/1. {ECO:0000256|PIRNR:PIRNR001222}.	nickel cation binding [GO:0016151]; urease activity [GO:0009039]; urea catabolic process [GO:0043419]	GO:0009039; GO:0016151; GO:0043419	GO:0009039~urease activity;GO:0016151~nickel cation binding	GO:0043419~urea catabolic process	NA
g588.t1	325	tr|A0A1X2ILE0|A0A1X2ILE0_9FUNG	512	39.4	327	100	63.87	171	8	1	315	183	494	3e-47	Zn(2)-C6 fungal-type domain-containing protein	BCR42DRAFT_489916	Absidia repens	NA	"nucleus [GO:0005634]; DNA-binding transcription factor activity, RNA polymerase II-specific [GO:0000981]; zinc ion binding [GO:0008270]"	GO:0000981; GO:0005634; GO:0008270	GO:0000981~sequence-specific DNA binding RNA polymerase II transcription factor activity;GO:0008270~zinc ion binding	NA	GO:0005634~nucleus
g590.t1	265	tr|A0A1X2IF39|A0A1X2IF39_9FUNG	576	80.4	230	86.79	39.93	45	0	1	230	109	338	2.9e-101	Uncharacterized protein	BCR42DRAFT_452182	Absidia repens	NA	NA	NA	NA	NA
g591.t1	124	tr|A0A163JF74|A0A163JF74_ABSGL	251	94.8	96	77.42	38.25	5	0	9	104	84	179	4.4e-44	Uncharacterized protein	ABSGL_06747.1 scaffold 8661	Absidia glauca (Pin mould)	NA	integral component of membrane [GO:0016021]; GTP binding [GO:0005525]; GTPase activity [GO:0003924]	GO:0003924; GO:0005525; GO:0016021	GO:0003924~GTPase activity;GO:0005525~GTP binding	NA	GO:0016021~integral component of membrane
g592.t1	242	tr|A0A1X2ID33|A0A1X2ID33_9FUNG	1118	87.1	240	99.17	21.47	31	0	1	240	552	791	1.4e-118	Cation_ATPase_N domain-containing protein	BCR42DRAFT_452755	Absidia repens	NA	integral component of membrane [GO:0016021]; ATP binding [GO:0005524]	GO:0005524; GO:0016021	GO:0005524~ATP binding	NA	GO:0016021~integral component of membrane
g593.t1	150	tr|A0A1X2IW73|A0A1X2IW73_9FUNG	448	58.4	137	91.33	30.58	44	3	4	140	324	447	1.5e-33	Uncharacterized protein	BCR42DRAFT_487291	Absidia repens	NA	NA	NA	NA	NA
g594.t1	264	tr|A0A1X2GT31|A0A1X2GT31_9FUNG	360	76.6	269	100	74.72	58	1	1	264	92	360	2.7e-123	Six-hairpin glycosidase	DM01DRAFT_1332764	Hesseltinella vesiculosa	NA	"hydrolase activity, hydrolyzing O-glycosyl compounds [GO:0004553]; carbohydrate metabolic process [GO:0005975]"	GO:0004553; GO:0005975	GO:0004553~hydrolase activity, hydrolyzing O-glycosyl compounds	GO:0005975~carbohydrate metabolic process	NA
g595.t1	132	tr|A0A1X2ILG3|A0A1X2ILG3_9FUNG	853	79.8	129	97.73	15.12	26	0	1	129	329	457	2.6e-50	p-loop containing nucleoside triphosphate hydrolase protein	BCR42DRAFT_411278	Absidia repens	NA	ATP binding [GO:0005524]; hydrolase activity [GO:0016787]	GO:0005524; GO:0016787	GO:0005524~ATP binding;GO:0016787~hydrolase activity	NA	NA
g596.t1	146	tr|A0A163KAR5|A0A163KAR5_ABSGL	1369	65	143	97.95	10.45	50	0	1	143	534	676	2.1e-45	Structural maintenance of chromosomes protein	ABSGL_15398.1 scaffold 16614	Absidia glauca (Pin mould)	NA	chromosome [GO:0005694]; nucleus [GO:0005634]; ATP binding [GO:0005524]; chromosome organization [GO:0051276]	GO:0005524; GO:0005634; GO:0005694; GO:0051276	GO:0005524~ATP binding	GO:0051276~chromosome organization	GO:0005634~nucleus;GO:0005694~chromosome
g597.t1	370	tr|A0A1X2IK22|A0A1X2IK22_9FUNG	1201	66.7	363	98.11	30.22	119	2	1	361	477	839	2.7e-137	Structural maintenance of chromosomes protein	BCR42DRAFT_325683	Absidia repens	NA	chromosome [GO:0005694]; nucleus [GO:0005634]; ATP binding [GO:0005524]; chromosome organization [GO:0051276]	GO:0005524; GO:0005634; GO:0005694; GO:0051276	GO:0005524~ATP binding	GO:0051276~chromosome organization	GO:0005634~nucleus;GO:0005694~chromosome
g598.t1	66	tr|A0A162QAC3|A0A162QAC3_MUCCL	1511	47.6	63	95.45	4.17	26	2	7	66	1447	1505	1.8e-07	Uncharacterized protein	MUCCIDRAFT_113711	Mucor circinelloides f. lusitanicus CBS 277.49	NA	NA	NA	NA	NA
g599.t1	110	tr|A0A367KHD0|A0A367KHD0_9FUNG	547	33.3	102	92.73	18.65	59	4	12	109	6	102	2.3e-07	Ubiquitin carboxyl-terminal hydrolase (EC 3.4.19.12)	CU097_015872	Rhizopus azygosporus (Rhizopus microsporus var. azygosporus)	NA	thiol-dependent ubiquitin-specific protease activity [GO:0004843]; zinc ion binding [GO:0008270]; histone deubiquitination [GO:0016578]; ubiquitin-dependent protein catabolic process [GO:0006511]	GO:0004843; GO:0006511; GO:0008270; GO:0016578	GO:0004843~ubiquitin-specific protease activity;GO:0008270~zinc ion binding	GO:0006511~ubiquitin-dependent protein catabolic process;GO:0016578~histone deubiquitination	NA
g600.t1	374	tr|A0A168QKR4|A0A168QKR4_ABSGL	471	37.7	387	100	82.17	156	16	3	353	22	359	2.8e-41	Uncharacterized protein	ABSGL_10834.1 scaffold 12033	Absidia glauca (Pin mould)	NA	NA	NA	NA	NA
g601.t1	113	tr|A0A1X2I2D5|A0A1X2I2D5_9FUNG	498	83.2	113	100	22.69	19	0	1	113	290	402	6.2e-53	Amino_oxidase domain-containing protein	BCR42DRAFT_455825	Absidia repens	NA	oxidoreductase activity [GO:0016491]	GO:0016491	GO:0016491~oxidoreductase activity	NA	NA
g602.t1	335	tr|A0A168RPS6|A0A168RPS6_ABSGL	509	52.4	338	100	66.4	129	6	13	332	141	464	1.8e-84	PX domain-containing protein	ABSGL_12865.1 scaffold 13518	Absidia glauca (Pin mould)	NA	phosphatidylinositol binding [GO:0035091]	GO:0035091	GO:0035091~phosphatidylinositol binding	NA	NA
g604.t1	104	tr|A0A1X2IZV5|A0A1X2IZV5_9FUNG	249	91.3	104	100	41.77	9	0	1	104	146	249	3.5e-50	Cytochrome c1	BCR42DRAFT_314644	Absidia repens	NA	electron transfer activity [GO:0009055]; heme binding [GO:0020037]; metal ion binding [GO:0046872]	GO:0009055; GO:0020037; GO:0046872	GO:0009055~electron carrier activity;GO:0020037~heme binding;GO:0046872~metal ion binding	NA	NA
g605.t1	172	tr|A0A1X2ID91|A0A1X2ID91_9FUNG	698	93.5	169	98.26	24.21	11	0	1	169	71	239	2.6e-90	Kinase-like domain-containing protein	BCR42DRAFT_452773	Absidia repens	NA	ATP binding [GO:0005524]; protein kinase activity [GO:0004672]	GO:0004672; GO:0005524	GO:0004672~protein kinase activity;GO:0005524~ATP binding	NA	NA
g606.t1	96	tr|A0A1X2IW48|A0A1X2IW48_9FUNG	167	67.4	95	98.96	56.89	31	0	1	95	73	167	3.9e-32	Uncharacterized protein (Fragment)	BCR42DRAFT_404377	Absidia repens	NA	integral component of membrane [GO:0016021]	GO:0016021	NA	NA	GO:0016021~integral component of membrane
g609.t1	189	tr|A0A1X2I291|A0A1X2I291_9FUNG	265	41.8	194	100	73.21	102	7	2	188	76	265	4.9e-34	Uncharacterized protein	BCR42DRAFT_495706	Absidia repens	NA	NA	NA	NA	NA
g610.t1	777	tr|A0A168PD90|A0A168PD90_ABSGL	1108	74.5	624	80.31	56.32	112	7	7	614	203	795	1.1e-262	Uncharacterized protein	ABSGL_07943.1 scaffold 9181	Absidia glauca (Pin mould)	NA	phosphoric diester hydrolase activity [GO:0008081]; lipid metabolic process [GO:0006629]	GO:0006629; GO:0008081	GO:0008081~phosphoric diester hydrolase activity	GO:0006629~lipid metabolic process	NA
g611.t1	368	tr|A0A1X2HKG0|A0A1X2HKG0_9FUNG	631	62	366	99.46	58	96	7	1	357	1	332	2.1e-113	NOL1/NOP2/sun family-domain-containing protein	BCR42DRAFT_339185	Absidia repens	NA	RNA binding [GO:0003723]; S-adenosylmethionine-dependent methyltransferase activity [GO:0008757]; methylation [GO:0032259]; rRNA processing [GO:0006364]	GO:0003723; GO:0006364; GO:0008757; GO:0032259	GO:0003723~RNA binding;GO:0008757~S-adenosylmethionine-dependent methyltransferase activity	GO:0006364~rRNA processing;GO:0032259~methylation	NA
g612.t1	203	tr|A0A168SJL7|A0A168SJL7_ABSGL	343	85.1	195	96.06	56.85	29	0	1	195	15	209	1.9e-92	Glycerol-3-phosphate dehydrogenase [NAD(+)] (EC 1.1.1.8)	ABSGL_14185.1 scaffold 14385	Absidia glauca (Pin mould)	NA	glycerol-3-phosphate dehydrogenase complex [GO:0009331]; glycerol-3-phosphate dehydrogenase [NAD+] activity [GO:0004367]; NAD binding [GO:0051287]; protein homodimerization activity [GO:0042803]; carbohydrate metabolic process [GO:0005975]; glycerol-3-phosphate catabolic process [GO:0046168]	GO:0004367; GO:0005975; GO:0009331; GO:0042803; GO:0046168; GO:0051287	GO:0004367~glycerol-3-phosphate dehydrogenase [NAD+] activity;GO:0042803~protein homodimerization activity;GO:0051287~NAD binding	GO:0005975~carbohydrate metabolic process;GO:0046168~glycerol-3-phosphate catabolic process	GO:0009331~glycerol-3-phosphate dehydrogenase complex
g613.t1	308	tr|A0A163JHZ9|A0A163JHZ9_ABSGL	300	40.4	307	99.68	100	170	4	2	307	4	298	1e-52	NAD(P)-bd_dom domain-containing protein	ABSGL_05129.1 scaffold 6524	Absidia glauca (Pin mould)	NA	NA	NA	NA	NA
g614.t1	51	tr|A0A168SR32|A0A168SR32_ABSGL	288	86.8	53	100	18.4	5	1	1	51	236	288	2.7e-16	40S ribosomal protein S1	ABSGL_14465.1 scaffold 14663 RPS1	Absidia glauca (Pin mould)	NA	cytosolic small ribosomal subunit [GO:0022627]; structural constituent of ribosome [GO:0003735]; translation [GO:0006412]	GO:0003735; GO:0006412; GO:0022627	GO:0003735~structural constituent of ribosome	GO:0006412~translation	GO:0022627~cytosolic small ribosomal subunit
g615.t1	175	tr|A0A1X2IIF3|A0A1X2IIF3_9FUNG	1641	90.1	162	92.57	9.87	16	0	1	162	1370	1531	1.8e-75	Male sterility protein-domain-containing protein	BCR42DRAFT_450967	Absidia repens	NA	O-acyltransferase activity [GO:0008374]; cellular lipid metabolic process [GO:0044255]	GO:0008374; GO:0044255	GO:0008374~O-acyltransferase activity	GO:0044255~cellular lipid metabolic process	NA
g616.t1	42	tr|A0A168M059|A0A168M059_ABSGL	186	64.3	42	100	22.58	15	0	1	42	44	85	1.3e-08	Uncharacterized protein	ABSGL_03274.1 scaffold 4286	Absidia glauca (Pin mould)	NA	NA	NA	NA	NA
g617.t1	163	tr|A0A1X2I4Q3|A0A1X2I4Q3_9FUNG	335	58.6	162	99.39	48.36	54	4	1	161	185	334	3.9e-40	RRM domain-containing protein	BCR42DRAFT_424141	Absidia repens	NA	RNA binding [GO:0003723]	GO:0003723	GO:0003723~RNA binding	NA	NA
g618.t1	245	tr|I1BL26|I1BL26_RHIO9	524	34.1	249	100	47.52	144	10	9	245	5	245	1.2e-24	CCHC-type domain-containing protein	RO3G_01610	Rhizopus delemar (strain RA 99-880 / ATCC MYA-4621 / FGSC 9543 / NRRL 43880) (Mucormycosis agent) (Rhizopus arrhizus var. delemar)	NA	nucleic acid binding [GO:0003676]; zinc ion binding [GO:0008270]	GO:0003676; GO:0008270	GO:0003676~nucleic acid binding;GO:0008270~zinc ion binding	NA	NA
g619.t1	216	tr|A0A1X2J236|A0A1X2J236_9FUNG	329	38.7	256	100	77.81	106	8	1	216	70	314	5.4e-29	Uncharacterized protein	BCR42DRAFT_464556	Absidia repens	NA	nucleic acid binding [GO:0003676]	GO:0003676	GO:0003676~nucleic acid binding	NA	NA
g620.t1	456	tr|A0A1X2G7H6|A0A1X2G7H6_9FUNG	396	52.6	416	91.23	100	157	6	39	451	16	394	5.3e-119	tRNA pseudouridine synthase (EC 5.4.99.12)	DM01DRAFT_1339348	Hesseltinella vesiculosa	NA	RNA binding [GO:0003723]; tRNA pseudouridine synthase activity [GO:0106029]; pseudouridine synthesis [GO:0001522]; tRNA processing [GO:0008033]	GO:0001522; GO:0003723; GO:0008033; GO:0106029	GO:0003723~RNA binding	GO:0001522~pseudouridine synthesis;GO:0008033~tRNA processing	NA
g621.t1	157	tr|A0A163JVM2|A0A163JVM2_ABSGL	927	66.3	175	100	18.88	29	5	1	157	765	927	1.6e-51	Uncharacterized protein	ABSGL_09201.1 scaffold 10691	Absidia glauca (Pin mould)	NA	metal ion binding [GO:0046872]; RNA binding [GO:0003723]	GO:0003723; GO:0046872	GO:0003723~RNA binding;GO:0046872~metal ion binding	NA	NA
g622.t1	185	tr|A0A1X2IQG1|A0A1X2IQG1_9FUNG	2652	60.7	201	100	7.58	52	3	1	176	97	295	8.1e-58	Ras-GAP domain-containing protein	BCR42DRAFT_209260	Absidia repens	NA	regulation of GTPase activity [GO:0043087]; signal transduction [GO:0007165]	GO:0007165; GO:0043087	NA	GO:0007165~signal transduction;GO:0043087~regulation of GTPase activity	NA
g624.t1	298	tr|A0A1X2IYD8|A0A1X2IYD8_9FUNG	312	38.8	312	100	100	157	13	7	297	13	311	6.3e-36	Uncharacterized protein	BCR42DRAFT_402669	Absidia repens	NA	NA	NA	NA	NA
g625.t1	393	tr|A0A163MJS4|A0A163MJS4_ABSGL	658	34.8	253	64.38	38.45	104	9	1	220	382	606	2.1e-23	Hist_deacetyl domain-containing protein	ABSGL_11524.1 scaffold 12295	Absidia glauca (Pin mould)	NA	histone deacetylase activity [GO:0004407]	GO:0004407	GO:0004407~histone deacetylase activity	NA	NA
g626.t1	68	tr|A0A1X2IXP7|A0A1X2IXP7_9FUNG	253	94.1	68	100	26.88	4	0	1	68	1	68	2.6e-30	60S ribosomal protein L2	BCR42DRAFT_402262 BCR42DRAFT_410558 BCR42DRAFT_412971 BCR42DRAFT_419669	Absidia repens	NA	ribosome [GO:0005840]; structural constituent of ribosome [GO:0003735]; translation [GO:0006412]	GO:0003735; GO:0005840; GO:0006412	GO:0003735~structural constituent of ribosome	GO:0006412~translation	GO:0005840~ribosome
g627.t1	182	tr|A0A1X2ISS5|A0A1X2ISS5_9FUNG	731	53.3	182	100	24.9	77	3	1	180	110	285	1.4e-41	Ubiquitin carboxyl-terminal hydrolase (EC 3.4.19.12)	BCR42DRAFT_435154	Absidia repens	NA	thiol-dependent ubiquitinyl hydrolase activity [GO:0036459]; protein deubiquitination [GO:0016579]; ubiquitin-dependent protein catabolic process [GO:0006511]	GO:0006511; GO:0016579; GO:0036459	GO:0036459~ubiquitinyl hydrolase activity	GO:0006511~ubiquitin-dependent protein catabolic process;GO:0016579~protein deubiquitination	NA
g629.t1	296	tr|A0A163J9J3|A0A163J9J3_ABSGL	1113	60.3	295	99.66	26.5	117	0	2	296	410	704	4.4e-98	SMC_N domain-containing protein	ABSGL_05857.1 scaffold 7570	Absidia glauca (Pin mould)	NA	chromosome [GO:0005694]; ATP binding [GO:0005524]; chromosome organization [GO:0051276]	GO:0005524; GO:0005694; GO:0051276	GO:0005524~ATP binding	GO:0051276~chromosome organization	GO:0005694~chromosome
g630.t1	272	tr|A0A1X2I2Q0|A0A1X2I2Q0_9FUNG	964	51.1	223	81.99	23.13	107	2	48	268	267	489	1.1e-63	Uncharacterized protein	BCR42DRAFT_495571	Absidia repens	NA	integral component of membrane [GO:0016021]; mannosyltransferase activity [GO:0000030]; protein O-linked glycosylation [GO:0006493]	GO:0000030; GO:0006493; GO:0016021	GO:0000030~mannosyltransferase activity	GO:0006493~protein O-linked glycosylation	GO:0016021~integral component of membrane
g632.t1	127	tr|A0A1X2I627|A0A1X2I627_9FUNG	131	38.4	125	98.43	95.42	50	4	3	127	34	131	1.9e-10	Uncharacterized protein	BCR42DRAFT_422702	Absidia repens	NA	NA	NA	NA	NA
g633.t1	123	tr|A0A1X2IVJ0|A0A1X2IVJ0_9FUNG	635	64.8	122	99.19	19.21	42	1	1	122	111	231	6.8e-37	AMP-binding domain-containing protein	BCR42DRAFT_366492	Absidia repens	NA	integral component of membrane [GO:0016021]; catalytic activity [GO:0003824]	GO:0003824; GO:0016021	GO:0003824~catalytic activity	NA	GO:0016021~integral component of membrane
g634.t1	153	tr|A0A1X2IRH5|A0A1X2IRH5_9FUNG	319	39.2	79	51.63	24.76	39	2	74	144	224	301	2.4e-07	Uncharacterized protein	BCR42DRAFT_406899	Absidia repens	NA	NA	NA	NA	NA
g635.t1	1215	tr|A0A1X2I795|A0A1X2I795_9FUNG	1166	63.3	1225	100	100	321	26	1	1215	61	1166	0	Retinoic acid induced 16-like protein-domain-containing protein	BCR42DRAFT_422165	Absidia repens	NA	NA	NA	NA	NA
g638.t1	225	tr|A0A168QSK4|A0A168QSK4_ABSGL	368	45.7	245	100	66.58	100	6	6	224	27	264	1.7e-49	Uncharacterized protein	ABSGL_11339.1 scaffold 12295	Absidia glauca (Pin mould)	NA	nucleic acid binding [GO:0003676]	GO:0003676	GO:0003676~nucleic acid binding	NA	NA
g640.t1	315	tr|A0A1X2IB80|A0A1X2IB80_9FUNG	646	66.6	332	100	51.39	82	10	3	313	321	644	7.2e-107	Transcription initiation factor IIF subunit alpha	BCR42DRAFT_419370	Absidia repens	NA	nucleus [GO:0005634]; DNA binding [GO:0003677]; positive regulation of transcription elongation from RNA polymerase II promoter [GO:0032968]; transcription initiation from RNA polymerase II promoter [GO:0006367]	GO:0003677; GO:0005634; GO:0006367; GO:0032968	GO:0003677~DNA binding	GO:0006367~transcription initiation from RNA polymerase II promoter;GO:0032968~positive regulation of transcription elongation from RNA polymerase II promoter	GO:0005634~nucleus
g641.t1	83	tr|A0A1X2IXV9|A0A1X2IXV9_9FUNG	2651	78.3	83	100	3.13	18	0	1	83	1719	1801	1.3e-28	Uncharacterized protein	BCR42DRAFT_402338	Absidia repens	NA	integral component of membrane [GO:0016021]	GO:0016021	NA	NA	GO:0016021~integral component of membrane
g642.t1	542	tr|A0A1X2J034|A0A1X2J034_9FUNG	957	55.6	554	100	57.89	208	9	1	538	424	955	5.5e-155	Fungal-specific transcription factor domain-domain-containing protein	BCR42DRAFT_2238	Absidia repens	NA	"nucleus [GO:0005634]; DNA binding [GO:0003677]; DNA-binding transcription factor activity, RNA polymerase II-specific [GO:0000981]; zinc ion binding [GO:0008270]; transcription, DNA-templated [GO:0006351]"	GO:0000981; GO:0003677; GO:0005634; GO:0006351; GO:0008270	GO:0000981~sequence-specific DNA binding RNA polymerase II transcription factor activity;GO:0003677~DNA binding;GO:0008270~zinc ion binding	GO:0006351~transcription, DNA-templated	GO:0005634~nucleus
g643.t1	112	tr|A0A168SNG1|A0A168SNG1_ABSGL	1134	60.4	111	99.11	9.79	43	1	1	110	1	111	9.6e-30	Calcium-transporting ATPase (EC 7.2.2.10)	ABSGL_14353.1 scaffold 14478	Absidia glauca (Pin mould)	NA	"integral component of membrane [GO:0016021]; ATP binding [GO:0005524]; calcium transmembrane transporter activity, phosphorylative mechanism [GO:0005388]"	GO:0005388; GO:0005524; GO:0016021	GO:0005388~calcium-transporting ATPase activity;GO:0005524~ATP binding	NA	GO:0016021~integral component of membrane
g644.t1	283	tr|A0A1X2IIM3|A0A1X2IIM3_9FUNG	426	56.6	205	72.44	48.12	77	2	90	282	160	364	5.5e-58	PLD phosphodiesterase domain-containing protein	BCR42DRAFT_491093	Absidia repens	NA	catalytic activity [GO:0003824]	GO:0003824	GO:0003824~catalytic activity	NA	NA
g645.t1	316	tr|A0A163JM75|A0A163JM75_ABSGL	536	84.5	316	100	58.96	49	0	1	316	32	347	6.2e-159	MFS domain-containing protein	ABSGL_06005.1 scaffold 7611	Absidia glauca (Pin mould)	NA	integral component of membrane [GO:0016021]; inorganic phosphate transmembrane transporter activity [GO:0005315]; phosphate ion transport [GO:0006817]	GO:0005315; GO:0006817; GO:0016021	GO:0005315~inorganic phosphate transmembrane transporter activity	GO:0006817~phosphate ion transport	GO:0016021~integral component of membrane
g646.t1	99	tr|A0A077WL78|A0A077WL78_9FUNG	386	74.3	105	100	27.2	21	2	1	99	221	325	6.3e-33	Uncharacterized protein	LRAMOSA09813	Lichtheimia ramosa	NA	ubiquitin binding [GO:0043130]; proteasome-mediated ubiquitin-dependent protein catabolic process [GO:0043161]	GO:0043130; GO:0043161	GO:0043130~ubiquitin binding	GO:0043161~proteasome-mediated ubiquitin-dependent protein catabolic process	NA
g647.t1	424	tr|A0A068SGQ0|A0A068SGQ0_9FUNG	671	57.1	396	93.4	59.02	163	3	2	394	133	524	1.4e-126	L_3-like	LCOR_12234.1	Lichtheimia corymbifera JMRC:FSU:9682	NA	nucleic acid binding [GO:0003676]; DNA integration [GO:0015074]	GO:0003676; GO:0015074	GO:0003676~nucleic acid binding	GO:0015074~DNA integration	NA
g649.t1	218	tr|A0A1X2I567|A0A1X2I567_9FUNG	449	43.1	246	100	54.79	104	8	1	213	203	445	1.1e-42	Mso1_Sec1_bdg domain-containing protein	BCR42DRAFT_423735	Absidia repens	NA	NA	NA	NA	NA
g650.t1	90	tr|A0A168LCC7|A0A168LCC7_ABSGL	450	48.5	103	100	22.89	31	2	1	90	352	445	1.5e-17	Uncharacterized protein	ABSGL_01922.1 scaffold 2540	Absidia glauca (Pin mould)	NA	serine-type endopeptidase activity [GO:0004252]	GO:0004252	GO:0004252~serine-type endopeptidase activity	NA	NA
g651.t1	305	tr|A0A163MPD9|A0A163MPD9_ABSGL	857	56.4	307	100	35.82	90	7	1	305	1	265	4.5e-90	Uncharacterized protein	ABSGL_12880.1 scaffold 13518	Absidia glauca (Pin mould)	NA	NA	NA	NA	NA
g652.t1	216	tr|A0A1X2I0S6|A0A1X2I0S6_9FUNG	442	41.9	217	100	49.1	103	4	2	212	176	375	7e-37	RING-type domain-containing protein	BCR42DRAFT_427435	Absidia repens	NA	integral component of membrane [GO:0016021]	GO:0016021	NA	NA	GO:0016021~integral component of membrane
g653.t1	235	tr|A0A1X2HZS9|A0A1X2HZS9_9FUNG	426	37.2	258	100	60.56	128	6	3	228	59	314	1.7e-28	WRKY domain-containing protein	BCR42DRAFT_427550	Absidia repens	NA	nucleus [GO:0005634]; DNA-binding transcription factor activity [GO:0003700]; sequence-specific DNA binding [GO:0043565]	GO:0003700; GO:0005634; GO:0043565	GO:0003700~sequence-specific DNA binding transcription factor activity;GO:0043565~sequence-specific DNA binding	NA	GO:0005634~nucleus
g654.t1	193	tr|A0A163JZI2|A0A163JZI2_ABSGL	979	78.2	179	92.75	18.28	35	1	1	179	33	207	3.2e-73	Uncharacterized protein	ABSGL_10041.1 scaffold 11786	Absidia glauca (Pin mould)	NA	protein heterodimerization activity [GO:0046982]	GO:0046982	GO:0046982~protein heterodimerization activity	NA	NA
g655.t1	125	tr|G3AMR6|G3AMR6_SPAPN	471	48.6	70	56	14.86	27	3	18	85	375	437	8.8e-08	LNS2 domain-containing protein (Fragment)	SPAPADRAFT_60856	Spathaspora passalidarum (strain NRRL Y-27907 / 11-Y1)	NA	NA	NA	NA	NA
g656.t1	105	tr|A0A168QNY2|A0A168QNY2_ABSGL	232	67.3	55	52.38	23.71	18	0	26	80	176	230	6.5e-12	Uncharacterized protein	ABSGL_11073.1 scaffold 12129	Absidia glauca (Pin mould)	NA	NA	NA	NA	NA
g657.t1	214	tr|A0A163JLX2|A0A163JLX2_ABSGL	179	62.5	216	100	100	42	7	1	214	1	179	2.8e-62	Uncharacterized protein	ABSGL_09622.1 scaffold 11483	Absidia glauca (Pin mould)	NA	DNA binding [GO:0003677]	GO:0003677	GO:0003677~DNA binding	NA	NA
g659.t1	121	tr|A0A1X2ISY3|A0A1X2ISY3_9FUNG	271	91.7	121	100	44.65	10	0	1	121	151	271	6.9e-58	Pak1 kinase domain-containing protein	BCR42DRAFT_407984	Absidia repens	NA	ATP binding [GO:0005524]; protein serine/threonine kinase activity [GO:0004674]	GO:0004674; GO:0005524	GO:0004674~protein serine/threonine kinase activity;GO:0005524~ATP binding	NA	NA
g660.t1	261	tr|A0A1X2I7Y3|A0A1X2I7Y3_9FUNG	726	38.7	284	100	39.12	124	7	1	261	470	726	1e-34	Uncharacterized protein	BCR42DRAFT_421752	Absidia repens	NA	NA	NA	NA	NA
g661.t1	222	tr|A0A1X2IBM6|A0A1X2IBM6_9FUNG	4061	81.3	198	89.19	4.88	33	1	1	194	3830	4027	1.3e-89	Uncharacterized protein	BCR42DRAFT_64521	Absidia repens	NA	histone acetyltransferase complex [GO:0000123]; kinase activity [GO:0016301]; histone acetylation [GO:0016573]	GO:0000123; GO:0016301; GO:0016573	GO:0016301~kinase activity	GO:0016573~histone acetylation	GO:0000123~histone acetyltransferase complex
g662.t1	1138	tr|A0A1X2J2R3|A0A1X2J2R3_9FUNG	1953	74.7	1178	100	60.32	235	10	11	1135	779	1946	0	Chitin synthase-domain-containing protein	BCR42DRAFT_445808	Absidia repens	NA	"integral component of membrane [GO:0016021]; myosin complex [GO:0016459]; actin binding [GO:0003779]; ATP binding [GO:0005524]; motor activity [GO:0003774]; transferase activity, transferring hexosyl groups [GO:0016758]"	GO:0003774; GO:0003779; GO:0005524; GO:0016021; GO:0016459; GO:0016758	GO:0003774~motor activity;GO:0003779~actin binding;GO:0005524~ATP binding;GO:0016758~transferase activity, transferring hexosyl groups	NA	GO:0016021~integral component of membrane;GO:0016459~myosin complex
g663.t1	198	tr|A0A1X2IZG2|A0A1X2IZG2_9FUNG	505	84	125	63.13	24.75	20	0	47	171	54	178	2.1e-56	Protein arginine methyltransferase NDUFAF7 (EC 2.1.1.320)	BCR42DRAFT_403534	Absidia repens	NA	mitochondrion [GO:0005739]; protein-arginine omega-N symmetric methyltransferase activity [GO:0035243]	GO:0005739; GO:0035243	GO:0035243~protein-arginine omega-N symmetric methyltransferase activity	NA	GO:0005739~mitochondrion
g664.t1	312	tr|A0A168NDW2|A0A168NDW2_ABSGL	410	30.6	363	100	88.54	171	10	16	312	63	410	9.5e-27	Myb-like domain-containing protein	ABSGL_06030.1 scaffold 7611	Absidia glauca (Pin mould)	NA	NA	NA	NA	NA
g665.t1	240	tr|A0A163JFN9|A0A163JFN9_ABSGL	1032	47.7	199	82.92	19.28	88	1	39	237	843	1025	5e-44	Uncharacterized protein	ABSGL_04585.1 scaffold 5475	Absidia glauca (Pin mould)	NA	NA	NA	NA	NA
g667.t1	184	tr|A0A163KMJ3|A0A163KMJ3_ABSGL	516	66.4	149	80.98	28.88	41	2	29	172	38	182	1.4e-46	O-acyltransferase	ABSGL_00035.1 scaffold 129	Absidia glauca (Pin mould)	NA	endoplasmic reticulum membrane [GO:0005789]; integral component of membrane [GO:0016021]; O-acyltransferase activity [GO:0008374]	GO:0005789; GO:0008374; GO:0016021	GO:0008374~O-acyltransferase activity	NA	GO:0005789~endoplasmic reticulum membrane;GO:0016021~integral component of membrane
g669.t1	858	tr|A0A168TCI2|A0A168TCI2_ABSGL	880	60.2	912	100	100	218	21	27	854	22	872	2.5e-287	Uncharacterized protein	ABSGL_15540.1 scaffold 17607	Absidia glauca (Pin mould)	NA	GTPase activator activity [GO:0005096]; metal ion binding [GO:0046872]	GO:0005096; GO:0046872	GO:0005096~GTPase activator activity;GO:0046872~metal ion binding	NA	NA
g670.t1	744	tr|A0A1X2IKX3|A0A1X2IKX3_9FUNG	927	34.2	802	100	86.52	362	27	1	742	227	922	1.9e-86	Uncharacterized protein	BCR42DRAFT_413284	Absidia repens	NA	NA	NA	NA	NA
g672.t1	218	tr|A0A163MSP0|A0A163MSP0_ABSGL	1056	74.6	197	90.37	18.66	50	0	1	197	753	949	5.2e-80	Uncharacterized protein	ABSGL_13903.1 scaffold 14340	Absidia glauca (Pin mould)	NA	protein localization to plasma membrane [GO:0072659]	GO:0072659	NA	GO:0072659~protein localization to plasma membrane	NA
g673.t1	95	tr|A0A168RC87|A0A168RC87_ABSGL	531	68.4	95	100	17.89	30	0	1	95	198	292	5.3e-29	Uncharacterized protein	ABSGL_12377.1 scaffold 12745	Absidia glauca (Pin mould)	NA	"heme binding [GO:0020037]; iron ion binding [GO:0005506]; monooxygenase activity [GO:0004497]; oxidoreductase activity, acting on paired donors, with incorporation or reduction of molecular oxygen [GO:0016705]"	GO:0004497; GO:0005506; GO:0016705; GO:0020037	GO:0004497~monooxygenase activity;GO:0005506~iron ion binding;GO:0016705~oxidoreductase activity, acting on paired donors, with incorporation or reduction of molecular oxygen;GO:0020037~heme binding	NA	NA
g674.t1	234	tr|A0A168PA24|A0A168PA24_ABSGL	548	94.4	234	100	42.7	13	0	1	234	315	548	2.2e-121	ATP synthase subunit alpha	ABSGL_07785.1 scaffold 9133	Absidia glauca (Pin mould)	NA	"proton-transporting ATP synthase complex, catalytic core F(1) [GO:0045261]; ATP binding [GO:0005524]; proton-transporting ATP synthase activity, rotational mechanism [GO:0046933]; ATP synthesis coupled proton transport [GO:0015986]"	GO:0005524; GO:0015986; GO:0045261; GO:0046933	GO:0005524~ATP binding;GO:0046933~proton-transporting ATP synthase activity, rotational mechanism	GO:0015986~ATP synthesis coupled proton transport	GO:0045261~proton-transporting ATP synthase complex, catalytic core F(1)
g675.t1	1775	tr|A0A168R2E8|A0A168R2E8_ABSGL	2204	91.4	1772	99.83	80.4	153	0	4	1775	433	2204	0	Uncharacterized protein	ABSGL_11860.1 scaffold 12357	Absidia glauca (Pin mould)	NA	ATP binding [GO:0005524]; nucleic acid binding [GO:0003676]	GO:0003676; GO:0005524	GO:0003676~nucleic acid binding;GO:0005524~ATP binding	NA	NA
g676.t1	234	tr|A0A168PA24|A0A168PA24_ABSGL	548	94.4	234	100	42.7	13	0	1	234	315	548	2.2e-121	ATP synthase subunit alpha	ABSGL_07785.1 scaffold 9133	Absidia glauca (Pin mould)	NA	"proton-transporting ATP synthase complex, catalytic core F(1) [GO:0045261]; ATP binding [GO:0005524]; proton-transporting ATP synthase activity, rotational mechanism [GO:0046933]; ATP synthesis coupled proton transport [GO:0015986]"	GO:0005524; GO:0015986; GO:0045261; GO:0046933	GO:0005524~ATP binding;GO:0046933~proton-transporting ATP synthase activity, rotational mechanism	GO:0015986~ATP synthesis coupled proton transport	GO:0045261~proton-transporting ATP synthase complex, catalytic core F(1)
g677.t1	610	tr|A0A1X2ICE5|A0A1X2ICE5_9FUNG	642	40.1	596	97.7	92.83	294	13	5	574	46	604	2.7e-94	Uncharacterized protein	BCR42DRAFT_452954	Absidia repens	NA	RNA binding [GO:0003723]	GO:0003723	GO:0003723~RNA binding	NA	NA
g678.t1	296	tr|A0A1X2IKC0|A0A1X2IKC0_9FUNG	731	80.1	296	100	40.49	59	0	1	296	435	730	4.5e-143	Terpene cyclase/mutase family member (EC 5.4.99.-)	BCR42DRAFT_412965	Absidia repens	NA	lipid droplet [GO:0005811]; beta-amyrin synthase activity [GO:0042300]; lanosterol synthase activity [GO:0000250]; transferase activity [GO:0016740]; triterpenoid biosynthetic process [GO:0016104]	GO:0000250; GO:0005811; GO:0016104; GO:0016740; GO:0042300	GO:0000250~lanosterol synthase activity;GO:0016740~transferase activity;GO:0042300~beta-amyrin synthase activity	GO:0016104~triterpenoid biosynthetic process	GO:0005811~lipid particle
g679.t1	134	tr|A0A1X2I9X9|A0A1X2I9X9_9FUNG	211	43.6	163	100	77.25	54	6	10	134	41	203	1e-22	Uncharacterized protein	BCR42DRAFT_453748	Absidia repens	NA	NA	NA	NA	NA
g680.t1	306	tr|A0A163M0L9|A0A163M0L9_ABSGL	714	75.7	309	100	43.28	70	1	1	304	186	494	1.3e-134	Uncharacterized protein	ABSGL_05823.1 scaffold 7482	Absidia glauca (Pin mould)	NA	NA	NA	NA	NA
g681.t1	90	tr|A0A168R0H1|A0A168R0H1_ABSGL	96	68.8	96	100	100	24	2	1	90	1	96	8.2e-32	Uncharacterized protein	ABSGL_11760.1 scaffold 12318	Absidia glauca (Pin mould)	NA	translation initiation factor activity [GO:0003743]	GO:0003743	GO:0003743~translation initiation factor activity	NA	NA
g682.t1	233	tr|A0A1X2ILJ3|A0A1X2ILJ3_9FUNG	466	68	231	99.14	49.57	63	3	3	233	192	411	5e-81	Uncharacterized protein	BCR42DRAFT_411328	Absidia repens	NA	NA	NA	NA	NA
g683.t1	179	tr|A0A163MVD5|A0A163MVD5_ABSGL	532	65.8	187	100	35.15	39	4	1	179	363	532	1.3e-60	Uncharacterized protein	ABSGL_14805.1 scaffold 14966	Absidia glauca (Pin mould)	NA	NA	NA	NA	NA
g684.t1	136	tr|A0A1X2I941|A0A1X2I941_9FUNG	139	59	139	100	100	54	1	1	136	1	139	2e-42	Uncharacterized protein	BCR42DRAFT_453878	Absidia repens	NA	mitochondrion [GO:0005739]; oxidoreductase activity [GO:0016491]	GO:0005739; GO:0016491	GO:0016491~oxidoreductase activity	NA	GO:0005739~mitochondrion
g685.t1	152	tr|A0A1X2I2W8|A0A1X2I2W8_9FUNG	615	50.6	176	100	28.62	56	4	1	152	444	612	3.7e-32	Acyl transferase/acyl hydrolase/lysophospholipase	BCR42DRAFT_425366	Absidia repens	NA	transferase activity [GO:0016740]; triglyceride lipase activity [GO:0004806]; lipid catabolic process [GO:0016042]	GO:0004806; GO:0016042; GO:0016740	GO:0004806~triglyceride lipase activity;GO:0016740~transferase activity	GO:0016042~lipid catabolic process	NA
g686.t1	390	tr|A0A1X2IVN0|A0A1X2IVN0_9FUNG	2603	86.4	389	99.74	14.94	53	0	1	389	2214	2602	6.9e-184	Uncharacterized protein	BCR42DRAFT_405833	Absidia repens	NA	regulation of GTPase activity [GO:0043087]; signal transduction [GO:0007165]	GO:0007165; GO:0043087	NA	GO:0007165~signal transduction;GO:0043087~regulation of GTPase activity	NA
g687.t1	273	tr|A0A163JYN0|A0A163JYN0_ABSGL	974	47.7	279	100	28.64	123	8	1	261	1	274	2.2e-56	Uncharacterized protein	ABSGL_11341.1 scaffold 12295	Absidia glauca (Pin mould)	NA	NA	NA	NA	NA
g688.t1	114	tr|A0A1X2IL57|A0A1X2IL57_9FUNG	1364	62.7	110	96.49	8.06	41	0	1	110	139	248	8.2e-37	NUP214 domain-containing protein	BCR42DRAFT_489862	Absidia repens	NA	nuclear pore cytoplasmic filaments [GO:0044614]; structural constituent of nuclear pore [GO:0017056]; poly(A)+ mRNA export from nucleus [GO:0016973]; ribosomal large subunit export from nucleus [GO:0000055]; ribosomal small subunit export from nucleus [GO:0000056]	GO:0000055; GO:0000056; GO:0016973; GO:0017056; GO:0044614	GO:0017056~structural constituent of nuclear pore	GO:0000055~ribosomal large subunit export from nucleus;GO:0000056~ribosomal small subunit export from nucleus;GO:0016973~poly(A)+ mRNA export from nucleus	GO:0044614~nuclear pore cytoplasmic filaments
g689.t1	153	tr|A0A1X2IPH0|A0A1X2IPH0_9FUNG	920	91.4	152	99.35	16.52	13	0	1	152	115	266	3.6e-72	Coatomer subunit gamma	BCR42DRAFT_460003	Absidia repens	NA	COPI vesicle coat [GO:0030126]; Golgi membrane [GO:0000139]; structural molecule activity [GO:0005198]; intracellular protein transport [GO:0006886]; vesicle-mediated transport [GO:0016192]	GO:0000139; GO:0005198; GO:0006886; GO:0016192; GO:0030126	GO:0005198~structural molecule activity	GO:0006886~intracellular protein transport;GO:0016192~vesicle-mediated transport	GO:0000139~Golgi membrane;GO:0030126~COPI vesicle coat
g690.t1	165	tr|Q9P493|Q9P493_CUNEL	473	60.7	163	98.79	34.46	64	0	1	163	106	268	7.2e-50	Cytochrome P-450 cyp509A1	NA	Cunninghamella elegans	NA	"heme binding [GO:0020037]; iron ion binding [GO:0005506]; monooxygenase activity [GO:0004497]; oxidoreductase activity, acting on paired donors, with incorporation or reduction of molecular oxygen [GO:0016705]"	GO:0004497; GO:0005506; GO:0016705; GO:0020037	GO:0004497~monooxygenase activity;GO:0005506~iron ion binding;GO:0016705~oxidoreductase activity, acting on paired donors, with incorporation or reduction of molecular oxygen;GO:0020037~heme binding	NA	NA
g691.t1	127	tr|A0A1X2I9P5|A0A1X2I9P5_9FUNG	761	64.1	128	100	16.82	40	3	1	127	639	761	2.5e-34	RING-type domain-containing protein	BCR42DRAFT_440087	Absidia repens	NA	metal ion binding [GO:0046872]	GO:0046872	GO:0046872~metal ion binding	NA	NA
g692.t1	178	tr|A0A1X2J2A9|A0A1X2J2A9_9FUNG	1222	50.3	191	100	15.63	76	4	1	177	423	608	1.5e-40	SCD domain-containing protein	BCR42DRAFT_401343	Absidia repens	NA	NA	NA	NA	NA
g694.t1	185	tr|A0A1X2GA08|A0A1X2GA08_9FUNG	1377	41.2	194	100	14.09	95	5	2	179	116	306	2.3e-28	P-loop containing nucleoside triphosphate hydrolase protein	DM01DRAFT_1338440	Hesseltinella vesiculosa	NA	hydrolase activity [GO:0016787]	GO:0016787	GO:0016787~hydrolase activity	NA	NA
g695.t1	203	tr|A0A168RU46|A0A168RU46_ABSGL	212	44.3	203	100	95.75	91	4	10	194	6	204	1.9e-39	Uncharacterized protein	ABSGL_13037.1 scaffold 13554	Absidia glauca (Pin mould)	NA	NA	NA	NA	NA
g696.t1	628	tr|A0A1X2I601|A0A1X2I601_9FUNG	795	56.9	634	100	79.75	241	12	1	627	185	793	2.7e-206	Glycoside hydrolase superfamily	BCR42DRAFT_358185	Absidia repens	NA	"hydrolase activity, hydrolyzing O-glycosyl compounds [GO:0004553]; carbohydrate metabolic process [GO:0005975]"	GO:0004553; GO:0005975	GO:0004553~hydrolase activity, hydrolyzing O-glycosyl compounds	GO:0005975~carbohydrate metabolic process	NA
g698.t1	389	tr|A0A1X2J2D1|A0A1X2J2D1_9FUNG	381	50.6	405	100	100	148	6	1	378	1	380	1.3e-105	DUF2431 domain-containing protein	BCR42DRAFT_401372	Absidia repens	NA	NA	NA	NA	NA
g699.t1	131	tr|A0A1X2IFW8|A0A1X2IFW8_9FUNG	198	69.5	131	100	66.16	40	0	1	131	68	198	6.3e-49	Uncharacterized protein	BCR42DRAFT_415956	Absidia repens	NA	calcium ion binding [GO:0005509]	GO:0005509	GO:0005509~calcium ion binding	NA	NA
g700.t1	440	tr|A0A1X2I2I7|A0A1X2I2I7_9FUNG	545	42.5	550	100	100	197	17	1	438	1	543	9.7e-94	Uncharacterized protein	BCR42DRAFT_442507	Absidia repens	NA	protein kinase binding [GO:0019901]; regulation of cyclin-dependent protein serine/threonine kinase activity [GO:0000079]	GO:0000079; GO:0019901	GO:0019901~protein kinase binding	GO:0000079~regulation of cyclin-dependent protein serine/threonine kinase activity	NA
g701.t1	110	tr|A0A1X2G6U0|A0A1X2G6U0_9FUNG	260	89.1	110	100	42.31	12	0	1	110	151	260	6.9e-49	"Electron transfer flavo protein, beta subunit"	DM01DRAFT_1311039	Hesseltinella vesiculosa	NA	electron transfer activity [GO:0009055]	GO:0009055	GO:0009055~electron carrier activity	NA	NA
g702.t1	150	tr|A0A168QWI1|A0A168QWI1_ABSGL	740	64.5	138	92	18.65	44	1	1	138	7	139	8e-40	Extracellular metalloproteinase (EC 3.4.24.-) (Fungalysin)	ABSGL_11552.1 scaffold 12295	Absidia glauca (Pin mould)	NA	extracellular space [GO:0005615]; metalloendopeptidase activity [GO:0004222]; zinc ion binding [GO:0008270]	GO:0004222; GO:0005615; GO:0008270	GO:0004222~metalloendopeptidase activity;GO:0008270~zinc ion binding	NA	GO:0005615~extracellular space
g704.t1	99	tr|A0A1X2J2N5|A0A1X2J2N5_9FUNG	1003	48.9	88	88.89	8.77	40	2	1	87	747	830	1.2e-12	Uncharacterized protein	BCR42DRAFT_401487	Absidia repens	NA	NA	NA	NA	NA
g706.t1	193	tr|A0A1X2IZ79|A0A1X2IZ79_9FUNG	325	58.5	147	76.17	45.23	52	3	30	176	172	309	5.7e-38	HIT-like domain-containing protein	BCR42DRAFT_486887	Absidia repens	NA	ATP adenylyltransferase activity [GO:0003877]; ATP binding [GO:0005524]; nucleotide metabolic process [GO:0009117]	GO:0003877; GO:0005524; GO:0009117	GO:0003877~ATP adenylyltransferase activity;GO:0005524~ATP binding	GO:0009117~nucleotide metabolic process	NA
g707.t1	126	tr|A0A1X2IG01|A0A1X2IG01_9FUNG	772	64.3	126	100	16.32	45	0	1	126	180	305	1.3e-46	Muskelin N-terminus-domain-containing protein	BCR42DRAFT_375731	Absidia repens	NA	NA	NA	NA	NA
g708.t1	160	tr|A0A1X2IEV4|A0A1X2IEV4_9FUNG	522	66	162	100	31.03	53	1	1	160	361	522	5.7e-60	Glycoside hydrolase superfamily	BCR42DRAFT_49448	Absidia repens	NA	alpha-L-fucosidase activity [GO:0004560]; fucose metabolic process [GO:0006004]	GO:0004560; GO:0006004	GO:0004560~alpha-L-fucosidase activity	GO:0006004~fucose metabolic process	NA
g709.t1	425	tr|A0A1X2I1D0|A0A1X2I1D0_9FUNG	698	30.4	404	95.06	57.88	205	16	58	425	335	698	8.4e-34	HET domain-containing protein	BCR42DRAFT_426375	Absidia repens	NA	NA	NA	NA	NA
g710.t1	91	tr|A0A163JMK0|A0A163JMK0_ABSGL	139	71.4	84	92.31	60.43	24	0	1	84	39	122	9.5e-28	Ribosomal_L14e domain-containing protein	ABSGL_06102.1 scaffold 7701 ABSGL_09060.1 scaffold 10677	Absidia glauca (Pin mould)	NA	ribosome [GO:0005840]; RNA binding [GO:0003723]; structural constituent of ribosome [GO:0003735]; translation [GO:0006412]	GO:0003723; GO:0003735; GO:0005840; GO:0006412	GO:0003723~RNA binding;GO:0003735~structural constituent of ribosome	GO:0006412~translation	GO:0005840~ribosome
g711.t1	365	tr|A0A1X2IDV1|A0A1X2IDV1_9FUNG	460	34.9	229	62.74	49.78	112	6	32	250	69	270	1e-24	Uncharacterized protein	BCR42DRAFT_417417	Absidia repens	NA	NA	NA	NA	NA
g712.t1	140	tr|A0A1Y1VRQ8|A0A1Y1VRQ8_9FUNG	1809	31.1	132	94.29	7.3	74	4	8	133	531	651	4.1e-06	Uncharacterized protein	BCR32DRAFT_298341	Anaeromyces robustus	NA	nucleic acid binding [GO:0003676]	GO:0003676	GO:0003676~nucleic acid binding	NA	NA
g713.t1	174	tr|A0A1X2I1D0|A0A1X2I1D0_9FUNG	698	35.8	162	93.1	23.21	92	3	17	173	336	490	1.7e-20	HET domain-containing protein	BCR42DRAFT_426375	Absidia repens	NA	NA	NA	NA	NA
g714.t1	131	tr|S9PN92|S9PN92_SCHOY	306	37.6	101	77.1	33.01	45	3	36	128	60	150	1.2e-07	Ino80 complex subunit Ies2	SOCG_04245	Schizosaccharomyces octosporus (strain yFS286) (Fission yeast) (Octosporomyces octosporus)	NA	Ino80 complex [GO:0031011]; ATP-dependent chromatin remodeling [GO:0043044]; positive regulation of cellular response to phosphate starvation [GO:0080040]; positive regulation of chromatin silencing at centromere [GO:0090053]; positive regulation of transcription involved in G1/S transition of mitotic cell cycle [GO:0071931]; regulation of nucleosome density [GO:0060303]	GO:0031011; GO:0043044; GO:0060303; GO:0071931; GO:0080040; GO:0090053	NA	GO:0043044~ATP-dependent chromatin remodeling;GO:0060303~regulation of nucleosome density;GO:0071931~positive regulation of transcription involved in G1/S transition of mitotic cell cycle;GO:0080040~positive regulation of cellular response to phosphate starvation;GO:0090053~positive regulation of chromatin silencing at centromere	GO:0031011~Ino80 complex
g715.t1	139	tr|A0A163E4L5|A0A163E4L5_PHYB8	320	42.4	59	42.45	18.44	34	0	79	137	259	317	7e-06	KH domain-containing protein	PHYBLDRAFT_157944	Phycomyces blakesleeanus (strain ATCC 8743b / DSM 1359 / FGSC 10004 / NBRC 33097 / NRRL 1555)	NA	RNA binding [GO:0003723]	GO:0003723	GO:0003723~RNA binding	NA	NA
g716.t1	276	tr|A0A1X2IWK4|A0A1X2IWK4_9FUNG	854	53.5	286	100	33.49	102	9	10	276	426	699	9.2e-66	Uncharacterized protein	BCR42DRAFT_447094	Absidia repens	NA	nucleus [GO:0005634]; DNA-binding transcription factor activity [GO:0003700]; sequence-specific DNA binding [GO:0043565]; zinc ion binding [GO:0008270]	GO:0003700; GO:0005634; GO:0008270; GO:0043565	GO:0003700~sequence-specific DNA binding transcription factor activity;GO:0008270~zinc ion binding;GO:0043565~sequence-specific DNA binding	NA	GO:0005634~nucleus
g717.t1	374	tr|A0A1X2IU11|A0A1X2IU11_9FUNG	362	41.3	378	100	100	184	10	2	374	18	362	3.6e-73	Uncharacterized protein	BCR42DRAFT_487863	Absidia repens	NA	NA	NA	NA	NA
g718.t1	222	tr|A0A1X2IHX4|A0A1X2IHX4_9FUNG	406	74.1	220	99.1	54.19	52	2	1	216	88	306	7.4e-82	Mevalonate kinase (MK) (EC 2.7.1.36)	BCR42DRAFT_413526	Absidia repens	PATHWAY: Isoprenoid biosynthesis; isopentenyl diphosphate biosynthesis via mevalonate pathway; isopentenyl diphosphate from (R)-mevalonate: step 1/3. {ECO:0000256|RuleBase:RU363087}.	"cytoplasm [GO:0005737]; ATP binding [GO:0005524]; mevalonate kinase activity [GO:0004496]; isopentenyl diphosphate biosynthetic process, mevalonate pathway [GO:0019287]; sterol biosynthetic process [GO:0016126]"	GO:0004496; GO:0005524; GO:0005737; GO:0016126; GO:0019287	GO:0004496~mevalonate kinase activity;GO:0005524~ATP binding	GO:0016126~sterol biosynthetic process;GO:0019287~isopentenyl diphosphate biosynthetic process, mevalonate pathway	GO:0005737~cytoplasm
g719.t1	240	tr|A0A1X2IXF7|A0A1X2IXF7_9FUNG	410	92	226	94.17	55.12	18	0	11	236	2	227	2.4e-115	Elongation factor Tu	BCR42DRAFT_316870	Absidia repens	NA	GTP binding [GO:0005525]; GTPase activity [GO:0003924]; translation elongation factor activity [GO:0003746]	GO:0003746; GO:0003924; GO:0005525	GO:0003746~translation elongation factor activity;GO:0003924~GTPase activity;GO:0005525~GTP binding	NA	NA
g720.t1	237	tr|A0A1X2GYB3|A0A1X2GYB3_9FUNG	459	55.4	233	98.31	50.76	82	5	1	231	100	312	7.6e-61	SANT domain-containing protein	DM01DRAFT_1379625	Hesseltinella vesiculosa	NA	NuA4 histone acetyltransferase complex [GO:0035267]; chromatin remodeling [GO:0006338]; DNA repair [GO:0006281]; histone H2A acetylation [GO:0043968]; histone H4 acetylation [GO:0043967]	GO:0006281; GO:0006338; GO:0035267; GO:0043967; GO:0043968	NA	GO:0006281~DNA repair;GO:0006338~chromatin remodeling;GO:0043967~histone H4 acetylation;GO:0043968~histone H2A acetylation	GO:0035267~NuA4 histone acetyltransferase complex
g721.t1	228	tr|A0A1X2IPR5|A0A1X2IPR5_9FUNG	784	48	223	97.81	28.44	97	5	7	226	91	297	1.9e-45	Nucleolar complex-associated protein 3	BCR42DRAFT_481288	Absidia repens	NA	nucleolus [GO:0005730]; ribosome biogenesis [GO:0042254]	GO:0005730; GO:0042254	NA	GO:0042254~ribosome biogenesis	GO:0005730~nucleolus
g722.t1	322	tr|A0A168L2A6|A0A168L2A6_ABSGL	955	70.5	332	100	34.76	88	2	1	322	623	954	2.3e-132	Amidohydro_3 domain-containing protein	ABSGL_01248.1 scaffold 1223	Absidia glauca (Pin mould)	NA	"integral component of membrane [GO:0016021]; hydrolase activity, acting on carbon-nitrogen (but not peptide) bonds [GO:0016810]"	GO:0016021; GO:0016810	GO:0016810~hydrolase activity, acting on carbon-nitrogen (but not peptide) bonds	NA	GO:0016021~integral component of membrane
g723.t1	288	tr|A0A1X2GKN0|A0A1X2GKN0_9FUNG	312	64.8	307	100	98.4	52	6	1	288	43	312	2.6e-95	Uncharacterized protein	DM01DRAFT_1334657	Hesseltinella vesiculosa	NA	3-hydroxyacyl-CoA dehydrogenase activity [GO:0003857]; NAD+ binding [GO:0070403]; fatty acid metabolic process [GO:0006631]	GO:0003857; GO:0006631; GO:0070403	GO:0003857~3-hydroxyacyl-CoA dehydrogenase activity;GO:0070403~NAD+ binding	GO:0006631~fatty acid metabolic process	NA
g724.t1	672	tr|A0A1X2ISW3|A0A1X2ISW3_9FUNG	1827	65.2	683	100	37.38	212	6	1	672	245	912	3.1e-248	Uncharacterized protein	BCR42DRAFT_196248	Absidia repens	NA	phosphorus-oxygen lyase activity [GO:0016849]; cyclic nucleotide biosynthetic process [GO:0009190]; intracellular signal transduction [GO:0035556]	GO:0009190; GO:0016849; GO:0035556	GO:0016849~phosphorus-oxygen lyase activity	GO:0009190~cyclic nucleotide biosynthetic process;GO:0035556~intracellular signal transduction	NA
g725.t1	433	tr|A0A1X2ISW3|A0A1X2ISW3_9FUNG	1827	73.3	217	50.12	11.88	47	3	214	422	1102	1315	3.8e-82	Uncharacterized protein	BCR42DRAFT_196248	Absidia repens	NA	phosphorus-oxygen lyase activity [GO:0016849]; cyclic nucleotide biosynthetic process [GO:0009190]; intracellular signal transduction [GO:0035556]	GO:0009190; GO:0016849; GO:0035556	GO:0016849~phosphorus-oxygen lyase activity	GO:0009190~cyclic nucleotide biosynthetic process;GO:0035556~intracellular signal transduction	NA
g726.t1	131	tr|A0A1X2I7B2|A0A1X2I7B2_9FUNG	401	69.8	129	98.47	32.17	29	2	3	131	272	390	2.1e-44	Uncharacterized protein	BCR42DRAFT_380577	Absidia repens	NA	zinc ion binding [GO:0008270]	GO:0008270	GO:0008270~zinc ion binding	NA	NA
g727.t1	67	tr|A0A1X2GWE0|A0A1X2GWE0_9FUNG	67	97	67	100	100	2	0	1	67	1	67	2.4e-28	Ribosomal protein S28e (Fragment)	DM01DRAFT_1331761	Hesseltinella vesiculosa	NA	ribosome [GO:0005840]; structural constituent of ribosome [GO:0003735]; translation [GO:0006412]	GO:0003735; GO:0005840; GO:0006412	GO:0003735~structural constituent of ribosome	GO:0006412~translation	GO:0005840~ribosome
g728.t1	158	tr|A0A1X2ID40|A0A1X2ID40_9FUNG	307	65	157	99.37	51.14	55	0	2	158	151	307	6e-54	Ribonuclease III domain-containing protein	BCR42DRAFT_452787	Absidia repens	NA	ribonuclease III activity [GO:0004525]; RNA binding [GO:0003723]; RNA processing [GO:0006396]	GO:0003723; GO:0004525; GO:0006396	GO:0003723~RNA binding;GO:0004525~ribonuclease III activity	GO:0006396~RNA processing	NA
g729.t1	163	tr|A0A163JRD9|A0A163JRD9_ABSGL	860	38	150	92.02	17.44	84	3	5	145	174	323	1.7e-14	Uncharacterized protein	ABSGL_08474.1 scaffold 10128	Absidia glauca (Pin mould)	NA	metal ion binding [GO:0046872]; signal transduction [GO:0007165]	GO:0007165; GO:0046872	GO:0046872~metal ion binding	GO:0007165~signal transduction	NA
g730.t1	118	tr|A0A1X2J0U3|A0A1X2J0U3_9FUNG	246	68.2	107	90.68	43.5	31	1	10	116	133	236	1.8e-31	MICOS complex subunit	BCR42DRAFT_400203	Absidia repens	NA	MICOS complex [GO:0061617]; cristae formation [GO:0042407]	GO:0042407; GO:0061617	NA	GO:0042407~cristae formation	GO:0061617~MICOS complex
g731.t1	367	tr|A0A1X2J1X5|A0A1X2J1X5_9FUNG	362	37.4	385	100	100	168	16	19	364	8	358	1e-43	BZIP domain-containing protein	BCR42DRAFT_15724	Absidia repens	NA	DNA-binding transcription factor activity [GO:0003700]	GO:0003700	GO:0003700~sequence-specific DNA binding transcription factor activity	NA	NA
g732.t1	98	tr|A0A1X2G8D4|A0A1X2G8D4_9FUNG	367	84.4	96	97.96	26.16	15	0	1	96	269	364	2.7e-44	Cation efflux protein	DM01DRAFT_1339277	Hesseltinella vesiculosa	NA	integral component of membrane [GO:0016021]; cation transmembrane transporter activity [GO:0008324]	GO:0008324; GO:0016021	GO:0008324~cation transmembrane transporter activity	NA	GO:0016021~integral component of membrane
g733.t1	90	tr|A0A1X2IRN1|A0A1X2IRN1_9FUNG	389	67.5	80	88.89	20.57	17	2	3	73	7	86	1.6e-19	Cation efflux protein	BCR42DRAFT_407038	Absidia repens	NA	integral component of membrane [GO:0016021]; cation transmembrane transporter activity [GO:0008324]	GO:0008324; GO:0016021	GO:0008324~cation transmembrane transporter activity	NA	GO:0016021~integral component of membrane
g734.t1	264	tr|A0A170AQ77|A0A170AQ77_ABSGL	329	86.7	264	100	80.24	35	0	1	264	66	329	3.4e-134	Eukaryotic translation initiation factor 3 subunit I (eIF3i) (Eukaryotic translation initiation factor 3 39 kDa subunit homolog) (eIF-3 39 kDa subunit homolog)	ABSGL_13597.1 scaffold 14267 TIF34	Absidia glauca (Pin mould)	NA	eukaryotic 43S preinitiation complex [GO:0016282]; eukaryotic 48S preinitiation complex [GO:0033290]; eukaryotic translation initiation factor 3 complex [GO:0005852]; translation initiation factor activity [GO:0003743]; formation of cytoplasmic translation initiation complex [GO:0001732]	GO:0001732; GO:0003743; GO:0005852; GO:0016282; GO:0033290	GO:0003743~translation initiation factor activity	GO:0001732~formation of translation initiation complex	GO:0005852~eukaryotic translation initiation factor 3 complex;GO:0016282~eukaryotic 43S preinitiation complex;GO:0033290~eukaryotic 48S preinitiation complex
g735.t1	253	tr|A0A163KNS3|A0A163KNS3_ABSGL	772	54.4	259	100	33.55	97	8	1	251	174	419	1.1e-65	Glyco_hydro_15 domain-containing protein	ABSGL_00348.1 scaffold 492	Absidia glauca (Pin mould)	NA	catalytic activity [GO:0003824]	GO:0003824	GO:0003824~catalytic activity	NA	NA
g736.t1	225	tr|A0A1X2IJ95|A0A1X2IJ95_9FUNG	577	55.3	228	100	39.51	71	5	1	225	300	499	1.5e-61	PHD-zinc-finger like domain-domain-containing protein	BCR42DRAFT_22271	Absidia repens	NA	metal ion binding [GO:0046872]	GO:0046872	GO:0046872~metal ion binding	NA	NA
g737.t1	312	tr|A0A168N0I6|A0A168N0I6_ABSGL	325	67.1	322	100	99.08	89	4	1	306	1	321	5.2e-118	ANK_REP_REGION domain-containing protein	ABSGL_05210.1 scaffold 6851	Absidia glauca (Pin mould)	NA	NA	NA	NA	NA
g738.t1	57	tr|A0A168S1V3|A0A168S1V3_ABSGL	105	85.2	54	94.74	51.43	3	2	1	50	1	53	1.4e-13	UCR_hinge domain-containing protein	ABSGL_13333.1 scaffold 13659	Absidia glauca (Pin mould)	NA	"mitochondrion [GO:0005739]; ubiquinol-cytochrome-c reductase activity [GO:0008121]; mitochondrial electron transport, ubiquinol to cytochrome c [GO:0006122]"	GO:0005739; GO:0006122; GO:0008121	GO:0008121~ubiquinol-cytochrome-c reductase activity	GO:0006122~mitochondrial electron transport, ubiquinol to cytochrome c	GO:0005739~mitochondrion
g739.t1	341	tr|A0A1X2IWD9|A0A1X2IWD9_9FUNG	410	67.2	351	100	85.61	104	1	1	340	60	410	3.8e-130	Nicotinate phosphoribosyltransferase (EC 6.3.4.21)	BCR42DRAFT_345431	Absidia repens	PATHWAY: Cofactor biosynthesis; NAD(+) biosynthesis; nicotinate D-ribonucleotide from nicotinate: step 1/1. {ECO:0000256|RuleBase:RU003838}.	nicotinate phosphoribosyltransferase activity [GO:0004516]; nicotinate-nucleotide diphosphorylase (carboxylating) activity [GO:0004514]; NAD biosynthetic process [GO:0009435]	GO:0004514; GO:0004516; GO:0009435	GO:0004514~nicotinate-nucleotide diphosphorylase (carboxylating) activity;GO:0004516~nicotinate phosphoribosyltransferase activity	GO:0009435~NAD biosynthetic process	NA
g741.t1	368	tr|A0A1X2IDM5|A0A1X2IDM5_9FUNG	521	56.2	368	100	70.63	138	4	1	368	177	521	4.2e-114	NADP-dependent oxidoreductase domain-containing protein	BCR42DRAFT_493081	Absidia repens	NA	NA	NA	NA	NA
g742.t1	110	tr|A0A1X2GC19|A0A1X2GC19_9FUNG	289	59.1	110	100	38.06	25	1	1	110	192	281	8.8e-28	DUF28-domain-containing protein	DM01DRAFT_1308572	Hesseltinella vesiculosa	NA	NA	NA	NA	NA
g743.t1	346	tr|A0A1X2IUL8|A0A1X2IUL8_9FUNG	591	45	329	95.09	55.67	159	6	2	323	258	571	5e-77	Uncharacterized protein	BCR42DRAFT_406268	Absidia repens	NA	NA	NA	NA	NA
g744.t1	69	tr|A0A168PWJ1|A0A168PWJ1_ABSGL	893	56.6	53	76.81	5.94	23	0	17	69	603	655	1.7e-08	Uncharacterized protein	ABSGL_08924.1 scaffold 10588	Absidia glauca (Pin mould)	NA	NA	NA	NA	NA
g745.t1	359	tr|A0A1X2IYK8|A0A1X2IYK8_9FUNG	361	62.1	372	100	100	117	9	1	359	1	361	1.3e-115	Uncharacterized protein	BCR42DRAFT_405000	Absidia repens	NA	U5 snRNP [GO:0005682]	GO:0005682	NA	NA	GO:0005682~U5 snRNP
g746.t1	109	tr|A0A1X2HMI6|A0A1X2HMI6_SYNRA	475	88.1	109	100	22.95	13	0	1	109	326	434	5.1e-52	Citrate synthase	BCR43DRAFT_452571	Syncephalastrum racemosum (Filamentous fungus)	NA	citrate (Si)-synthase activity [GO:0004108]; citrate metabolic process [GO:0006101]; tricarboxylic acid cycle [GO:0006099]	GO:0004108; GO:0006099; GO:0006101	GO:0004108~citrate (Si)-synthase activity	GO:0006099~tricarboxylic acid cycle;GO:0006101~citrate metabolic process	NA
g747.t1	62	sp|O74286|ENO_CUNEL	436	93.3	60	96.77	13.76	4	0	3	62	3	62	8.8e-25	Enolase (EC 4.2.1.11) (2-phospho-D-glycerate hydro-lyase) (2-phosphoglycerate dehydratase) (Fragment)	NA	Cunninghamella elegans	PATHWAY: Carbohydrate degradation; glycolysis; pyruvate from D-glyceraldehyde 3-phosphate: step 4/5.	phosphopyruvate hydratase complex [GO:0000015]; magnesium ion binding [GO:0000287]; phosphopyruvate hydratase activity [GO:0004634]; glycolytic process [GO:0006096]	GO:0000015; GO:0000287; GO:0004634; GO:0006096	GO:0000287~magnesium ion binding;GO:0004634~phosphopyruvate hydratase activity	GO:0006096~glycolytic process	GO:0000015~phosphopyruvate hydratase complex
g748.t1	185	tr|A0A1X2G6R0|A0A1X2G6R0_9FUNG	625	71.3	181	97.84	28.96	52	0	1	181	328	508	6.6e-76	Uncharacterized protein	DM01DRAFT_1339516	Hesseltinella vesiculosa	NA	DNA binding [GO:0003677]	GO:0003677	GO:0003677~DNA binding	NA	NA
g749.t1	117	tr|S2JG71|S2JG71_MUCC1	402	36	114	97.44	28.36	58	2	1	108	102	206	2.1e-11	PHD-type domain-containing protein	HMPREF1544_03815	Mucor circinelloides f. circinelloides (strain 1006PhL) (Mucormycosis agent) (Calyptromyces circinelloides)	NA	metal ion binding [GO:0046872]	GO:0046872	GO:0046872~metal ion binding	NA	NA
g750.t1	369	tr|A0A1X2G3B3|A0A1X2G3B3_9FUNG	463	83.7	367	99.46	79.27	57	1	1	367	99	462	2.6e-180	Allantoinase	DM01DRAFT_1340719	Hesseltinella vesiculosa	NA	"allantoinase activity [GO:0004038]; cobalt ion binding [GO:0050897]; endodeoxyribonuclease activity, producing 5'-phosphomonoesters [GO:0016888]; zinc ion binding [GO:0008270]; allantoin catabolic process [GO:0000256]"	GO:0000256; GO:0004038; GO:0008270; GO:0016888; GO:0050897	GO:0004038~allantoinase activity;GO:0008270~zinc ion binding;GO:0016888~endodeoxyribonuclease activity, producing 5'-phosphomonoesters;GO:0050897~cobalt ion binding	GO:0000256~allantoin catabolic process	NA
g751.t1	354	tr|A0A1X2IP71|A0A1X2IP71_9FUNG	409	64	350	98.87	85.57	116	7	10	354	65	409	9.8e-113	Pre-mRNA processing factor 3-domain-containing protein	BCR42DRAFT_459939	Absidia repens	NA	"U4/U6 x U5 tri-snRNP complex [GO:0046540]; mRNA splicing, via spliceosome [GO:0000398]"	GO:0000398; GO:0046540	NA	GO:0000398~mRNA splicing, via spliceosome	GO:0046540~U4/U6 x U5 tri-snRNP complex
g752.t1	109	tr|A0A1X2I9X3|A0A1X2I9X3_9FUNG	485	52.7	93	85.32	19.18	43	1	2	93	323	415	9.7e-19	WD_REPEATS_REGION domain-containing protein	BCR42DRAFT_379387	Absidia repens	NA	NA	NA	NA	NA
g753.t1	178	tr|A0A1X2J0J6|A0A1X2J0J6_9FUNG	253	78.9	175	98.31	69.17	28	1	1	175	85	250	6.1e-71	Ribosomal protein L4/L1 family-domain-containing protein	BCR42DRAFT_340309	Absidia repens	NA	ribosome [GO:0005840]; structural constituent of ribosome [GO:0003735]; translation [GO:0006412]	GO:0003735; GO:0005840; GO:0006412	GO:0003735~structural constituent of ribosome	GO:0006412~translation	GO:0005840~ribosome
g754.t1	164	tr|A0A168R2C3|A0A168R2C3_ABSGL	1889	37.8	188	100	9.95	80	7	1	161	178	355	2.8e-22	Uncharacterized protein	ABSGL_11856.1 scaffold 12357	Absidia glauca (Pin mould)	NA	endoplasmic reticulum membrane [GO:0005789]; Golgi membrane [GO:0000139]; integral component of membrane [GO:0016021]; sterol binding [GO:0032934]; SREBP signaling pathway [GO:0032933]	GO:0000139; GO:0005789; GO:0016021; GO:0032933; GO:0032934	GO:0032934~sterol binding	GO:0032933~SREBP signaling pathway	GO:0000139~Golgi membrane;GO:0005789~endoplasmic reticulum membrane;GO:0016021~integral component of membrane
g755.t1	155	tr|A0A168PB64|A0A168PB64_ABSGL	523	61.3	155	100	29.64	55	4	1	152	1	153	2.7e-38	Vacuolar calcium ion transporter	ABSGL_07839.1 scaffold 9181	Absidia glauca (Pin mould)	NA	integral component of membrane [GO:0016021]; vacuolar membrane [GO:0005774]; calcium:proton antiporter activity [GO:0015369]	GO:0005774; GO:0015369; GO:0016021	GO:0015369~calcium:proton antiporter activity	NA	GO:0005774~vacuolar membrane;GO:0016021~integral component of membrane
g756.t1	168	tr|A0A163LS19|A0A163LS19_ABSGL	138	58.5	123	73.21	89.13	50	1	25	147	17	138	6.5e-30	Response regulatory domain-containing protein	ABSGL_01413.1 scaffold 1542	Absidia glauca (Pin mould)	NA	phosphorelay signal transduction system [GO:0000160]	GO:0000160	NA	GO:0000160~phosphorelay signal transduction system	NA
g757.t1	194	tr|A0A168MEJ3|A0A168MEJ3_ABSGL	397	48.1	187	96.39	47.1	95	1	2	186	177	363	3.4e-43	Ribosome biogenesis protein NOP53	ABSGL_03916.1 scaffold 4693	Absidia glauca (Pin mould)	NA	nucleolus [GO:0005730]; nucleoplasm [GO:0005654]; ribosomal large subunit assembly [GO:0000027]	GO:0000027; GO:0005654; GO:0005730	NA	GO:0000027~ribosomal large subunit assembly	GO:0005654~nucleoplasm;GO:0005730~nucleolus
g758.t1	657	tr|A0A1X2I2M1|A0A1X2I2M1_9FUNG	773	38.9	697	100	90.17	324	24	5	654	130	771	5.9e-103	DUF3835 domain-containing protein	BCR42DRAFT_425268	Absidia repens	NA	NA	NA	NA	NA
g759.t1	101	tr|A0A168REH2|A0A168REH2_ABSGL	525	96	101	100	19.24	4	0	1	101	425	525	3.5e-47	Uncharacterized protein	ABSGL_12466.1 scaffold 12955	Absidia glauca (Pin mould)	NA	cytoplasm [GO:0005737]; ATP binding [GO:0005524]; unfolded protein binding [GO:0051082]; protein folding [GO:0006457]	GO:0005524; GO:0005737; GO:0006457; GO:0051082	GO:0005524~ATP binding;GO:0051082~unfolded protein binding	GO:0006457~protein folding	GO:0005737~cytoplasm
g760.t1	85	tr|A0A163JVS6|A0A163JVS6_ABSGL	105	85.5	83	97.65	79.05	12	0	1	83	19	101	3.7e-34	Uncharacterized protein	ABSGL_09538.1 scaffold 11342	Absidia glauca (Pin mould)	NA	ribosome [GO:0005840]; structural constituent of ribosome [GO:0003735]; translation [GO:0006412]	GO:0003735; GO:0005840; GO:0006412	GO:0003735~structural constituent of ribosome	GO:0006412~translation	GO:0005840~ribosome
g761.t1	190	tr|A0A163M4E7|A0A163M4E7_ABSGL	307	71.4	189	99.47	61.56	54	0	1	189	119	307	1.8e-76	MoCF_biosynth domain-containing protein	ABSGL_06886.1 scaffold 8678	Absidia glauca (Pin mould)	NA	NA	NA	NA	NA
g762.t1	79	tr|A0A1X2IQG1|A0A1X2IQG1_9FUNG	2652	87.9	66	83.54	2.49	8	0	2	67	2001	2066	2.3e-25	Ras-GAP domain-containing protein	BCR42DRAFT_209260	Absidia repens	NA	regulation of GTPase activity [GO:0043087]; signal transduction [GO:0007165]	GO:0007165; GO:0043087	NA	GO:0007165~signal transduction;GO:0043087~regulation of GTPase activity	NA
g763.t1	193	tr|A0A1X2I848|A0A1X2I848_9FUNG	254	53.1	196	100	77.17	73	5	1	193	75	254	1.3e-47	BAR domain-containing protein	BCR42DRAFT_379795	Absidia repens	NA	cytoplasm [GO:0005737]	GO:0005737	NA	NA	GO:0005737~cytoplasm
g764.t1	66	tr|S2K5K3|S2K5K3_MUCC1	415	66.2	65	98.48	15.66	22	0	1	65	350	414	3.2e-17	Queuine tRNA-ribosyltransferase accessory subunit 2 (Queuine tRNA-ribosyltransferase domain-containing protein 1)	HMPREF1544_05775	Mucor circinelloides f. circinelloides (strain 1006PhL) (Mucormycosis agent) (Calyptromyces circinelloides)	NA	cytoplasm [GO:0005737]; metal ion binding [GO:0046872]; queuine tRNA-ribosyltransferase activity [GO:0008479]; tRNA-guanine transglycosylation [GO:0101030]	GO:0005737; GO:0008479; GO:0046872; GO:0101030	GO:0008479~queuine tRNA-ribosyltransferase activity;GO:0046872~metal ion binding	NA	GO:0005737~cytoplasm
g765.t1	88	tr|A0A1X2J2L0|A0A1X2J2L0_9FUNG	158	81.8	88	100	55.7	16	0	1	88	71	158	1.6e-35	Uncharacterized protein	BCR42DRAFT_401507	Absidia repens	NA	NA	NA	NA	NA
g767.t1	145	tr|A0A168S434|A0A168S434_ABSGL	426	95.4	131	90.34	30.75	6	0	4	134	268	398	1.9e-62	PCI domain-containing protein	ABSGL_13436.1 scaffold 14165	Absidia glauca (Pin mould)	NA	NA	NA	NA	NA
g768.t1	181	tr|A0A1X2I1M6|A0A1X2I1M6_9FUNG	387	62.3	154	85.08	39.79	55	1	3	153	148	301	1e-49	Oxidored_FMN domain-containing protein	BCR42DRAFT_472297	Absidia repens	NA	FMN binding [GO:0010181]; oxidoreductase activity [GO:0016491]	GO:0010181; GO:0016491	GO:0010181~FMN binding;GO:0016491~oxidoreductase activity	NA	NA
g769.t1	77	tr|A0A1X2GQA0|A0A1X2GQA0_9FUNG	1016	94.8	77	100	7.58	4	0	1	77	699	775	8.3e-33	Calcium ATPase	DM01DRAFT_1318441	Hesseltinella vesiculosa	NA	integral component of membrane [GO:0016021]; ATP binding [GO:0005524]	GO:0005524; GO:0016021	GO:0005524~ATP binding	NA	GO:0016021~integral component of membrane
g770.t1	205	tr|A0A168M7E0|A0A168M7E0_ABSGL	570	63.4	205	100	35.96	68	3	1	204	203	401	1.4e-66	Uncharacterized protein	ABSGL_03598.1 scaffold 4609	Absidia glauca (Pin mould)	NA	NA	NA	NA	NA
g771.t1	131	tr|A0A068SI93|A0A068SI93_9FUNG	313	92.3	130	99.24	41.53	10	0	1	130	181	310	4.2e-61	Methylenetetrahydrofolate dehydrogenase	LCOR_11826.1	Lichtheimia corymbifera JMRC:FSU:9682	NA	cytosol [GO:0005829]; methylenetetrahydrofolate dehydrogenase (NAD+) activity [GO:0004487]; methylenetetrahydrofolate dehydrogenase (NADP+) activity [GO:0004488]; folic acid-containing compound biosynthetic process [GO:0009396]; one-carbon metabolic process [GO:0006730]; purine nucleobase biosynthetic process [GO:0009113]	GO:0004487; GO:0004488; GO:0005829; GO:0006730; GO:0009113; GO:0009396	GO:0004487~methylenetetrahydrofolate dehydrogenase (NAD+) activity;GO:0004488~methylenetetrahydrofolate dehydrogenase (NADP+) activity	GO:0006730~one-carbon metabolic process;GO:0009113~purine nucleobase biosynthetic process;GO:0009396~folic acid-containing compound biosynthetic process	GO:0005829~cytosol
g772.t1	488	tr|A0A1X2J0J0|A0A1X2J0J0_9FUNG	495	39.1	507	100	100	197	12	1	487	79	493	4.7e-89	Uncharacterized protein	BCR42DRAFT_485517	Absidia repens	NA	NA	NA	NA	NA
g773.t1	194	tr|A0A1X2IYH2|A0A1X2IYH2_9FUNG	262	58.9	224	100	85.5	49	2	1	194	52	262	5.7e-62	Uncharacterized protein	BCR42DRAFT_402723	Absidia repens	NA	oxidoreductase activity [GO:0016491]	GO:0016491	GO:0016491~oxidoreductase activity	NA	NA
g774.t1	190	tr|A0A1X2G9L5|A0A1X2G9L5_9FUNG	354	86.7	188	98.95	53.11	25	0	3	190	45	232	2.6e-91	UDP-glucose 4-epimerase (EC 5.1.3.2)	DM01DRAFT_1326313	Hesseltinella vesiculosa	PATHWAY: Carbohydrate metabolism; galactose metabolism. {ECO:0000256|RuleBase:RU366046}.	UDP-glucose 4-epimerase activity [GO:0003978]; galactose metabolic process [GO:0006012]	GO:0003978; GO:0006012	GO:0003978~UDP-glucose 4-epimerase activity	GO:0006012~galactose metabolic process	NA
g775.t1	91	tr|A0A1X2HML0|A0A1X2HML0_SYNRA	95	44.8	67	73.63	70.53	37	0	25	91	29	95	3.5e-06	Uncharacterized protein	BCR43DRAFT_511165	Syncephalastrum racemosum (Filamentous fungus)	NA	NA	NA	NA	NA
g777.t1	278	tr|A0A163LS94|A0A163LS94_ABSGL	1136	43.4	258	92.81	22.71	129	7	1	257	565	806	4.9e-43	Uncharacterized protein	ABSGL_01486.1 scaffold 1580	Absidia glauca (Pin mould)	NA	guanyl-nucleotide exchange factor activity [GO:0005085]	GO:0005085	GO:0005085~guanyl-nucleotide exchange factor activity	NA	NA
g778.t1	268	tr|A0A1X2I729|A0A1X2I729_9FUNG	432	54.8	263	98.13	60.88	103	4	1	256	1	254	1.1e-74	Nucleotide-diphospho-sugar transferase	BCR42DRAFT_111965	Absidia repens	NA	integral component of membrane [GO:0016021]; mannosyltransferase activity [GO:0000030]; protein glycosylation [GO:0006486]	GO:0000030; GO:0006486; GO:0016021	GO:0000030~mannosyltransferase activity	GO:0006486~protein glycosylation	GO:0016021~integral component of membrane
g779.t1	220	tr|A0A0C7BAU0|A0A0C7BAU0_RHIZD	1442	33.8	222	100	15.4	130	6	1	220	204	410	1.7e-30	Uncharacterized protein	RMATCC62417_04222	Rhizopus microsporus	NA	ATP binding [GO:0005524]; helicase activity [GO:0004386]; nucleic acid binding [GO:0003676]	GO:0003676; GO:0004386; GO:0005524	GO:0003676~nucleic acid binding;GO:0004386~helicase activity;GO:0005524~ATP binding	NA	NA
g782.t1	265	tr|A0A163M6B7|A0A163M6B7_ABSGL	381	38.6	306	100	80.31	126	7	3	263	91	379	1.1e-47	DUF3074 domain-containing protein	ABSGL_07438.1 scaffold 8890	Absidia glauca (Pin mould)	NA	NA	NA	NA	NA
g783.t1	183	tr|A0A1X2IZK0|A0A1X2IZK0_9FUNG	575	50.3	171	93.44	29.74	84	1	7	177	135	304	9.1e-46	Uncharacterized protein	BCR42DRAFT_446642	Absidia repens	NA	"flavin adenine dinucleotide binding [GO:0050660]; N,N-dimethylaniline monooxygenase activity [GO:0004499]; NADP binding [GO:0050661]"	GO:0004499; GO:0050660; GO:0050661	GO:0004499~N,N-dimethylaniline monooxygenase activity;GO:0050660~flavin adenine dinucleotide binding;GO:0050661~NADP binding	NA	NA
g784.t1	148	tr|A0A163MT76|A0A163MT76_ABSGL	261	81.1	148	100	56.7	27	1	1	148	115	261	1.3e-63	Uncharacterized protein	ABSGL_14094.1 scaffold 14385	Absidia glauca (Pin mould)	NA	mitochondrial matrix [GO:0005759]	GO:0005759	NA	NA	GO:0005759~mitochondrial matrix
g785.t1	1131	tr|A0A1X2IJB3|A0A1X2IJB3_9FUNG	2045	67.8	1234	100	60.34	264	17	1	1131	842	2045	0	Chitin synthase-domain-containing protein	BCR42DRAFT_436432	Absidia repens	NA	"integral component of membrane [GO:0016021]; myosin complex [GO:0016459]; actin binding [GO:0003779]; ATP binding [GO:0005524]; motor activity [GO:0003774]; transferase activity, transferring hexosyl groups [GO:0016758]"	GO:0003774; GO:0003779; GO:0005524; GO:0016021; GO:0016459; GO:0016758	GO:0003774~motor activity;GO:0003779~actin binding;GO:0005524~ATP binding;GO:0016758~transferase activity, transferring hexosyl groups	NA	GO:0016021~integral component of membrane;GO:0016459~myosin complex
g786.t1	200	tr|A0A163LRA5|A0A163LRA5_ABSGL	1287	87.2	196	98	15.23	24	1	1	196	798	992	2.3e-95	Uncharacterized protein	ABSGL_01119.1 scaffold 1223	Absidia glauca (Pin mould)	NA	NA	NA	NA	NA
g787.t1	267	tr|A0A1X2I5K1|A0A1X2I5K1_9FUNG	1307	68.3	271	100	20.73	63	5	1	257	1040	1301	4.7e-99	Uncharacterized protein	BCR42DRAFT_454765	Absidia repens	NA	NA	NA	NA	NA
g788.t1	367	tr|A0A168MF47|A0A168MF47_ABSGL	372	61.6	352	95.91	94.62	123	5	19	366	29	372	9.8e-124	Uncharacterized protein	ABSGL_03944.1 scaffold 4693	Absidia glauca (Pin mould)	NA	NA	NA	NA	NA
g789.t1	186	tr|A0A1E3PZM5|A0A1E3PZM5_LIPST	239	41.2	194	100	81.17	100	4	1	185	1	189	1.2e-32	Uncharacterized protein	LIPSTDRAFT_74395	Lipomyces starkeyi NRRL Y-11557	NA	"hydrolase activity, acting on acid halide bonds, in C-halide compounds [GO:0019120]"	GO:0019120	GO:0019120~hydrolase activity, acting on acid halide bonds, in C-halide compounds	NA	NA
g790.t1	579	tr|A0A1X2IV94|A0A1X2IV94_9FUNG	931	69	619	100	66.49	152	4	1	579	313	931	3e-268	Glycosyl hydrolases family 31-domain-containing protein	BCR42DRAFT_319250	Absidia repens	NA	"carbohydrate binding [GO:0030246]; hydrolase activity, hydrolyzing O-glycosyl compounds [GO:0004553]; carbohydrate metabolic process [GO:0005975]"	GO:0004553; GO:0005975; GO:0030246	GO:0004553~hydrolase activity, hydrolyzing O-glycosyl compounds;GO:0030246~carbohydrate binding	GO:0005975~carbohydrate metabolic process	NA
g791.t1	501	tr|A0A1X2I7L1|A0A1X2I7L1_9FUNG	718	38.9	524	100	72.98	245	15	18	499	227	717	5.9e-79	Protein kinase domain-containing protein	BCR42DRAFT_462189	Absidia repens	NA	ATP binding [GO:0005524]; protein kinase activity [GO:0004672]	GO:0004672; GO:0005524	GO:0004672~protein kinase activity;GO:0005524~ATP binding	NA	NA
g792.t1	530	tr|A0A168SJG6|A0A168SJG6_ABSGL	2981	57.2	505	95.28	16.94	205	6	1	494	2477	2981	2.9e-161	Poly [ADP-ribose] polymerase (PARP) (EC 2.4.2.-)	ABSGL_14182.1 scaffold 14385	Absidia glauca (Pin mould)	NA	NAD+ ADP-ribosyltransferase activity [GO:0003950]; protein ADP-ribosylation [GO:0006471]	GO:0003950; GO:0006471	GO:0003950~NAD+ ADP-ribosyltransferase activity	GO:0006471~protein ADP-ribosylation	NA
g793.t1	156	tr|A0A077WXG1|A0A077WXG1_9FUNG	2871	45.1	142	91.03	4.95	75	2	1	141	2251	2390	3.3e-28	Poly [ADP-ribose] polymerase (PARP) (EC 2.4.2.-)	LRAMOSA04531	Lichtheimia ramosa	NA	NAD+ ADP-ribosyltransferase activity [GO:0003950]; protein ADP-ribosylation [GO:0006471]	GO:0003950; GO:0006471	GO:0003950~NAD+ ADP-ribosyltransferase activity	GO:0006471~protein ADP-ribosylation	NA
g794.t1	99	tr|A0A077WXG1|A0A077WXG1_9FUNG	2871	54.4	90	90.91	3.13	39	1	1	90	2470	2557	2.5e-21	Poly [ADP-ribose] polymerase (PARP) (EC 2.4.2.-)	LRAMOSA04531	Lichtheimia ramosa	NA	NAD+ ADP-ribosyltransferase activity [GO:0003950]; protein ADP-ribosylation [GO:0006471]	GO:0003950; GO:0006471	GO:0003950~NAD+ ADP-ribosyltransferase activity	GO:0006471~protein ADP-ribosylation	NA
g795.t1	174	tr|A0A1X2IK30|A0A1X2IK30_9FUNG	179	76.9	173	99.43	96.65	38	2	3	174	8	179	3.9e-70	Cyclin N-terminal domain-containing protein	BCR42DRAFT_350379	Absidia repens	NA	NA	NA	NA	NA
g796.t1	144	tr|G2R974|G2R974_THITE	169	36.7	169	100	100	82	4	1	144	1	169	1.9e-22	TCTP domain-containing protein	THITE_2119921	Thermothielavioides terrestris (strain ATCC 38088 / NRRL 8126) (Thielavia terrestris)	NA	NA	NA	NA	NA
g797.t1	292	tr|A0A1X2IN14|A0A1X2IN14_9FUNG	612	86.6	292	100	47.71	36	1	1	289	318	609	8.6e-147	Glyco_trans_2-like domain-containing protein	BCR42DRAFT_489348	Absidia repens	NA	integral component of membrane [GO:0016021]	GO:0016021	NA	NA	GO:0016021~integral component of membrane
g798.t1	334	tr|A0A1X2G4Y2|A0A1X2G4Y2_9FUNG	476	61.7	321	96.11	67.44	100	6	24	334	79	386	6.9e-108	Kinase-like protein	DM01DRAFT_1340201	Hesseltinella vesiculosa	NA	ATP binding [GO:0005524]; protein serine/threonine kinase activity [GO:0004674]	GO:0004674; GO:0005524	GO:0004674~protein serine/threonine kinase activity;GO:0005524~ATP binding	NA	NA
g799.t1	286	tr|A0A1X2J345|A0A1X2J345_9FUNG	679	35	309	100	45.51	147	7	1	273	149	439	1.8e-35	Uncharacterized protein	BCR42DRAFT_486249	Absidia repens	NA	metal ion binding [GO:0046872]; intracellular signal transduction [GO:0035556]	GO:0035556; GO:0046872	GO:0046872~metal ion binding	GO:0035556~intracellular signal transduction	NA
g801.t1	229	tr|A0A168KPB7|A0A168KPB7_ABSGL	1142	48.1	237	100	20.75	93	8	1	221	531	753	1.8e-46	Uncharacterized protein	ABSGL_00407.1 scaffold 522	Absidia glauca (Pin mould)	NA	RNA binding [GO:0003723]	GO:0003723	GO:0003723~RNA binding	NA	NA
g802.t1	379	tr|A0A163J3S4|A0A163J3S4_ABSGL	898	79.6	382	100	42.54	69	4	1	379	31	406	1.1e-167	Uncharacterized protein	ABSGL_04949.1 scaffold 6254	Absidia glauca (Pin mould)	NA	ATP binding [GO:0005524]; DNA binding [GO:0003677]; DNA helicase activity [GO:0003678]; nucleotide-excision repair [GO:0006289]; transcription initiation from RNA polymerase II promoter [GO:0006367]	GO:0003677; GO:0003678; GO:0005524; GO:0006289; GO:0006367	GO:0003677~DNA binding;GO:0003678~DNA helicase activity;GO:0005524~ATP binding	GO:0006289~nucleotide-excision repair;GO:0006367~transcription initiation from RNA polymerase II promoter	NA
g803.t1	331	tr|A0A077WFP0|A0A077WFP0_9FUNG	894	44.8	330	99.7	36.91	135	9	3	328	606	892	5.3e-60	Uncharacterized protein	LRAMOSA08446	Lichtheimia ramosa	NA	NA	NA	NA	NA
g805.t1	276	tr|A0A163KXZ0|A0A163KXZ0_ABSGL	364	53.8	299	100	82.14	108	7	1	273	69	363	1.6e-73	BZIP domain-containing protein	ABSGL_07131.1 scaffold 8717	Absidia glauca (Pin mould)	NA	DNA-binding transcription factor activity [GO:0003700]	GO:0003700	GO:0003700~sequence-specific DNA binding transcription factor activity	NA	NA
g807.t1	240	tr|A0A077W8F0|A0A077W8F0_9FUNG	1576	54.9	246	100	15.61	85	5	1	238	595	822	5.7e-64	Uncharacterized protein	LRAMOSA00743	Lichtheimia ramosa	NA	integral component of membrane [GO:0016021]; ATP binding [GO:0005524]; ATPase activity [GO:0016887]; ATPase-coupled transmembrane transporter activity [GO:0042626]	GO:0005524; GO:0016021; GO:0016887; GO:0042626	GO:0005524~ATP binding;GO:0016887~ATPase activity;GO:0042626~ATPase activity, coupled to transmembrane movement of substances	NA	GO:0016021~integral component of membrane
g809.t1	238	tr|A0A168MME5|A0A168MME5_ABSGL	1527	72	236	99.16	15.46	59	1	1	236	500	728	5.1e-89	CAP-Gly domain-containing protein	ABSGL_04382.1 scaffold 5409	Absidia glauca (Pin mould)	NA	NA	NA	NA	NA
g810.t1	104	tr|A0A163JN49|A0A163JN49_ABSGL	334	72	100	96.15	29.94	27	1	1	99	188	287	2.8e-31	Uncharacterized protein	ABSGL_07854.1 scaffold 9181	Absidia glauca (Pin mould)	NA	integral component of membrane [GO:0016021]	GO:0016021	NA	NA	GO:0016021~integral component of membrane
g811.t1	96	tr|A0A1X2J0X8|A0A1X2J0X8_9FUNG	381	54.1	85	88.54	22.31	37	1	12	96	297	379	1.2e-17	Nuclear pore complex subunit Nro1-domain-containing protein	BCR42DRAFT_403338	Absidia repens	NA	nucleus [GO:0005634]	GO:0005634	NA	NA	GO:0005634~nucleus
g812.t1	176	tr|A0A167MAU1|A0A167MAU1_PHYB8	496	48.7	158	89.77	31.85	68	3	16	160	259	416	4.5e-34	PX domain-containing protein	PHYBLDRAFT_187343	Phycomyces blakesleeanus (strain ATCC 8743b / DSM 1359 / FGSC 10004 / NBRC 33097 / NRRL 1555)	NA	phosphatidylinositol-3-phosphate binding [GO:0032266]	GO:0032266	GO:0032266~phosphatidylinositol-3-phosphate binding	NA	NA
g813.t1	399	tr|A0A163IV81|A0A163IV81_ABSGL	1410	68.1	370	92.73	26.24	109	5	1	366	611	975	4.8e-140	Protein kinase domain-containing protein	ABSGL_00849.1 scaffold 958	Absidia glauca (Pin mould)	NA	ATP binding [GO:0005524]; protein kinase activity [GO:0004672]	GO:0004672; GO:0005524	GO:0004672~protein kinase activity;GO:0005524~ATP binding	NA	NA
g814.t1	362	tr|A0A212MFU3|A0A212MFU3_ZYGBA	1688	34.5	139	38.4	8.23	66	5	174	307	980	1098	1e-16	Uncharacterized protein	ZBIST_4739	Zygosaccharomyces bailii	NA	NA	NA	NA	NA
g815.t1	302	tr|A0A163J2B0|A0A163J2B0_ABSGL	607	46.2	301	99.67	49.59	130	4	2	302	286	554	3.3e-69	Exonuclease domain-containing protein	ABSGL_02149.1 scaffold 2596	Absidia glauca (Pin mould)	NA	nucleic acid binding [GO:0003676]	GO:0003676	GO:0003676~nucleic acid binding	NA	NA
g816.t1	110	tr|A0A1X2IZX1|A0A1X2IZX1_9FUNG	748	47.3	93	84.55	12.43	41	2	16	108	469	553	2.3e-15	LMBR1-like membrane protein-domain-containing protein	BCR42DRAFT_399399	Absidia repens	NA	integral component of membrane [GO:0016021]	GO:0016021	NA	NA	GO:0016021~integral component of membrane
g818.t1	154	tr|A0A1X2GSB7|A0A1X2GSB7_9FUNG	220	57	151	98.05	68.64	56	4	9	153	49	196	2.7e-35	ATP-dependent DNA helicase (EC 3.6.4.12)	DM01DRAFT_1157901	Hesseltinella vesiculosa	NA	ATP binding [GO:0005524]; DNA helicase activity [GO:0003678]; DNA recombination [GO:0006310]; DNA repair [GO:0006281]; telomere maintenance [GO:0000723]	GO:0000723; GO:0003678; GO:0005524; GO:0006281; GO:0006310	GO:0003678~DNA helicase activity;GO:0005524~ATP binding	GO:0000723~telomere maintenance;GO:0006281~DNA repair;GO:0006310~DNA recombination	NA
g819.t1	194	tr|A0A1Y1YV23|A0A1Y1YV23_9FUNG	167	46.7	137	70.62	82.04	73	0	1	137	30	166	1e-26	Uncharacterized protein	K493DRAFT_298419	Basidiobolus meristosporus CBS 931.73	NA	NA	NA	NA	NA
g820.t1	167	tr|A0A168KSH4|A0A168KSH4_ABSGL	437	60.3	199	100	45.54	44	4	2	166	50	247	2.1e-49	Uncharacterized protein	ABSGL_00644.1 scaffold 832	Absidia glauca (Pin mould)	NA	cellular metabolic process [GO:0044237]	GO:0044237	NA	GO:0044237~cellular metabolic process	NA
g821.t1	150	tr|A0A1X2IPP0|A0A1X2IPP0_9FUNG	485	72.8	147	98	30.31	40	0	1	147	299	445	1.8e-55	Dbl homology domain-containing protein	BCR42DRAFT_408304	Absidia repens	NA	guanyl-nucleotide exchange factor activity [GO:0005085]	GO:0005085	GO:0005085~guanyl-nucleotide exchange factor activity	NA	NA
g822.t1	153	tr|S2IYD7|S2IYD7_MUCC1	562	42.3	149	97.39	26.51	32	4	3	150	421	516	3.3e-17	2-(3-amino-3-carboxypropyl)histidine synthase subunit 2 (EC 2.5.1.108)	HMPREF1544_10460	Mucor circinelloides f. circinelloides (strain 1006PhL) (Mucormycosis agent) (Calyptromyces circinelloides)	"PATHWAY: Protein modification; peptidyl-diphthamide biosynthesis. {ECO:0000256|RuleBase:RU364133, ECO:0000256|SAAS:SAAS00738906}."	cytoplasm [GO:0005737]; transferase activity [GO:0016740]; peptidyl-diphthamide biosynthetic process from peptidyl-histidine [GO:0017183]	GO:0005737; GO:0016740; GO:0017183	GO:0016740~transferase activity	GO:0017183~peptidyl-diphthamide biosynthetic process from peptidyl-histidine	GO:0005737~cytoplasm
g824.t1	198	tr|A0A168QV22|A0A168QV22_ABSGL	307	81.8	198	100	64.5	36	0	1	198	100	297	1.2e-91	Uncharacterized protein	ABSGL_11473.1 scaffold 12295	Absidia glauca (Pin mould)	NA	integral component of membrane [GO:0016021]	GO:0016021	NA	NA	GO:0016021~integral component of membrane
g825.t1	227	tr|A0A1X2ID75|A0A1X2ID75_9FUNG	541	47.8	232	100	42.88	75	9	1	226	69	260	3.2e-40	Integral peroxisomal membrane peroxin-domain-containing protein	BCR42DRAFT_492950	Absidia repens	NA	integral component of membrane [GO:0016021]; metal ion binding [GO:0046872]; intracellular signal transduction [GO:0035556]	GO:0016021; GO:0035556; GO:0046872	GO:0046872~metal ion binding	GO:0035556~intracellular signal transduction	GO:0016021~integral component of membrane
g826.t1	64	tr|A0A1X2IZF2|A0A1X2IZF2_9FUNG	123	76.2	63	98.44	51.22	15	0	1	63	7	69	1.8e-17	Uncharacterized protein	BCR42DRAFT_403515	Absidia repens	NA	NA	NA	NA	NA
g827.t1	536	tr|A0A1X2I1D0|A0A1X2I1D0_9FUNG	698	30.4	398	74.25	57.02	222	13	159	536	336	698	4.6e-29	HET domain-containing protein	BCR42DRAFT_426375	Absidia repens	NA	NA	NA	NA	NA
g829.t1	271	tr|A0A1X2IAM0|A0A1X2IAM0_9FUNG	446	43.3	275	100	61.66	132	3	4	271	188	445	1.8e-61	Uncharacterized protein	BCR42DRAFT_420050	Absidia repens	NA	NA	NA	NA	NA
g830.t1	183	tr|I1BZ49|I1BZ49_RHIO9	376	69.6	181	98.91	48.14	55	0	1	181	109	289	1.1e-67	Peptide hydrolase (EC 3.4.-.-)	RO3G_06184	Rhizopus delemar (strain RA 99-880 / ATCC MYA-4621 / FGSC 9543 / NRRL 43880) (Mucormycosis agent) (Rhizopus arrhizus var. delemar)	NA	metal ion binding [GO:0046872]; peptidase activity [GO:0008233]	GO:0008233; GO:0046872	GO:0008233~peptidase activity;GO:0046872~metal ion binding	NA	NA
g831.t1	188	tr|A0A163JY16|A0A163JY16_ABSGL	244	62	179	95.21	73.36	65	1	4	179	57	235	2.2e-58	ThiF domain-containing protein	ABSGL_10164.1 scaffold 11802	Absidia glauca (Pin mould)	NA	ubiquitin-like modifier activating enzyme activity [GO:0008641]	GO:0008641	GO:0008641~small protein activating enzyme activity	NA	NA
g832.t1	316	tr|A0A1C7N438|A0A1C7N438_9FUNG	481	30.2	324	100	67.36	186	10	2	316	8	300	9.6e-27	Uncharacterized protein	A0J61_08077	Choanephora cucurbitarum	NA	NA	NA	NA	NA
g833.t1	670	tr|A0A163J2K0|A0A163J2K0_ABSGL	845	31	617	92.09	73.02	362	16	103	669	242	844	4.7e-55	Uncharacterized protein	ABSGL_02208.1 scaffold 2846	Absidia glauca (Pin mould)	NA	integral component of membrane [GO:0016021]	GO:0016021	NA	NA	GO:0016021~integral component of membrane
g836.t1	76	tr|A0A1X0SFR4|A0A1X0SFR4_RHIZD	112	37.7	77	100	68.75	41	2	1	75	2	73	6.6e-06	Uncharacterized protein (Fragment)	BCV71DRAFT_170447	Rhizopus microsporus	NA	NA	NA	NA	NA
g837.t1	174	tr|A0A0B7MYB5|A0A0B7MYB5_9FUNG	460	55.1	205	100	44.57	61	1	1	174	256	460	1.5e-58	DDE_3 domain-containing protein	PARPA_01213.1 scaffold 1359	Parasitella parasitica	NA	DNA binding [GO:0003677]	GO:0003677	GO:0003677~DNA binding	NA	NA
g839.t1	345	tr|A0A1X2IUJ4|A0A1X2IUJ4_9FUNG	392	39.4	335	97.1	85.46	168	11	3	337	73	372	1.6e-54	Uncharacterized protein	BCR42DRAFT_368369	Absidia repens	NA	NA	NA	NA	NA
g840.t1	228	tr|A0A077WG93|A0A077WG93_9FUNG	560	59.8	214	93.86	38.21	79	2	13	226	306	512	7.8e-71	WD_REPEATS_REGION domain-containing protein	LRAMOSA08225	Lichtheimia ramosa	NA	NA	NA	NA	NA
g843.t1	308	tr|A0A1X2GE30|A0A1X2GE30_9FUNG	639	41.7	338	100	52.9	135	13	1	302	324	635	7.1e-51	Pkinase-domain-containing protein	DM01DRAFT_1337191	Hesseltinella vesiculosa	NA	ATP binding [GO:0005524]; protein kinase activity [GO:0004672]	GO:0004672; GO:0005524	GO:0004672~protein kinase activity;GO:0005524~ATP binding	NA	NA
g844.t1	132	tr|A0A1X2GRZ2|A0A1X2GRZ2_9FUNG	2088	91.7	132	100	6.32	11	0	1	132	1226	1357	3.4e-58	Uncharacterized protein	DM01DRAFT_1299913	Hesseltinella vesiculosa	NA	integral component of membrane [GO:0016021]; phosphorelay sensor kinase activity [GO:0000155]	GO:0000155; GO:0016021	GO:0000155~phosphorelay sensor kinase activity	NA	GO:0016021~integral component of membrane
g845.t1	59	tr|A0A1X2H4V7|A0A1X2H4V7_SYNRA	405	97.9	47	79.66	11.6	1	0	1	47	8	54	1.1e-16	Eukaryotic peptide chain release factor subunit 1	BCR43DRAFT_374127	Syncephalastrum racemosum (Filamentous fungus)	NA	translation release factor activity [GO:0003747]	GO:0003747	GO:0003747~translation release factor activity	NA	NA
g846.t1	172	tr|A0A1X2I0S1|A0A1X2I0S1_9FUNG	1618	54.1	159	92.44	9.83	72	1	1	159	316	473	8e-44	UDP-glucose:Glyco protein glucosyltransferase-domain-containing protein	BCR42DRAFT_426686	Absidia repens	NA	UDP-glucose:glycoprotein glucosyltransferase activity [GO:0003980]; protein glycosylation [GO:0006486]	GO:0003980; GO:0006486	GO:0003980~UDP-glucose:glycoprotein glucosyltransferase activity	GO:0006486~protein glycosylation	NA
g847.t1	258	tr|A0A1X2IRC0|A0A1X2IRC0_9FUNG	286	50.2	273	100	95.45	108	6	1	256	6	267	3.2e-68	Uncharacterized protein	BCR42DRAFT_406795	Absidia repens	NA	nucleic acid binding [GO:0003676]	GO:0003676	GO:0003676~nucleic acid binding	NA	NA
g848.t1	68	tr|A0A1R1PZL6|A0A1R1PZL6_ZANCU	339	43.5	62	91.18	18.29	35	0	1	62	153	214	7.7e-06	Uncharacterized protein	AX774_g66	Zancudomyces culisetae (Gut fungus) (Smittium culisetae)	NA	NA	NA	NA	NA
g849.t1	462	tr|A0A163JMQ0|A0A163JMQ0_ABSGL	1686	39.5	478	100	28.35	248	7	15	452	1131	1607	2.9e-80	TPR_MLP1_2 domain-containing protein	ABSGL_06142.1 scaffold 7701	Absidia glauca (Pin mould)	NA	protein import into nucleus [GO:0006606]	GO:0006606	NA	GO:0006606~protein import into nucleus	NA
g850.t1	580	tr|A0A163JMQ0|A0A163JMQ0_ABSGL	1686	51	580	100	34.4	279	1	1	580	506	1080	1.9e-158	TPR_MLP1_2 domain-containing protein	ABSGL_06142.1 scaffold 7701	Absidia glauca (Pin mould)	NA	protein import into nucleus [GO:0006606]	GO:0006606	NA	GO:0006606~protein import into nucleus	NA
g851.t1	43	tr|A0A1X2IRX6|A0A1X2IRX6_9FUNG	83	80.4	46	100	55.42	5	2	1	43	1	45	4.8e-14	Uncharacterized protein	BCR42DRAFT_407235	Absidia repens	NA	NA	NA	NA	NA
g854.t1	182	tr|A0A1X2HY58|A0A1X2HY58_9FUNG	660	56.8	155	85.16	23.48	63	2	5	155	498	652	4.1e-38	Uncharacterized protein	BCR42DRAFT_428390	Absidia repens	NA	NA	NA	NA	NA
g855.t1	213	tr|A0A163J570|A0A163J570_ABSGL	823	55.4	213	100	25.88	82	1	1	213	551	750	1.7e-67	Uncharacterized protein	ABSGL_02705.1 scaffold 3684	Absidia glauca (Pin mould)	NA	NA	NA	NA	NA
g856.t1	220	tr|A0A1X2INV1|A0A1X2INV1_9FUNG	843	45.8	251	100	29.77	102	3	1	219	449	697	7.9e-52	Origin recognition complex subunit 3 N-terminus-domain-containing protein	BCR42DRAFT_410271	Absidia repens	NA	nuclear origin of replication recognition complex [GO:0005664]; DNA binding [GO:0003677]; DNA replication [GO:0006260]	GO:0003677; GO:0005664; GO:0006260	GO:0003677~DNA binding	GO:0006260~DNA replication	GO:0005664~nuclear origin of replication recognition complex
g857.t1	154	tr|A0A163J225|A0A163J225_ABSGL	993	46.3	164	100	16.52	68	4	4	154	837	993	4.7e-27	Zn(2)-C6 fungal-type domain-containing protein	ABSGL_02108.1 scaffold 2596	Absidia glauca (Pin mould)	NA	"nucleus [GO:0005634]; DNA binding [GO:0003677]; DNA-binding transcription factor activity, RNA polymerase II-specific [GO:0000981]; zinc ion binding [GO:0008270]; transcription, DNA-templated [GO:0006351]"	GO:0000981; GO:0003677; GO:0005634; GO:0006351; GO:0008270	GO:0000981~sequence-specific DNA binding RNA polymerase II transcription factor activity;GO:0003677~DNA binding;GO:0008270~zinc ion binding	GO:0006351~transcription, DNA-templated	GO:0005634~nucleus
g858.t1	167	tr|A0A1X2ISB6|A0A1X2ISB6_9FUNG	364	67.9	159	95.21	43.68	47	2	2	159	204	359	6.8e-56	Uncharacterized protein	BCR42DRAFT_488458	Absidia repens	NA	RNA binding [GO:0003723]	GO:0003723	GO:0003723~RNA binding	NA	NA
g859.t1	154	tr|A0A1X2IVJ0|A0A1X2IVJ0_9FUNG	635	68.8	154	100	24.25	48	0	1	154	482	635	2.2e-56	AMP-binding domain-containing protein	BCR42DRAFT_366492	Absidia repens	NA	integral component of membrane [GO:0016021]; catalytic activity [GO:0003824]	GO:0003824; GO:0016021	GO:0003824~catalytic activity	NA	GO:0016021~integral component of membrane
g860.t1	189	tr|A0A163M040|A0A163M040_ABSGL	348	93.7	189	100	54.31	12	0	1	189	160	348	2.4e-97	Uncharacterized protein	ABSGL_05644.1 scaffold 7188	Absidia glauca (Pin mould)	NA	oxidoreductase activity [GO:0016491]; deoxyribonucleotide biosynthetic process [GO:0009263]	GO:0009263; GO:0016491	GO:0016491~oxidoreductase activity	GO:0009263~deoxyribonucleotide biosynthetic process	NA
g861.t1	191	tr|A0A1X2IX53|A0A1X2IX53_9FUNG	330	31.5	222	100	67.27	105	6	2	191	124	330	7.1e-17	Uncharacterized protein	BCR42DRAFT_447279	Absidia repens	NA	integral component of membrane [GO:0016021]	GO:0016021	NA	NA	GO:0016021~integral component of membrane
g862.t1	312	tr|A0A163JKN9|A0A163JKN9_ABSGL	408	48.9	358	100	87.75	116	16	1	309	64	403	1.3e-68	Uncharacterized protein	ABSGL_05689.1 scaffold 7421	Absidia glauca (Pin mould)	NA	NA	NA	NA	NA
g863.t1	287	tr|A0A1X2IML4|A0A1X2IML4_9FUNG	702	32.7	254	88.5	36.18	117	8	2	247	104	311	6.9e-24	Uncharacterized protein	BCR42DRAFT_391101	Absidia repens	NA	NA	NA	NA	NA
g865.t1	138	tr|A0A1X2IRR3|A0A1X2IRR3_9FUNG	1338	67.9	137	99.28	10.24	36	4	1	137	934	1062	3.8e-44	RING-CH-type domain-containing protein	BCR42DRAFT_388952	Absidia repens	NA	integral component of membrane [GO:0016021]; zinc ion binding [GO:0008270]	GO:0008270; GO:0016021	GO:0008270~zinc ion binding	NA	GO:0016021~integral component of membrane
g866.t1	162	tr|A0A1X2IZE1|A0A1X2IZE1_9FUNG	438	91.7	133	82.1	30.37	11	0	1	133	113	245	1e-64	Succinate-CoA ligase subunit beta (EC 6.2.1.-)	BCR42DRAFT_403474	Absidia repens	NA	mitochondrion [GO:0005739]; ATP binding [GO:0005524]; ligase activity [GO:0016874]; tricarboxylic acid cycle [GO:0006099]	GO:0005524; GO:0005739; GO:0006099; GO:0016874	GO:0005524~ATP binding;GO:0016874~ligase activity	GO:0006099~tricarboxylic acid cycle	GO:0005739~mitochondrion
g867.t1	169	tr|A0A1X2J0A6|A0A1X2J0A6_9FUNG	246	36.2	188	100	76.42	92	7	1	166	48	229	5.7e-18	Uncharacterized protein	BCR42DRAFT_4319	Absidia repens	NA	nucleic acid binding [GO:0003676]	GO:0003676	GO:0003676~nucleic acid binding	NA	NA
g870.t1	53	tr|A0A168M3R9|A0A168M3R9_ABSGL	1090	68.5	54	100	4.95	16	1	1	53	1	54	2.3e-13	Pep3_Vps18 domain-containing protein	ABSGL_03428.1 scaffold 4609	Absidia glauca (Pin mould)	NA	intracellular protein transport [GO:0006886]; vesicle-mediated transport [GO:0016192]	GO:0006886; GO:0016192	NA	GO:0006886~intracellular protein transport;GO:0016192~vesicle-mediated transport	NA
g872.t1	72	tr|A0A2I1EWG1|A0A2I1EWG1_9GLOM	1033	58.1	62	86.11	6	20	3	1	58	4	63	2.2e-11	Uncharacterized protein	RhiirA1_519900 RhiirB3_389566	Rhizophagus irregularis	NA	NA	NA	NA	NA
g874.t1	223	tr|A0A1X2IEY5|A0A1X2IEY5_9FUNG	417	53.9	141	63.23	33.81	58	2	1	136	236	374	2.3e-35	FHA domain-containing protein	BCR42DRAFT_416507	Absidia repens	NA	NA	NA	NA	NA
g876.t1	154	tr|A0A1X2J068|A0A1X2J068_9FUNG	622	38.8	134	87.01	21.54	72	5	17	143	83	213	1.5e-09	Uncharacterized protein	BCR42DRAFT_399690	Absidia repens	NA	metal ion binding [GO:0046872]; RNA binding [GO:0003723]	GO:0003723; GO:0046872	GO:0003723~RNA binding;GO:0046872~metal ion binding	NA	NA
g877.t1	157	tr|A0A168NS90|A0A168NS90_ABSGL	1650	77.2	158	100	9.58	35	1	1	157	284	441	6e-62	CPSF_A domain-containing protein	ABSGL_06835.1 scaffold 8678	Absidia glauca (Pin mould)	NA	nucleus [GO:0005634]; ribosome [GO:0005840]; nucleic acid binding [GO:0003676]; structural constituent of ribosome [GO:0003735]; translation [GO:0006412]	GO:0003676; GO:0003735; GO:0005634; GO:0005840; GO:0006412	GO:0003676~nucleic acid binding;GO:0003735~structural constituent of ribosome	GO:0006412~translation	GO:0005634~nucleus;GO:0005840~ribosome
g878.t1	378	tr|A0A1X2J0N2|A0A1X2J0N2_9FUNG	810	54	346	91.53	42.72	132	9	49	376	275	611	6.2e-97	Quinon protein alcohol dehydrogenase-like superfamily	BCR42DRAFT_340462	Absidia repens	NA	NA	NA	NA	NA
g879.t1	177	tr|A0A1X2J0N2|A0A1X2J0N2_9FUNG	810	43.3	178	100	21.98	90	3	2	174	636	807	3.4e-29	Quinon protein alcohol dehydrogenase-like superfamily	BCR42DRAFT_340462	Absidia repens	NA	NA	NA	NA	NA
g881.t1	349	tr|A0A1X2J196|A0A1X2J196_9FUNG	736	51	304	87.11	41.3	135	7	10	304	180	478	7e-79	Aspartic peptidase domain-containing protein	BCR42DRAFT_485732	Absidia repens	NA	aspartic-type endopeptidase activity [GO:0004190]	GO:0004190	GO:0004190~aspartic-type endopeptidase activity	NA	NA
g882.t1	401	tr|A0A1X2IW97|A0A1X2IW97_9FUNG	889	35	429	100	48.26	191	13	1	391	1	379	1.3e-47	Uncharacterized protein	BCR42DRAFT_447015	Absidia repens	NA	NA	NA	NA	NA
g883.t1	84	tr|A0A163JV42|A0A163JV42_ABSGL	68	54.5	55	65.48	80.88	24	1	16	69	12	66	5.4e-09	Uncharacterized protein	ABSGL_10802.1 scaffold 12033	Absidia glauca (Pin mould)	NA	NA	NA	NA	NA
g884.t1	156	tr|A0A1X2I7R5|A0A1X2I7R5_9FUNG	1285	82.6	155	99.36	12.06	27	0	1	155	243	397	1.3e-69	Protein kinase domain-containing protein	BCR42DRAFT_357250	Absidia repens	NA	ATP binding [GO:0005524]; protein kinase activity [GO:0004672]	GO:0004672; GO:0005524	GO:0004672~protein kinase activity;GO:0005524~ATP binding	NA	NA
g885.t1	341	tr|A0A163KV40|A0A163KV40_ABSGL	1360	63	281	82.4	20.66	59	4	44	321	16	254	9.2e-84	Protein kinase domain-containing protein	ABSGL_06324.1 scaffold 8126	Absidia glauca (Pin mould)	NA	ATP binding [GO:0005524]; protein kinase activity [GO:0004672]	GO:0004672; GO:0005524	GO:0004672~protein kinase activity;GO:0005524~ATP binding	NA	NA
g886.t1	94	tr|A0A1X2I0W9|A0A1X2I0W9_9FUNG	637	72.2	90	95.74	14.13	25	0	3	92	269	358	6.6e-32	Acyltransferase ChoActase/COT/CPT	BCR42DRAFT_361078	Absidia repens	NA	"transferase activity, transferring acyl groups [GO:0016746]"	GO:0016746	GO:0016746~transferase activity, transferring acyl groups	NA	NA
g888.t1	229	tr|A0A0A1NWD6|A0A0A1NWD6_RHIZD	315	33.3	228	99.56	72.38	113	8	2	229	111	299	4.4e-21	OrfB_Zn_ribbon domain-containing protein	RMCBS344292_10985	Rhizopus microsporus	NA	NA	NA	NA	NA
g889.t1	165	tr|A0A168RTA3|A0A168RTA3_ABSGL	306	62.3	167	100	54.58	57	2	1	162	140	305	2.6e-55	Uncharacterized protein	ABSGL_13006.1 scaffold 13554	Absidia glauca (Pin mould)	NA	integral component of membrane [GO:0016021]; peroxisome organization [GO:0007031]	GO:0007031; GO:0016021	NA	GO:0007031~peroxisome organization	GO:0016021~integral component of membrane
g890.t1	90	tr|A0A0C9MLZ2|A0A0C9MLZ2_9FUNG	1558	81.1	90	100	5.78	17	0	1	90	1469	1558	1.5e-38	Uncharacterized protein	MAM1_0030c02363	Mucor ambiguus	NA	NA	NA	NA	NA
g891.t1	214	tr|A0A163KW27|A0A163KW27_ABSGL	1150	43.8	219	100	19.04	115	5	1	213	169	385	1.5e-39	Uncharacterized protein	ABSGL_06596.1 scaffold 8461	Absidia glauca (Pin mould)	NA	"peroxisomal membrane [GO:0005778]; ATP binding [GO:0005524]; ATPase activity, coupled [GO:0042623]; protein targeting to peroxisome [GO:0006625]"	GO:0005524; GO:0005778; GO:0006625; GO:0042623	GO:0005524~ATP binding;GO:0042623~ATPase activity, coupled	GO:0006625~protein targeting to peroxisome	GO:0005778~peroxisomal membrane
g892.t1	293	tr|A0A163IZ02|A0A163IZ02_ABSGL	292	33.7	270	92.15	92.47	136	9	4	262	1	238	3.7e-25	Uncharacterized protein	ABSGL_01545.1 scaffold 1653	Absidia glauca (Pin mould)	NA	NA	NA	NA	NA
g893.t1	69	tr|A0A168SRS1|A0A168SRS1_ABSGL	423	73	63	91.3	14.89	17	0	1	63	30	92	2.8e-19	Uncharacterized protein	ABSGL_14501.1 scaffold 14663	Absidia glauca (Pin mould)	NA	acyl-CoA dehydrogenase activity [GO:0003995]; flavin adenine dinucleotide binding [GO:0050660]	GO:0003995; GO:0050660	GO:0003995~acyl-CoA dehydrogenase activity;GO:0050660~flavin adenine dinucleotide binding	NA	NA
g894.t1	150	tr|I1BHZ1|I1BHZ1_RHIO9	172	85	160	100	93.02	14	1	1	150	1	160	4.2e-73	Uncharacterized protein	RO3G_00525	Rhizopus delemar (strain RA 99-880 / ATCC MYA-4621 / FGSC 9543 / NRRL 43880) (Mucormycosis agent) (Rhizopus arrhizus var. delemar)	NA	"nucleus [GO:0005634]; proteasome core complex, beta-subunit complex [GO:0019774]; threonine-type endopeptidase activity [GO:0004298]; proteasome-mediated ubiquitin-dependent protein catabolic process [GO:0043161]"	GO:0004298; GO:0005634; GO:0019774; GO:0043161	GO:0004298~threonine-type endopeptidase activity	GO:0043161~proteasome-mediated ubiquitin-dependent protein catabolic process	GO:0005634~nucleus;GO:0019774~proteasome core complex, beta-subunit complex
g895.t1	218	tr|A0A1Y1WP54|A0A1Y1WP54_9FUNG	2565	67.5	40	18.35	1.56	13	0	83	122	903	942	6.2e-09	Uncharacterized protein	BCR32DRAFT_296983	Anaeromyces robustus	NA	NA	NA	NA	NA
g897.t1	384	tr|A0A168NQF8|A0A168NQF8_ABSGL	964	62.3	440	100	45.64	106	8	1	384	529	964	6.4e-142	Uncharacterized protein	ABSGL_06733.1 scaffold 8661	Absidia glauca (Pin mould)	NA	ATP binding [GO:0005524]; metal ion binding [GO:0046872]; protein kinase activity [GO:0004672]; intracellular signal transduction [GO:0035556]	GO:0004672; GO:0005524; GO:0035556; GO:0046872	GO:0004672~protein kinase activity;GO:0005524~ATP binding;GO:0046872~metal ion binding	GO:0035556~intracellular signal transduction	NA
g898.t1	162	tr|A0A1X2IXH7|A0A1X2IXH7_9FUNG	358	41.2	153	94.44	42.74	69	3	4	149	218	356	2.5e-23	Uncharacterized protein	BCR42DRAFT_446000	Absidia repens	NA	NA	NA	NA	NA
g899.t1	370	tr|A0A168KZS8|A0A168KZS8_ABSGL	1043	54	437	100	41.9	122	12	1	370	165	589	1.4e-114	Uncharacterized protein	ABSGL_01108.1 scaffold 1223	Absidia glauca (Pin mould)	NA	NA	NA	NA	NA
g900.t1	538	tr|A0A1X2IT54|A0A1X2IT54_9FUNG	856	83.3	581	100	67.87	52	4	1	538	216	794	4e-275	Uncharacterized protein	BCR42DRAFT_475261	Absidia repens	NA	COPII vesicle coat [GO:0030127]; integral component of membrane [GO:0016021]; zinc ion binding [GO:0008270]; endoplasmic reticulum to Golgi vesicle-mediated transport [GO:0006888]; intracellular protein transport [GO:0006886]	GO:0006886; GO:0006888; GO:0008270; GO:0016021; GO:0030127	GO:0008270~zinc ion binding	GO:0006886~intracellular protein transport;GO:0006888~ER to Golgi vesicle-mediated transport	GO:0016021~integral component of membrane;GO:0030127~COPII vesicle coat
g901.t1	408	tr|A0A1X2I1U4|A0A1X2I1U4_9FUNG	428	65.1	410	100	95.79	128	4	2	402	20	423	2.8e-143	General substrate transporter (Fragment)	BCR42DRAFT_397106	Absidia repens	NA	integral component of membrane [GO:0016021]; transmembrane transporter activity [GO:0022857]	GO:0016021; GO:0022857	GO:0022857~transmembrane transporter activity	NA	GO:0016021~integral component of membrane
g903.t1	151	tr|A0A1Y2FMJ8|A0A1Y2FMJ8_9FUNG	1078	34.5	142	94.04	13.17	88	2	5	146	712	848	2.7e-11	Uncharacterized protein	LY90DRAFT_697057	Neocallimastix californiae	NA	extracellular region [GO:0005576]; cellulose binding [GO:0030248]; carbohydrate metabolic process [GO:0005975]	GO:0005576; GO:0005975; GO:0030248	GO:0030248~cellulose binding	GO:0005975~carbohydrate metabolic process	GO:0005576~extracellular region
g904.t1	146	tr|A0A1X2I5D9|A0A1X2I5D9_9FUNG	410	71.9	146	100	35.61	40	1	1	145	263	408	3.6e-53	NodB homology domain-containing protein	BCR42DRAFT_423166	Absidia repens	NA	"hydrolase activity, acting on carbon-nitrogen (but not peptide) bonds [GO:0016810]; carbohydrate metabolic process [GO:0005975]"	GO:0005975; GO:0016810	GO:0016810~hydrolase activity, acting on carbon-nitrogen (but not peptide) bonds	GO:0005975~carbohydrate metabolic process	NA
g905.t1	137	tr|A0A1X2IIS6|A0A1X2IIS6_9FUNG	368	83.2	137	100	37.23	23	0	1	137	232	368	2.7e-58	Magnesium transporter	BCR42DRAFT_414141	Absidia repens	NA	integral component of membrane [GO:0016021]; mitochondrial inner membrane [GO:0005743]; metal ion transmembrane transporter activity [GO:0046873]	GO:0005743; GO:0016021; GO:0046873	GO:0046873~metal ion transmembrane transporter activity	NA	GO:0005743~mitochondrial inner membrane;GO:0016021~integral component of membrane
g906.t1	300	tr|A0A1X2IKF0|A0A1X2IKF0_9FUNG	732	87	307	100	41.94	30	1	1	297	422	728	8.2e-153	p-loop containing nucleoside triphosphate hydrolase protein	BCR42DRAFT_350570	Absidia repens	NA	ATP binding [GO:0005524]; ATPase activity [GO:0016887]	GO:0005524; GO:0016887	GO:0005524~ATP binding;GO:0016887~ATPase activity	NA	NA
g907.t1	194	tr|A0A168M5L9|A0A168M5L9_ABSGL	628	60.9	192	98.97	30.57	69	3	1	192	438	623	1.6e-61	Uncharacterized protein	ABSGL_03515.1 scaffold 4609	Absidia glauca (Pin mould)	NA	NA	NA	NA	NA
g908.t1	130	tr|A0A1X2IRU3|A0A1X2IRU3_9FUNG	771	34.1	126	96.92	16.34	67	2	5	130	662	771	1.6e-07	Ytp1 domain-containing protein	BCR42DRAFT_448093	Absidia repens	NA	integral component of membrane [GO:0016021]	GO:0016021	NA	NA	GO:0016021~integral component of membrane
g909.t1	297	tr|A0A1X2I7T6|A0A1X2I7T6_9FUNG	781	53.7	311	100	39.82	118	8	2	297	302	601	4.9e-73	Ytp1 domain-containing protein	BCR42DRAFT_102916	Absidia repens	NA	integral component of membrane [GO:0016021]	GO:0016021	NA	NA	GO:0016021~integral component of membrane
g910.t1	223	tr|A0A167QR71|A0A167QR71_PHYB8	820	90.1	213	95.52	25.98	21	0	3	215	34	246	5.6e-106	ATP-dependent RNA helicase DBP10 (EC 3.6.4.13)	PHYBLDRAFT_14395	Phycomyces blakesleeanus (strain ATCC 8743b / DSM 1359 / FGSC 10004 / NBRC 33097 / NRRL 1555)	NA	nucleolus [GO:0005730]; ATP binding [GO:0005524]; RNA binding [GO:0003723]; RNA helicase activity [GO:0003724]; rRNA processing [GO:0006364]	GO:0003723; GO:0003724; GO:0005524; GO:0005730; GO:0006364	GO:0003723~RNA binding;GO:0003724~RNA helicase activity;GO:0005524~ATP binding	GO:0006364~rRNA processing	GO:0005730~nucleolus
g911.t1	596	tr|A0A1X2IWA8|A0A1X2IWA8_9FUNG	1906	74.7	600	100	31.48	146	4	1	594	138	737	4.8e-269	Chitin synthase-domain-containing protein	BCR42DRAFT_133909	Absidia repens	NA	"integral component of membrane [GO:0016021]; myosin complex [GO:0016459]; actin binding [GO:0003779]; ATP binding [GO:0005524]; motor activity [GO:0003774]; transferase activity, transferring hexosyl groups [GO:0016758]"	GO:0003774; GO:0003779; GO:0005524; GO:0016021; GO:0016459; GO:0016758	GO:0003774~motor activity;GO:0003779~actin binding;GO:0005524~ATP binding;GO:0016758~transferase activity, transferring hexosyl groups	NA	GO:0016021~integral component of membrane;GO:0016459~myosin complex
g912.t1	419	tr|A0A163K5F9|A0A163K5F9_ABSGL	494	81.5	411	98.09	83.2	76	0	1	411	17	427	6.9e-198	Uncharacterized protein	ABSGL_14503.1 scaffold 14663	Absidia glauca (Pin mould)	NA	heme binding [GO:0020037]; metal ion binding [GO:0046872]; oxidoreductase activity [GO:0016491]	GO:0016491; GO:0020037; GO:0046872	GO:0016491~oxidoreductase activity;GO:0020037~heme binding;GO:0046872~metal ion binding	NA	NA
g913.t1	208	tr|A0A168SSN3|A0A168SSN3_ABSGL	1321	39.7	214	100	16.2	116	6	2	208	358	565	8.3e-35	Uncharacterized protein	ABSGL_14538.1 scaffold 14663	Absidia glauca (Pin mould)	NA	catalytic activity [GO:0003824]	GO:0003824	GO:0003824~catalytic activity	NA	NA
g915.t1	135	tr|A0A1X2IY35|A0A1X2IY35_9FUNG	387	73.9	134	99.26	34.63	33	1	1	132	245	378	3.3e-53	Aldose 1-epimerase (EC 5.1.3.3) (Galactose mutarotase)	BCR42DRAFT_402494	Absidia repens	PATHWAY: Carbohydrate metabolism; hexose metabolism. {ECO:0000256|PIRNR:PIRNR005096}.	aldose 1-epimerase activity [GO:0004034]; carbohydrate binding [GO:0030246]; hexose metabolic process [GO:0019318]	GO:0004034; GO:0019318; GO:0030246	GO:0004034~aldose 1-epimerase activity;GO:0030246~carbohydrate binding	GO:0019318~hexose metabolic process	NA
g916.t1	94	tr|A0A1X2IMU6|A0A1X2IMU6_9FUNG	484	69.6	92	97.87	19.01	28	0	2	93	3	94	3.5e-33	Glutathione synthetase (GSH-S) (EC 6.3.2.3)	BCR42DRAFT_409605	Absidia repens	PATHWAY: Sulfur metabolism; glutathione biosynthesis; glutathione from L-cysteine and L-glutamate: step 2/2. {ECO:0000256|PIRNR:PIRNR001558}.	ATP binding [GO:0005524]; glutathione binding [GO:0043295]; glutathione synthase activity [GO:0004363]; magnesium ion binding [GO:0000287]; protein homodimerization activity [GO:0042803]	GO:0000287; GO:0004363; GO:0005524; GO:0042803; GO:0043295	GO:0000287~magnesium ion binding;GO:0004363~glutathione synthase activity;GO:0005524~ATP binding;GO:0042803~protein homodimerization activity;GO:0043295~glutathione binding	NA	NA
g917.t1	306	tr|A0A1X2IRV8|A0A1X2IRV8_9FUNG	775	65.1	289	94.44	37.29	93	4	19	306	352	633	1.2e-106	"Endo-1,3(4)-beta-glucanase"	BCR42DRAFT_448135	Absidia repens	NA	"glucan endo-1,3-beta-glucanase activity, C-3 substituted reducing group [GO:0052861]"	GO:0052861	GO:0052861~glucan endo-1,3-beta-glucanase activity, C-3 substituted reducing group	NA	NA
g918.t1	310	tr|A0A077WGG7|A0A077WGG7_9FUNG	787	44.4	268	86.45	34.05	132	4	39	306	36	286	3e-57	Uncharacterized protein	LRAMOSA08681	Lichtheimia ramosa	NA	"glucan endo-1,3-beta-glucanase activity, C-3 substituted reducing group [GO:0052861]"	GO:0052861	GO:0052861~glucan endo-1,3-beta-glucanase activity, C-3 substituted reducing group	NA	NA
g919.t1	351	tr|A0A1X2GWK6|A0A1X2GWK6_9FUNG	542	74.8	333	94.87	61.44	79	3	3	331	85	416	1e-138	Uncharacterized protein	DM01DRAFT_1331848	Hesseltinella vesiculosa	NA	NA	NA	NA	NA
g920.t1	723	tr|A0A163JHP8|A0A163JHP8_ABSGL	1425	46.6	753	100	52.84	323	16	1	723	722	1425	1.5e-192	Uncharacterized protein	ABSGL_05046.1 scaffold 6272	Absidia glauca (Pin mould)	NA	extracellular region [GO:0005576]; carbohydrate binding [GO:0030246]; lyase activity [GO:0016829]; carbohydrate metabolic process [GO:0005975]	GO:0005576; GO:0005975; GO:0016829; GO:0030246	GO:0016829~lyase activity;GO:0030246~carbohydrate binding	GO:0005975~carbohydrate metabolic process	GO:0005576~extracellular region
g921.t1	201	tr|A0A168LUU3|A0A168LUU3_ABSGL	298	58.9	202	100	67.79	76	4	1	197	93	292	3.6e-59	Fes1 domain-containing protein	ABSGL_03044.1 scaffold 4127	Absidia glauca (Pin mould)	NA	NA	NA	NA	NA
g922.t1	345	tr|A0A1X2ILV6|A0A1X2ILV6_9FUNG	1403	59.8	336	97.39	23.95	120	6	1	325	282	613	1.2e-102	Uncharacterized protein	BCR42DRAFT_449894	Absidia repens	NA	NA	NA	NA	NA
g923.t1	243	tr|A0A163KBS1|A0A163KBS1_ABSGL	1181	54.1	222	91.36	18.8	84	6	1	213	706	918	1.1e-54	BCAS3 domain-containing protein	ABSGL_15576.1 scaffold 17607	Absidia glauca (Pin mould)	NA	NA	NA	NA	NA
g924.t1	143	tr|A0A163MCD2|A0A163MCD2_ABSGL	606	60.9	115	80.42	18.98	36	1	29	143	501	606	4.5e-32	Serine/threonine-protein kinase RIO1 (EC 2.7.11.1)	ABSGL_09258.1 scaffold 10873	Absidia glauca (Pin mould)	NA	ATP binding [GO:0005524]; protein serine/threonine kinase activity [GO:0004674]	GO:0004674; GO:0005524	GO:0004674~protein serine/threonine kinase activity;GO:0005524~ATP binding	NA	NA
g925.t1	312	tr|A0A1X2IDV9|A0A1X2IDV9_9FUNG	635	62.6	318	100	50.08	109	5	1	310	73	388	9e-110	Uncharacterized protein	BCR42DRAFT_417505	Absidia repens	NA	NA	NA	NA	NA
g926.t1	93	tr|A0A168PPA0|A0A168PPA0_ABSGL	273	71.1	90	96.77	32.97	26	0	1	90	180	269	3.3e-28	Uncharacterized protein	ABSGL_08542.1 scaffold 10403	Absidia glauca (Pin mould)	NA	catalytic activity [GO:0003824]	GO:0003824	GO:0003824~catalytic activity	NA	NA
g927.t1	187	tr|A0A1X2ID63|A0A1X2ID63_9FUNG	302	47.5	183	97.86	60.6	64	2	3	185	109	259	2.6e-32	BHLH domain-containing protein	BCR42DRAFT_418294	Absidia repens	NA	protein dimerization activity [GO:0046983]	GO:0046983	GO:0046983~protein dimerization activity	NA	NA
g928.t1	322	tr|A0A1X2J252|A0A1X2J252_9FUNG	1346	53.7	339	100	25.19	117	14	1	322	80	395	2.5e-70	RNB domain-containing protein	BCR42DRAFT_479903	Absidia repens	NA	ribonuclease activity [GO:0004540]; RNA binding [GO:0003723]	GO:0003723; GO:0004540	GO:0003723~RNA binding;GO:0004540~ribonuclease activity	NA	NA
g929.t1	276	tr|A0A077WGK3|A0A077WGK3_9FUNG	213	36.7	259	93.84	100	106	8	12	270	11	211	9e-29	Uncharacterized protein	LRAMOSA09278	Lichtheimia ramosa	NA	NA	NA	NA	NA
g930.t1	299	tr|A0A086TIH2|A0A086TIH2_9FUNG	290	35.1	279	93.31	96.21	159	7	27	299	28	290	2.6e-29	Uncharacterized protein	MVEG_12409	Mortierella verticillata NRRL 6337	NA	NA	NA	NA	NA
g931.t1	961	tr|A0A1X2IN56|A0A1X2IN56_9FUNG	1206	77.4	962	100	79.77	169	9	1	944	260	1191	0	Calcium-transporting ATPase (EC 7.2.2.10)	BCR42DRAFT_409783	Absidia repens	NA	"integral component of membrane [GO:0016021]; ATP binding [GO:0005524]; calcium transmembrane transporter activity, phosphorylative mechanism [GO:0005388]"	GO:0005388; GO:0005524; GO:0016021	GO:0005388~calcium-transporting ATPase activity;GO:0005524~ATP binding	NA	GO:0016021~integral component of membrane
g932.t1	927	tr|A0A1X2IDG0|A0A1X2IDG0_9FUNG	799	39.6	935	100	100	387	32	10	927	26	799	4.2e-147	PH domain-containing protein	BCR42DRAFT_67634	Absidia repens	NA	NA	NA	NA	NA
g933.t1	228	tr|A0A1X2IEM3|A0A1X2IEM3_9FUNG	404	74.7	229	100	56.68	57	1	1	228	176	404	5.4e-96	Glutamate 5-kinase	BCR42DRAFT_492068	Absidia repens	NA	cytoplasm [GO:0005737]; glutamate 5-kinase activity [GO:0004349]; RNA binding [GO:0003723]; proline biosynthetic process [GO:0006561]	GO:0003723; GO:0004349; GO:0005737; GO:0006561	GO:0003723~RNA binding;GO:0004349~glutamate 5-kinase activity	GO:0006561~proline biosynthetic process	GO:0005737~cytoplasm
g934.t1	130	tr|A0A1X2IQ55|A0A1X2IQ55_9FUNG	160	94.5	127	97.69	79.38	7	0	1	127	1	127	9e-64	60S ribosomal protein L21-A	BCR42DRAFT_488919	Absidia repens	NA	ribosome [GO:0005840]; structural constituent of ribosome [GO:0003735]; translation [GO:0006412]	GO:0003735; GO:0005840; GO:0006412	GO:0003735~structural constituent of ribosome	GO:0006412~translation	GO:0005840~ribosome
g935.t1	742	tr|A0A1X2IIJ1|A0A1X2IIJ1_9FUNG	790	91.6	746	100	94.43	59	1	1	742	45	790	0	Ribonucleoside-diphosphate reductase (EC 1.17.4.1)	BCR42DRAFT_450939	Absidia repens	PATHWAY: Genetic information processing; DNA replication. {ECO:0000256|RuleBase:RU003410}.	"ATP binding [GO:0005524]; ribonucleoside-diphosphate reductase activity, thioredoxin disulfide as acceptor [GO:0004748]; DNA replication [GO:0006260]"	GO:0004748; GO:0005524; GO:0006260	GO:0004748~ribonucleoside-diphosphate reductase activity, thioredoxin disulfide as acceptor;GO:0005524~ATP binding	GO:0006260~DNA replication	NA
g936.t1	295	tr|A0A1X2IIT8|A0A1X2IIT8_9FUNG	273	75	192	65.08	70.33	47	1	99	290	7	197	8.3e-81	Uncharacterized protein	BCR42DRAFT_460710	Absidia repens	NA	NA	NA	NA	NA
g937.t1	171	tr|A0A1X2IDK2|A0A1X2IDK2_9FUNG	1122	61.1	175	100	15.6	53	4	1	170	352	516	4.8e-49	Chitin synthase-domain-containing protein	BCR42DRAFT_394076	Absidia repens	NA	"integral component of membrane [GO:0016021]; transferase activity, transferring hexosyl groups [GO:0016758]"	GO:0016021; GO:0016758	GO:0016758~transferase activity, transferring hexosyl groups	NA	GO:0016021~integral component of membrane
g938.t1	746	tr|A0A163ISG4|A0A163ISG4_ABSGL	903	69.5	766	100	84.83	211	9	4	746	138	903	0	Uncharacterized protein	ABSGL_00298.1 scaffold 452	Absidia glauca (Pin mould)	NA	NA	NA	NA	NA
g939.t1	114	tr|A0A1X2IGF0|A0A1X2IGF0_9FUNG	904	66.7	81	71.05	8.96	26	1	1	80	1	81	5.5e-25	Oxysterol-binding protein-domain-containing protein	BCR42DRAFT_414588	Absidia repens	NA	NA	NA	NA	NA
g940.t1	105	tr|A0A163KGU4|A0A163KGU4_ABSGL	1060	86.3	95	90.48	8.96	13	0	1	95	530	624	6.2e-39	Uncharacterized protein	ABSGL_13531.1 scaffold 14267	Absidia glauca (Pin mould)	NA	actin binding [GO:0003779]; clathrin binding [GO:0030276]; phospholipid binding [GO:0005543]; endocytosis [GO:0006897]	GO:0003779; GO:0005543; GO:0006897; GO:0030276	GO:0003779~actin binding;GO:0005543~phospholipid binding;GO:0030276~clathrin binding	GO:0006897~endocytosis	NA
g941.t1	417	tr|A0A1X2II23|A0A1X2II23_9FUNG	520	36.5	425	100	81.73	182	10	1	371	6	396	2.8e-58	HET domain-containing protein	BCR42DRAFT_32285	Absidia repens	NA	NA	NA	NA	NA
g942.t1	124	tr|A0A163TIE9|A0A163TIE9_ABSGL	632	91.1	123	99.19	19.46	11	0	1	123	250	372	3.1e-61	Glycerol-3-phosphate dehydrogenase (EC 1.1.5.3)	ABSGL_11008.1 scaffold 12038	Absidia glauca (Pin mould)	NA	glycerol-3-phosphate dehydrogenase complex [GO:0009331]; sn-glycerol-3-phosphate:ubiquinone-8 oxidoreductase activity [GO:0052591]; glycerol-3-phosphate metabolic process [GO:0006072]	GO:0006072; GO:0009331; GO:0052591	GO:0052591~sn-glycerol-3-phosphate:ubiquinone-8 oxidoreductase activity	GO:0006072~glycerol-3-phosphate metabolic process	GO:0009331~glycerol-3-phosphate dehydrogenase complex
g943.t1	234	tr|A0A1X2I5E9|A0A1X2I5E9_9FUNG	1084	44.6	240	100	22.14	114	4	2	227	844	1078	2.1e-50	Nup133 N terminal like-domain-containing protein	BCR42DRAFT_423154	Absidia repens	NA	nuclear pore [GO:0005643]; structural constituent of nuclear pore [GO:0017056]	GO:0005643; GO:0017056	GO:0017056~structural constituent of nuclear pore	NA	GO:0005643~nuclear pore
g944.t1	171	tr|Q9P4E2|Q9P4E2_CUNEL	710	95.3	171	100	24.08	8	0	1	171	103	273	1.5e-90	NADPH--cytochrome P450 reductase (CPR) (P450R) (EC 1.6.2.4)	NA	Cunninghamella elegans	NA	endoplasmic reticulum membrane [GO:0005789]; integral component of membrane [GO:0016021]; mitochondrial outer membrane [GO:0005741]; plasma membrane [GO:0005886]; flavin adenine dinucleotide binding [GO:0050660]; FMN binding [GO:0010181]; NADP binding [GO:0050661]; NADPH-hemoprotein reductase activity [GO:0003958]; ergosterol biosynthetic process [GO:0006696]	GO:0003958; GO:0005741; GO:0005789; GO:0005886; GO:0006696; GO:0010181; GO:0016021; GO:0050660; GO:0050661	GO:0003958~NADPH-hemoprotein reductase activity;GO:0010181~FMN binding;GO:0050660~flavin adenine dinucleotide binding;GO:0050661~NADP binding	GO:0006696~ergosterol biosynthetic process	GO:0005741~mitochondrial outer membrane;GO:0005789~endoplasmic reticulum membrane;GO:0005886~plasma membrane;GO:0016021~integral component of membrane
g945.t1	220	tr|A0A1X2GQ93|A0A1X2GQ93_9FUNG	293	43	121	55	41.3	52	3	1	119	1	106	1.9e-13	Uncharacterized protein (Fragment)	DM01DRAFT_1333538	Hesseltinella vesiculosa	NA	NA	NA	NA	NA
g946.t1	79	tr|A0A168LF71|A0A168LF71_ABSGL	527	63.9	72	91.14	13.66	24	1	1	70	176	247	5.6e-16	Uncharacterized protein	ABSGL_02087.1 scaffold 2596	Absidia glauca (Pin mould)	NA	NA	NA	NA	NA
g947.t1	255	tr|A0A168T1M5|A0A168T1M5_ABSGL	421	53.8	253	99.22	60.1	96	7	2	248	182	419	4.7e-64	Uncharacterized protein	ABSGL_14995.1 scaffold 15162	Absidia glauca (Pin mould)	NA	NA	NA	NA	NA
g948.t1	257	tr|A0A1X2I4Q0|A0A1X2I4Q0_9FUNG	326	90.2	256	99.61	78.53	25	0	1	256	41	296	1.5e-134	Methylenetetrahydrofolate reductase	BCR42DRAFT_382019	Absidia repens	PATHWAY: One-carbon metabolism; tetrahydrofolate interconversion. {ECO:0000256|RuleBase:RU004254}.	methylenetetrahydrofolate reductase (NAD(P)H) activity [GO:0004489]; methionine metabolic process [GO:0006555]; tetrahydrofolate interconversion [GO:0035999]	GO:0004489; GO:0006555; GO:0035999	GO:0004489~methylenetetrahydrofolate reductase (NAD(P)H) activity	GO:0006555~methionine metabolic process;GO:0035999~tetrahydrofolate interconversion	NA
g949.t1	166	tr|A0A068RXI3|A0A068RXI3_9FUNG	375	87.3	166	100	44.27	21	0	1	166	208	373	1e-80	Deoxyhypusine synthase	LCOR_05012.1	Lichtheimia corymbifera JMRC:FSU:9682	NA	peptidyl-lysine modification to peptidyl-hypusine [GO:0008612]	GO:0008612	NA	GO:0008612~peptidyl-lysine modification to peptidyl-hypusine	NA
g950.t1	311	tr|A0A163K8F9|A0A163K8F9_ABSGL	1126	77	313	100	27.8	68	2	1	310	188	499	1e-137	Uncharacterized protein	ABSGL_11052.1 scaffold 12129	Absidia glauca (Pin mould)	NA	"integral component of membrane [GO:0016021]; hydrolase activity, acting on ester bonds [GO:0016788]"	GO:0016021; GO:0016788	GO:0016788~hydrolase activity, acting on ester bonds	NA	GO:0016021~integral component of membrane
g951.t1	358	tr|A0A1X2ISK2|A0A1X2ISK2_9FUNG	555	35.6	362	100	65.23	198	8	8	358	185	522	4.7e-54	Uncharacterized protein	BCR42DRAFT_489185	Absidia repens	NA	NA	NA	NA	NA
g952.t1	196	tr|A0A1X0RM98|A0A1X0RM98_RHIZD	1017	48.6	181	92.35	17.8	69	4	16	196	1	157	1.5e-33	Uncharacterized protein	BCV71DRAFT_294414	Rhizopus microsporus	NA	NA	NA	NA	NA
g953.t1	109	tr|A0A163JTY0|A0A163JTY0_ABSGL	499	48.9	90	82.57	18.04	43	2	10	99	15	101	2.5e-14	MFS domain-containing protein	ABSGL_10642.1 scaffold 12033	Absidia glauca (Pin mould)	NA	integral component of membrane [GO:0016021]; transmembrane transport [GO:0055085]	GO:0016021; GO:0055085	NA	GO:0055085~transmembrane transport	GO:0016021~integral component of membrane
g955.t1	236	tr|A0A163JC54|A0A163JC54_ABSGL	1646	37.3	241	100	14.64	115	6	9	234	54	273	1.7e-28	Uncharacterized protein	ABSGL_03892.1 scaffold 4679	Absidia glauca (Pin mould)	NA	ATP binding [GO:0005524]; protein kinase activity [GO:0004672]; ribonuclease activity [GO:0004540]; mRNA processing [GO:0006397]	GO:0004540; GO:0004672; GO:0005524; GO:0006397	GO:0004540~ribonuclease activity;GO:0004672~protein kinase activity;GO:0005524~ATP binding	GO:0006397~mRNA processing	NA
g956.t1	464	tr|A0A1X2IAI7|A0A1X2IAI7_9FUNG	809	48.8	520	100	64.28	205	14	1	464	295	809	2.5e-116	Rab-GTPase-TBC domain-domain-containing protein	BCR42DRAFT_76553	Absidia repens	NA	NA	NA	NA	NA
g959.t1	425	tr|A0A168MVY4|A0A168MVY4_ABSGL	613	86	413	97.18	67.37	58	0	1	413	178	590	2.9e-212	Glyco_trans_2-like domain-containing protein	ABSGL_04929.1 scaffold 6065	Absidia glauca (Pin mould)	NA	integral component of membrane [GO:0016021]	GO:0016021	NA	NA	GO:0016021~integral component of membrane
g961.t1	246	tr|A0A1X2GY31|A0A1X2GY31_9FUNG	368	77.1	245	99.59	66.58	56	0	1	245	122	366	8.1e-114	Gln-synt_C domain-containing protein	DM01DRAFT_1331095	Hesseltinella vesiculosa	NA	glutamate-ammonia ligase activity [GO:0004356]; glutamine biosynthetic process [GO:0006542]	GO:0004356; GO:0006542	GO:0004356~glutamate-ammonia ligase activity	GO:0006542~glutamine biosynthetic process	NA
g962.t1	326	tr|A0A1X2IJ11|A0A1X2IJ11_9FUNG	795	60.6	251	76.99	31.57	81	5	1	238	517	762	2.5e-78	Non-specific serine/threonine protein kinase (EC 2.7.11.1)	BCR42DRAFT_392080	Absidia repens	NA	ATP binding [GO:0005524]; phosphatidylinositol binding [GO:0035091]; protein serine/threonine kinase activity [GO:0004674]	GO:0004674; GO:0005524; GO:0035091	GO:0004674~protein serine/threonine kinase activity;GO:0005524~ATP binding;GO:0035091~phosphatidylinositol binding	NA	NA
g963.t1	278	tr|A0A1X2ITJ9|A0A1X2ITJ9_9FUNG	1101	77.5	284	100	25.79	57	3	1	278	819	1101	8e-118	"Metalloenzyme, LuxS/M16 peptidase-like protein"	BCR42DRAFT_480767	Absidia repens	NA	metal ion binding [GO:0046872]; metalloendopeptidase activity [GO:0004222]	GO:0004222; GO:0046872	GO:0004222~metalloendopeptidase activity;GO:0046872~metal ion binding	NA	NA
g964.t1	178	tr|A0A168SPU5|A0A168SPU5_ABSGL	653	71	200	100	30.63	36	2	1	178	1	200	1.2e-69	Uncharacterized protein	ABSGL_14415.1 scaffold 14663	Absidia glauca (Pin mould)	NA	protein kinase binding [GO:0019901]; regulation of cyclin-dependent protein serine/threonine kinase activity [GO:0000079]	GO:0000079; GO:0019901	GO:0019901~protein kinase binding	GO:0000079~regulation of cyclin-dependent protein serine/threonine kinase activity	NA
g965.t1	309	tr|A0A1X2ISJ3|A0A1X2ISJ3_9FUNG	447	58.1	303	98.06	67.79	111	3	1	301	104	392	1.7e-92	Uncharacterized protein	BCR42DRAFT_459357	Absidia repens	NA	nucleotidyltransferase activity [GO:0016779]; RNA binding [GO:0003723]; RNA processing [GO:0006396]	GO:0003723; GO:0006396; GO:0016779	GO:0003723~RNA binding;GO:0016779~nucleotidyltransferase activity	GO:0006396~RNA processing	NA
g966.t1	48	tr|A0A1X2HUL0|A0A1X2HUL0_SYNRA	516	100	48	100	9.3	0	0	1	48	325	372	7.3e-19	ATP synthase subunit beta (EC 7.1.2.2)	BCR43DRAFT_450551	Syncephalastrum racemosum (Filamentous fungus)	NA	"proton-transporting ATP synthase complex, catalytic core F(1) [GO:0045261]; ATP binding [GO:0005524]; proton-transporting ATP synthase activity, rotational mechanism [GO:0046933]; ATP synthesis coupled proton transport [GO:0015986]"	GO:0005524; GO:0015986; GO:0045261; GO:0046933	GO:0005524~ATP binding;GO:0046933~proton-transporting ATP synthase activity, rotational mechanism	GO:0015986~ATP synthesis coupled proton transport	GO:0045261~proton-transporting ATP synthase complex, catalytic core F(1)
g967.t1	48	tr|A0A1X2HUL0|A0A1X2HUL0_SYNRA	516	100	48	100	9.3	0	0	1	48	325	372	7.3e-19	ATP synthase subunit beta (EC 7.1.2.2)	BCR43DRAFT_450551	Syncephalastrum racemosum (Filamentous fungus)	NA	"proton-transporting ATP synthase complex, catalytic core F(1) [GO:0045261]; ATP binding [GO:0005524]; proton-transporting ATP synthase activity, rotational mechanism [GO:0046933]; ATP synthesis coupled proton transport [GO:0015986]"	GO:0005524; GO:0015986; GO:0045261; GO:0046933	GO:0005524~ATP binding;GO:0046933~proton-transporting ATP synthase activity, rotational mechanism	GO:0015986~ATP synthesis coupled proton transport	GO:0045261~proton-transporting ATP synthase complex, catalytic core F(1)
g968.t1	318	tr|A0A1X2IGB0|A0A1X2IGB0_9FUNG	477	57.1	359	100	75.26	100	9	7	318	112	463	6.8e-97	BHLH domain-containing protein	BCR42DRAFT_416217	Absidia repens	NA	protein dimerization activity [GO:0046983]	GO:0046983	GO:0046983~protein dimerization activity	NA	NA
g969.t1	87	tr|A0A1X2I0C4|A0A1X2I0C4_9FUNG	358	79	81	93.1	22.63	13	1	2	82	268	344	5.2e-31	HotDog domain-containing protein	BCR42DRAFT_426859	Absidia repens	NA	acyl-CoA hydrolase activity [GO:0047617]; acyl-CoA metabolic process [GO:0006637]	GO:0006637; GO:0047617	GO:0047617~acyl-CoA hydrolase activity	GO:0006637~acyl-CoA metabolic process	NA
g970.t1	142	tr|A0A1X2I0C4|A0A1X2I0C4_9FUNG	358	53	134	94.37	37.43	61	2	7	138	136	269	4.8e-34	HotDog domain-containing protein	BCR42DRAFT_426859	Absidia repens	NA	acyl-CoA hydrolase activity [GO:0047617]; acyl-CoA metabolic process [GO:0006637]	GO:0006637; GO:0047617	GO:0047617~acyl-CoA hydrolase activity	GO:0006637~acyl-CoA metabolic process	NA
g971.t1	128	tr|A0A162PG33|A0A162PG33_PHYB8	1627	75.2	113	88.28	6.95	28	0	14	126	1511	1623	2.1e-41	Uncharacterized protein	PHYBLDRAFT_189572	Phycomyces blakesleeanus (strain ATCC 8743b / DSM 1359 / FGSC 10004 / NBRC 33097 / NRRL 1555)	NA	integral component of membrane [GO:0016021]; ATP binding [GO:0005524]; ATPase activity [GO:0016887]; ATPase-coupled transmembrane transporter activity [GO:0042626]	GO:0005524; GO:0016021; GO:0016887; GO:0042626	GO:0005524~ATP binding;GO:0016887~ATPase activity;GO:0042626~ATPase activity, coupled to transmembrane movement of substances	NA	GO:0016021~integral component of membrane
g972.t1	255	tr|A0A1X2IJV6|A0A1X2IJV6_9FUNG	432	83	271	100	62.73	17	3	1	242	68	338	5.1e-127	Histone deacetylase (EC 3.5.1.98)	BCR42DRAFT_412599	Absidia repens	NA	nucleus [GO:0005634]; metal ion binding [GO:0046872]; NAD-dependent histone deacetylase activity (H3-K14 specific) [GO:0032041]	GO:0005634; GO:0032041; GO:0046872	GO:0032041~NAD-dependent histone deacetylase activity (H3-K14 specific);GO:0046872~metal ion binding	NA	GO:0005634~nucleus
g973.t1	264	tr|A0A1X2IVK6|A0A1X2IVK6_9FUNG	691	36.6	246	93.18	35.6	128	7	42	263	448	689	6e-22	Uncharacterized protein	BCR42DRAFT_487083	Absidia repens	NA	NA	NA	NA	NA
g974.t1	86	tr|A0A163MP50|A0A163MP50_ABSGL	457	78.7	61	70.93	13.35	13	0	1	61	344	404	4.3e-22	Uncharacterized protein	ABSGL_12790.1 scaffold 13517	Absidia glauca (Pin mould)	NA	CoA-transferase activity [GO:0008410]	GO:0008410	GO:0008410~CoA-transferase activity	NA	NA
g975.t1	348	tr|A0A163LTQ4|A0A163LTQ4_ABSGL	2356	91.3	345	99.14	14.64	29	1	1	344	433	777	4.1e-172	Uncharacterized protein	ABSGL_01911.1 scaffold 2540	Absidia glauca (Pin mould)	NA	ATP binding [GO:0005524]; protein serine/threonine kinase activity [GO:0004674]; protein-containing complex binding [GO:0044877]	GO:0004674; GO:0005524; GO:0044877	GO:0004674~protein serine/threonine kinase activity;GO:0005524~ATP binding	NA	NA
g976.t1	1055	tr|A0A163LTQ4|A0A163LTQ4_ABSGL	2356	92.5	1049	99.43	44.52	73	2	1	1048	774	1817	0	Uncharacterized protein	ABSGL_01911.1 scaffold 2540	Absidia glauca (Pin mould)	NA	ATP binding [GO:0005524]; protein serine/threonine kinase activity [GO:0004674]; protein-containing complex binding [GO:0044877]	GO:0004674; GO:0005524; GO:0044877	GO:0004674~protein serine/threonine kinase activity;GO:0005524~ATP binding	NA	NA
g977.t1	377	tr|A0A1X2IBE5|A0A1X2IBE5_9FUNG	2326	94.7	377	100	16.21	20	0	1	377	1790	2166	1.1e-210	Armadillo-type protein	BCR42DRAFT_419410	Absidia repens	NA	ATP binding [GO:0005524]; protein serine/threonine kinase activity [GO:0004674]; protein-containing complex binding [GO:0044877]	GO:0004674; GO:0005524; GO:0044877	GO:0004674~protein serine/threonine kinase activity;GO:0005524~ATP binding	NA	NA
g978.t1	99	tr|A0A1X2I0Y0|A0A1X2I0Y0_9FUNG	1641	94.9	99	100	6.03	5	0	1	99	1506	1604	4.5e-47	DNA-directed RNA polymerase subunit (EC 2.7.7.6)	BCR42DRAFT_156887	Absidia repens	NA	"nucleus [GO:0005634]; DNA binding [GO:0003677]; DNA-directed 5'-3' RNA polymerase activity [GO:0003899]; zinc ion binding [GO:0008270]; transcription, DNA-templated [GO:0006351]"	GO:0003677; GO:0003899; GO:0005634; GO:0006351; GO:0008270	GO:0003677~DNA binding;GO:0003899~DNA-directed RNA polymerase activity;GO:0008270~zinc ion binding	GO:0006351~transcription, DNA-templated	GO:0005634~nucleus
g979.t1	180	tr|A0A1X2IJ79|A0A1X2IJ79_9FUNG	444	80.9	173	96.11	38.96	33	0	6	178	12	184	2.8e-79	Enolase C-terminal domain-like protein	BCR42DRAFT_451166	Absidia repens	NA	L-fuconate dehydratase activity [GO:0050023]; carbohydrate catabolic process [GO:0016052]; cellular amino acid catabolic process [GO:0009063]	GO:0009063; GO:0016052; GO:0050023	GO:0050023~L-fuconate dehydratase activity	GO:0009063~cellular amino acid catabolic process;GO:0016052~carbohydrate catabolic process	NA
g981.t1	177	tr|A0A1X2IZ95|A0A1X2IZ95_9FUNG	449	39.6	187	100	41.65	96	4	3	173	39	224	2e-29	RING-type domain-containing protein	BCR42DRAFT_403321	Absidia repens	NA	integral component of membrane [GO:0016021]	GO:0016021	NA	NA	GO:0016021~integral component of membrane
g982.t1	1144	tr|A0A163JI53|A0A163JI53_ABSGL	1310	49.1	1123	98.16	85.73	393	29	1	1067	286	1285	3.8e-259	Uncharacterized protein	ABSGL_05198.1 scaffold 6851	Absidia glauca (Pin mould)	NA	ATP binding [GO:0005524]; protein kinase activity [GO:0004672]	GO:0004672; GO:0005524	GO:0004672~protein kinase activity;GO:0005524~ATP binding	NA	NA
g983.t1	98	tr|A0A1X2I635|A0A1X2I635_9FUNG	667	54.3	94	95.92	14.09	37	2	1	91	1	91	9e-16	UmuC domain-containing protein	BCR42DRAFT_494595	Absidia repens	NA	damaged DNA binding [GO:0003684]; DNA-directed DNA polymerase activity [GO:0003887]; DNA repair [GO:0006281]	GO:0003684; GO:0003887; GO:0006281	GO:0003684~damaged DNA binding;GO:0003887~DNA-directed DNA polymerase activity	GO:0006281~DNA repair	NA
g984.t1	164	tr|A0A1X2IM95|A0A1X2IM95_9FUNG	299	57.1	154	93.9	51.51	64	1	2	155	127	278	7.2e-42	Uncharacterized protein	BCR42DRAFT_234569	Absidia repens	NA	NA	NA	NA	NA
g985.t1	369	tr|A0A1X2IC65|A0A1X2IC65_9FUNG	797	65.9	390	100	48.93	95	7	1	356	407	792	2.1e-129	Uncharacterized protein	BCR42DRAFT_418875	Absidia repens	NA	NA	NA	NA	NA
g986.t1	575	tr|A0A1X2J0M3|A0A1X2J0M3_9FUNG	468	42.2	524	91.13	100	204	16	1	485	1	464	8.3e-85	Uncharacterized protein	BCR42DRAFT_7205	Absidia repens	NA	nucleus [GO:0005634]; DNA-binding transcription factor activity [GO:0003700]; sequence-specific DNA binding [GO:0043565]; zinc ion binding [GO:0008270]	GO:0003700; GO:0005634; GO:0008270; GO:0043565	GO:0003700~sequence-specific DNA binding transcription factor activity;GO:0008270~zinc ion binding;GO:0043565~sequence-specific DNA binding	NA	GO:0005634~nucleus
g987.t1	183	tr|A0A1X2J2J9|A0A1X2J2J9_9FUNG	324	43	172	93.99	53.09	85	5	1	166	47	211	2.2e-31	DUF1115 domain-containing protein	BCR42DRAFT_19492	Absidia repens	NA	NA	NA	NA	NA
g988.t1	220	tr|A0A1X2J079|A0A1X2J079_9FUNG	308	40.9	208	94.55	67.53	101	5	1	200	109	302	6.7e-35	Uncharacterized protein	BCR42DRAFT_399655	Absidia repens	NA	NA	NA	NA	NA
g989.t1	265	tr|A0A163J217|A0A163J217_ABSGL	787	62.1	248	93.58	31.51	88	2	1	248	528	769	3.6e-83	DDHD domain-containing protein	ABSGL_02111.1 scaffold 2596	Absidia glauca (Pin mould)	NA	metal ion binding [GO:0046872]	GO:0046872	GO:0046872~metal ion binding	NA	NA
g990.t1	152	tr|A0A168KZP2|A0A168KZP2_ABSGL	318	52.9	187	100	58.81	43	2	11	152	132	318	8.4e-45	PRK domain-containing protein	ABSGL_01101.1 scaffold 1223	Absidia glauca (Pin mould)	NA	ATP binding [GO:0005524]; nucleoside kinase activity [GO:0019206]	GO:0005524; GO:0019206	GO:0005524~ATP binding;GO:0019206~nucleoside kinase activity	NA	NA
g991.t1	470	tr|A0A163KTK3|A0A163KTK3_ABSGL	1029	79.3	405	86.17	39.36	81	1	1	402	157	561	3.5e-182	Plasma membrane ATPase (EC 7.1.2.1)	ABSGL_03818.1 scaffold 4673	Absidia glauca (Pin mould)	NA	"integral component of membrane [GO:0016021]; plasma membrane [GO:0005886]; ATP binding [GO:0005524]; proton-exporting ATPase activity, phosphorylative mechanism [GO:0008553]; proton export across plasma membrane [GO:0120029]"	GO:0005524; GO:0005886; GO:0008553; GO:0016021; GO:0120029	GO:0005524~ATP binding;GO:0008553~hydrogen-exporting ATPase activity, phosphorylative mechanism	NA	GO:0005886~plasma membrane;GO:0016021~integral component of membrane
g992.t1	455	tr|A0A168SN28|A0A168SN28_ABSGL	564	87	455	100	80.67	58	1	1	455	110	563	8.7e-239	Glutamine amidotransferase type-2 domain-containing protein	ABSGL_14338.1 scaffold 14385	Absidia glauca (Pin mould)	NA	asparagine synthase (glutamine-hydrolyzing) activity [GO:0004066]; ATP binding [GO:0005524]; asparagine biosynthetic process [GO:0006529]; glutamine metabolic process [GO:0006541]	GO:0004066; GO:0005524; GO:0006529; GO:0006541	GO:0004066~asparagine synthase (glutamine-hydrolyzing) activity;GO:0005524~ATP binding	GO:0006529~asparagine biosynthetic process;GO:0006541~glutamine metabolic process	NA
g993.t1	373	tr|A0A1X2J2W1|A0A1X2J2W1_9FUNG	471	73.3	374	100	79.41	89	4	10	372	98	471	4.2e-154	M20_dimer domain-containing protein	BCR42DRAFT_401718	Absidia repens	NA	hydrolase activity [GO:0016787]	GO:0016787	GO:0016787~hydrolase activity	NA	NA
g996.t1	120	tr|A0A163JV29|A0A163JV29_ABSGL	246	68.9	119	99.17	48.37	32	2	4	117	112	230	5.6e-36	t-SNARE coiled-coil homology domain-containing protein	ABSGL_10792.1 scaffold 12033	Absidia glauca (Pin mould)	NA	integral component of membrane [GO:0016021]	GO:0016021	NA	NA	GO:0016021~integral component of membrane
g998.t1	106	tr|A0A1X2IWI4|A0A1X2IWI4_9FUNG	891	62.5	104	98.11	11.67	39	0	1	104	653	756	8.8e-33	Uncharacterized protein	BCR42DRAFT_404631	Absidia repens	NA	metal ion binding [GO:0046872]; intracellular signal transduction [GO:0035556]	GO:0035556; GO:0046872	GO:0046872~metal ion binding	GO:0035556~intracellular signal transduction	NA
g999.t1	187	tr|A0A1X2IU32|A0A1X2IU32_9FUNG	625	47	166	88.77	26.56	74	5	18	178	384	540	3.4e-32	Uncharacterized protein	BCR42DRAFT_447607	Absidia repens	NA	NA	NA	NA	NA
g1001.t1	206	tr|A0A1X2INM6|A0A1X2INM6_9FUNG	393	65.7	178	86.41	45.29	60	1	23	199	19	196	2.8e-59	Uncharacterized protein	BCR42DRAFT_220641	Absidia repens	NA	NA	NA	NA	NA
g1002.t1	78	tr|A0A1X2IG12|A0A1X2IG12_9FUNG	514	76.9	78	100	15.18	18	0	1	78	178	255	1.6e-28	Mitochondrial protein Pet127-domain-containing protein	BCR42DRAFT_44091	Absidia repens	NA	mitochondrion [GO:0005739]; mitochondrial RNA metabolic process [GO:0000959]	GO:0000959; GO:0005739	NA	GO:0000959~mitochondrial RNA metabolic process	GO:0005739~mitochondrion
g1003.t1	494	tr|A0A0B7MPS1|A0A0B7MPS1_9FUNG	751	74	504	100	67.11	96	5	2	481	9	501	4.7e-214	Uncharacterized protein	PARPA_01195.1 scaffold 1359	Parasitella parasitica	NA	integral component of membrane [GO:0016021]; transmembrane transport [GO:0055085]	GO:0016021; GO:0055085	NA	GO:0055085~transmembrane transport	GO:0016021~integral component of membrane
g1004.t1	98	tr|A0A1Y1X019|A0A1Y1X019_9FUNG	478	36.2	94	95.92	19.67	49	2	3	96	336	418	1.4e-08	Uncharacterized protein	BCR32DRAFT_222003	Anaeromyces robustus	NA	integral component of membrane [GO:0016021]	GO:0016021	NA	NA	GO:0016021~integral component of membrane
g1005.t1	537	tr|A0A168SG27|A0A168SG27_ABSGL	797	38.2	518	96.46	64.99	225	20	14	518	342	777	4.5e-69	Uncharacterized protein	ABSGL_14045.1 scaffold 14385	Absidia glauca (Pin mould)	NA	NA	NA	NA	NA
g1006.t1	543	tr|A0A163JFI2|A0A163JFI2_ABSGL	997	40.2	550	100	55.17	250	11	1	541	516	995	9.5e-99	MHYT domain-containing protein	ABSGL_06787.1 scaffold 8673	Absidia glauca (Pin mould)	NA	integral component of membrane [GO:0016021]	GO:0016021	NA	NA	GO:0016021~integral component of membrane
g1007.t1	86	tr|A0A163JGS2|A0A163JGS2_ABSGL	173	42.7	82	95.35	47.4	46	1	1	82	90	170	1.5e-11	Uncharacterized protein	ABSGL_06977.1 scaffold 8715	Absidia glauca (Pin mould)	NA	NA	NA	NA	NA
g1008.t1	366	tr|A0A163J4R9|A0A163J4R9_ABSGL	578	80.5	365	99.73	63.15	63	3	1	363	214	572	6.5e-168	Uncharacterized protein	ABSGL_02636.1 scaffold 3684	Absidia glauca (Pin mould)	NA	integral component of membrane [GO:0016021]	GO:0016021	NA	NA	GO:0016021~integral component of membrane
g1009.t1	403	tr|A0A1X2IYQ9|A0A1X2IYQ9_9FUNG	726	34.9	341	84.62	46.97	162	10	75	400	431	726	1.7e-39	GATA-type domain-containing protein	BCR42DRAFT_402939	Absidia repens	NA	"sequence-specific DNA binding [GO:0043565]; zinc ion binding [GO:0008270]; regulation of transcription, DNA-templated [GO:0006355]"	GO:0006355; GO:0008270; GO:0043565	GO:0008270~zinc ion binding;GO:0043565~sequence-specific DNA binding	GO:0006355~regulation of transcription, DNA-templated	NA
g1010.t1	349	tr|A0A1X2I705|A0A1X2I705_9FUNG	479	68.8	333	95.42	69.52	103	1	1	333	83	414	4.8e-136	ThrE domain-containing protein	BCR42DRAFT_333438	Absidia repens	NA	integral component of membrane [GO:0016021]	GO:0016021	NA	NA	GO:0016021~integral component of membrane
g1011.t1	324	tr|A0A163IWF8|A0A163IWF8_ABSGL	2084	40.1	317	97.84	15.21	182	4	3	314	490	803	1.2e-59	BP28CT domain-containing protein	ABSGL_01023.1 scaffold 1223	Absidia glauca (Pin mould)	NA	NA	NA	NA	NA
g1012.t1	319	tr|A0A1X2IRI4|A0A1X2IRI4_9FUNG	570	50.7	349	100	61.23	129	6	1	308	135	481	3.1e-81	Uncharacterized protein	BCR42DRAFT_408577	Absidia repens	NA	intracellular protein transport [GO:0006886]; vesicle-mediated transport [GO:0016192]	GO:0006886; GO:0016192	NA	GO:0006886~intracellular protein transport;GO:0016192~vesicle-mediated transport	NA
g1013.t1	407	tr|A0A1X2IRX2|A0A1X2IRX2_9FUNG	631	76.2	421	100	66.72	76	3	2	407	74	485	1.4e-179	RNA helicase (EC 3.6.4.13)	BCR42DRAFT_321031	Absidia repens	NA	ATP binding [GO:0005524]; RNA binding [GO:0003723]; RNA helicase activity [GO:0003724]	GO:0003723; GO:0003724; GO:0005524	GO:0003723~RNA binding;GO:0003724~RNA helicase activity;GO:0005524~ATP binding	NA	NA
g1019.t1	320	tr|A0A168MZE6|A0A168MZE6_ABSGL	721	45.9	320	100	44.38	136	4	1	320	403	685	7.9e-69	Uncharacterized protein	ABSGL_05126.1 scaffold 6524	Absidia glauca (Pin mould)	NA	nucleolar ribonuclease P complex [GO:0005655]; ribonuclease MRP complex [GO:0000172]; tRNA 5'-leader removal [GO:0001682]	GO:0000172; GO:0001682; GO:0005655	NA	GO:0001682~tRNA 5'-leader removal	GO:0000172~ribonuclease MRP complex;GO:0005655~nucleolar ribonuclease P complex
g1020.t1	226	tr|A0A168SCA9|A0A168SCA9_ABSGL	836	52.5	223	98.67	26.67	90	4	11	224	4	219	3.3e-53	Tr-type G domain-containing protein	ABSGL_13889.1 scaffold 14340	Absidia glauca (Pin mould)	NA	GTP binding [GO:0005525]; GTPase activity [GO:0003924]; translation initiation factor activity [GO:0003743]	GO:0003743; GO:0003924; GO:0005525	GO:0003743~translation initiation factor activity;GO:0003924~GTPase activity;GO:0005525~GTP binding	NA	NA
g1021.t1	99	tr|A0A1X2HZ19|A0A1X2HZ19_9FUNG	438	93.9	99	100	22.6	6	0	1	99	340	438	1.8e-48	"Homogentisate 1,2-dioxygenase"	BCR42DRAFT_427798	Absidia repens	NA	"homogentisate 1,2-dioxygenase activity [GO:0004411]; L-phenylalanine catabolic process [GO:0006559]; tyrosine metabolic process [GO:0006570]"	GO:0004411; GO:0006559; GO:0006570	GO:0004411~homogentisate 1,2-dioxygenase activity	GO:0006559~L-phenylalanine catabolic process;GO:0006570~tyrosine metabolic process	NA
g1022.t1	113	tr|A0A1X2IFV9|A0A1X2IFV9_9FUNG	421	70.3	118	100	28.03	30	1	1	113	304	421	1.9e-41	Glycylpeptide N-tetradecanoyltransferase (EC 2.3.1.97)	BCR42DRAFT_328223	Absidia repens	NA	glycylpeptide N-tetradecanoyltransferase activity [GO:0004379]; N-terminal protein myristoylation [GO:0006499]	GO:0004379; GO:0006499	GO:0004379~glycylpeptide N-tetradecanoyltransferase activity	GO:0006499~N-terminal protein myristoylation	NA
g1023.t1	278	tr|A0A1X2J1Q4|A0A1X2J1Q4_9FUNG	323	77.6	268	96.4	82.97	56	3	14	277	6	273	1.6e-118	RGS domain-containing protein	BCR42DRAFT_485856	Absidia repens	NA	integral component of membrane [GO:0016021]	GO:0016021	NA	NA	GO:0016021~integral component of membrane
g1024.t1	293	tr|G1X2H0|G1X2H0_ARTOA	495	43.7	126	43	25.45	64	3	105	228	326	446	1.6e-23	Uncharacterized protein	AOL_s00007g479	Arthrobotrys oligospora (strain ATCC 24927 / CBS 115.81 / DSM 1491) (Nematode-trapping fungus) (Didymozoophaga oligospora)	NA	NA	NA	NA	NA
g1025.t1	200	tr|A0A163VDX3|A0A163VDX3_ABSGL	1043	81	195	97.5	18.7	37	0	1	195	188	382	1.9e-92	Importin N-terminal domain-containing protein	ABSGL_11543.1 scaffold 12295	Absidia glauca (Pin mould)	NA	nucleus [GO:0005634]; Ran GTPase binding [GO:0008536]; intracellular protein transport [GO:0006886]	GO:0005634; GO:0006886; GO:0008536	GO:0008536~Ran GTPase binding	GO:0006886~intracellular protein transport	GO:0005634~nucleus
g1026.t1	1054	tr|A0A163KUA3|A0A163KUA3_ABSGL	1021	50.8	1115	100	100	384	18	1	1047	1	1018	1.8e-274	Uncharacterized protein	ABSGL_03996.1 scaffold 4782	Absidia glauca (Pin mould)	NA	NA	NA	NA	NA
g1027.t1	123	tr|A0A1X2IH93|A0A1X2IH93_9FUNG	464	75.2	121	98.37	26.08	30	0	1	121	342	462	1.4e-45	Pyridoxal phosphate-dependent transferase	BCR42DRAFT_352003	Absidia repens	NA	pyridoxal phosphate binding [GO:0030170]; transaminase activity [GO:0008483]; arginine metabolic process [GO:0006525]	GO:0006525; GO:0008483; GO:0030170	GO:0008483~transaminase activity;GO:0030170~pyridoxal phosphate binding	GO:0006525~arginine metabolic process	NA
g1028.t1	169	tr|A0A1X2G757|A0A1X2G757_9FUNG	506	93.5	169	100	33.4	11	0	1	169	301	469	2.2e-86	Dihydrolipoyl dehydrogenase (EC 1.8.1.4)	DM01DRAFT_1410511	Hesseltinella vesiculosa	NA	cell [GO:0005623]; dihydrolipoyl dehydrogenase activity [GO:0004148]; electron transfer activity [GO:0009055]; flavin adenine dinucleotide binding [GO:0050660]; cell redox homeostasis [GO:0045454]	GO:0004148; GO:0005623; GO:0009055; GO:0045454; GO:0050660	GO:0004148~dihydrolipoyl dehydrogenase activity;GO:0009055~electron carrier activity;GO:0050660~flavin adenine dinucleotide binding	GO:0045454~cell redox homeostasis	GO:0005623~cell
g1029.t1	313	tr|A0A1X2IS85|A0A1X2IS85_9FUNG	99	73.1	78	24.92	78.79	21	0	40	117	22	99	3.7e-31	Uncharacterized protein (Fragment)	BCR42DRAFT_321025	Absidia repens	NA	metal ion binding [GO:0046872]	GO:0046872	GO:0046872~metal ion binding	NA	NA
g1030.t1	121	tr|A0A163MXR1|A0A163MXR1_ABSGL	339	72.6	135	100	39.82	22	1	1	120	153	287	1.3e-48	Protein kinase domain-containing protein	ABSGL_15500.1 scaffold 17607	Absidia glauca (Pin mould)	NA	ATP binding [GO:0005524]; protein serine/threonine kinase activity [GO:0004674]	GO:0004674; GO:0005524	GO:0004674~protein serine/threonine kinase activity;GO:0005524~ATP binding	NA	NA
g1031.t1	728	tr|A0A1X2IZZ2|A0A1X2IZZ2_9FUNG	1400	55.7	743	100	53.07	237	10	24	725	708	1399	1.7e-220	C2 domain-containing protein	BCR42DRAFT_485378	Absidia repens	NA	integral component of membrane [GO:0016021]; lipid binding [GO:0008289]; endoplasmic reticulum-plasma membrane tethering [GO:0061817]; lipid transport [GO:0006869]	GO:0006869; GO:0008289; GO:0016021; GO:0061817	GO:0008289~lipid binding	GO:0006869~lipid transport	GO:0016021~integral component of membrane
g1032.t1	278	tr|A0A1X2GDQ6|A0A1X2GDQ6_9FUNG	680	76.4	276	99.28	40.59	65	0	1	276	32	307	9.4e-119	Exocyst complex component SEC15	DM01DRAFT_268688	Hesseltinella vesiculosa	NA	exocyst [GO:0000145]; vesicle docking involved in exocytosis [GO:0006904]	GO:0000145; GO:0006904	NA	GO:0006904~vesicle docking involved in exocytosis	GO:0000145~exocyst
g1033.t1	165	tr|A0A1X2I689|A0A1X2I689_9FUNG	311	81.8	165	100	53.05	29	1	2	165	147	311	1.8e-72	Small subunit of acetolactate synthase-domain-containing protein	BCR42DRAFT_381230	Absidia repens	NA	acetolactate synthase regulator activity [GO:1990610]; branched-chain amino acid biosynthetic process [GO:0009082]	GO:0009082; GO:1990610	NA	GO:0009082~branched-chain amino acid biosynthetic process	NA
g1034.t1	176	tr|A0A168NCW0|A0A168NCW0_ABSGL	204	95.4	175	99.43	85.78	8	0	2	176	30	204	1.1e-91	Ribosomal protein L15	ABSGL_05977.1 scaffold 7611 ABSGL_01229.1 scaffold 1223 ABSGL_05815.1 scaffold 7482 ABSGL_10700.1 scaffold 12033 ABSGL_15053.1 scaffold 15162	Absidia glauca (Pin mould)	NA	ribosome [GO:0005840]; structural constituent of ribosome [GO:0003735]; translation [GO:0006412]	GO:0003735; GO:0005840; GO:0006412	GO:0003735~structural constituent of ribosome	GO:0006412~translation	GO:0005840~ribosome
g1035.t1	98	tr|A0A163J429|A0A163J429_ABSGL	530	51.1	92	93.88	17.36	43	1	7	98	36	125	2.4e-21	Uncharacterized protein	ABSGL_02493.1 scaffold 3452	Absidia glauca (Pin mould)	NA	"heme binding [GO:0020037]; iron ion binding [GO:0005506]; monooxygenase activity [GO:0004497]; oxidoreductase activity, acting on paired donors, with incorporation or reduction of molecular oxygen [GO:0016705]"	GO:0004497; GO:0005506; GO:0016705; GO:0020037	GO:0004497~monooxygenase activity;GO:0005506~iron ion binding;GO:0016705~oxidoreductase activity, acting on paired donors, with incorporation or reduction of molecular oxygen;GO:0020037~heme binding	NA	NA
g1036.t1	543	tr|A0A1X2I2Y8|A0A1X2I2Y8_9FUNG	739	33.2	458	84.35	61.98	230	15	3	391	130	580	1.1e-51	HET domain-containing protein	BCR42DRAFT_425470	Absidia repens	NA	NA	NA	NA	NA
g1037.t1	545	tr|A0A168PKR3|A0A168PKR3_ABSGL	1033	47.4	568	100	54.99	222	18	1	544	518	1032	1.6e-114	Uncharacterized protein	ABSGL_08363.1 scaffold 10076	Absidia glauca (Pin mould)	NA	NA	NA	NA	NA
g1038.t1	172	tr|A0A0C3EZJ4|A0A0C3EZJ4_9HOMO	255	31.7	167	97.09	65.49	110	3	7	171	90	254	7.8e-15	Uncharacterized protein	PILCRDRAFT_825714 PILCRDRAFT_829227	Piloderma croceum F 1598	NA	NA	NA	NA	NA
g1039.t1	806	tr|A0A1X2I352|A0A1X2I352_9FUNG	1355	37.2	833	100	61.48	463	12	1	806	123	922	4.2e-159	RNA-dependent RNA polymerase (EC 2.7.7.48)	BCR42DRAFT_359755	Absidia repens	NA	RNA binding [GO:0003723]; RNA-directed 5'-3' RNA polymerase activity [GO:0003968]	GO:0003723; GO:0003968	GO:0003723~RNA binding;GO:0003968~RNA-directed RNA polymerase activity	NA	NA
g1040.t1	180	tr|A0A1X2ITJ9|A0A1X2ITJ9_9FUNG	1101	89	163	90.56	14.8	18	0	4	166	3	165	8.6e-81	"Metalloenzyme, LuxS/M16 peptidase-like protein"	BCR42DRAFT_480767	Absidia repens	NA	metal ion binding [GO:0046872]; metalloendopeptidase activity [GO:0004222]	GO:0004222; GO:0046872	GO:0004222~metalloendopeptidase activity;GO:0046872~metal ion binding	NA	NA
g1041.t1	397	tr|A0A1X2IHD8|A0A1X2IHD8_9FUNG	626	54.5	426	100	68.05	155	9	1	397	210	625	9.3e-120	Uncharacterized protein	BCR42DRAFT_375034	Absidia repens	NA	intracellular signal transduction [GO:0035556]	GO:0035556	NA	GO:0035556~intracellular signal transduction	NA
g1042.t1	100	tr|A0A1X2IIS9|A0A1X2IIS9_9FUNG	514	68.5	89	89	17.32	27	1	1	89	1	88	6.8e-27	WD40-repeat-containing domain protein	BCR42DRAFT_375122	Absidia repens	NA	NA	NA	NA	NA
g1044.t1	531	tr|A0A163KBB5|A0A163KBB5_ABSGL	1058	30.5	580	100	54.82	305	24	3	526	115	652	1.9e-51	HET domain-containing protein	ABSGL_11688.1 scaffold 12318	Absidia glauca (Pin mould)	NA	flavin adenine dinucleotide binding [GO:0050660]; tRNA dihydrouridine synthase activity [GO:0017150]	GO:0017150; GO:0050660	GO:0017150~tRNA dihydrouridine synthase activity;GO:0050660~flavin adenine dinucleotide binding	NA	NA
g1045.t1	114	tr|A0A1X2I4D0|A0A1X2I4D0_9FUNG	663	74.8	111	97.37	16.74	27	1	2	111	406	516	4.2e-41	Ubiquitin-like modifier-activating enzyme ATG7 (Autophagy-related protein 7)	BCR42DRAFT_423863	Absidia repens	NA	phagophore assembly site [GO:0000407]; ubiquitin-like modifier activating enzyme activity [GO:0008641]; autophagy [GO:0006914]; protein transport [GO:0015031]	GO:0000407; GO:0006914; GO:0008641; GO:0015031	GO:0008641~small protein activating enzyme activity	GO:0006914~autophagy;GO:0015031~protein transport	GO:0000407~pre-autophagosomal structure
g1047.t1	276	tr|A0A1X2I2Z0|A0A1X2I2Z0_9FUNG	1413	75.6	258	93.48	18.26	51	1	5	262	475	720	9.1e-106	Cation-transporting ATPase (EC 7.2.2.-)	BCR42DRAFT_335552	Absidia repens	NA	integral component of membrane [GO:0016021]; ATP binding [GO:0005524]; ATPase activity [GO:0016887]; metal ion binding [GO:0046872]; cation transport [GO:0006812]	GO:0005524; GO:0006812; GO:0016021; GO:0016887; GO:0046872	GO:0005524~ATP binding;GO:0016887~ATPase activity;GO:0046872~metal ion binding	GO:0006812~cation transport	GO:0016021~integral component of membrane
g1048.t1	446	tr|A0A163M4G2|A0A163M4G2_ABSGL	1004	52	446	100	44.42	168	9	3	446	33	434	2.3e-114	Uncharacterized protein	ABSGL_06896.1 scaffold 8678	Absidia glauca (Pin mould)	NA	GTPase activator activity [GO:0005096]; metal ion binding [GO:0046872]	GO:0005096; GO:0046872	GO:0005096~GTPase activator activity;GO:0046872~metal ion binding	NA	NA
g1049.t1	278	tr|A0A1X2IED3|A0A1X2IED3_9FUNG	541	37.9	153	55.04	28.28	74	3	12	164	14	145	7.9e-17	DUF3020 domain-containing protein	BCR42DRAFT_416295	Absidia repens	NA	NA	NA	NA	NA
g1050.t1	150	tr|A0A1X2IA43|A0A1X2IA43_9FUNG	222	46.4	168	100	75.68	71	5	2	150	55	222	1.6e-27	N-terminal domain of NEFA-interacting nuclear protein NIP30-domain-containing protein	BCR42DRAFT_493402	Absidia repens	NA	NA	NA	NA	NA
g1051.t1	103	tr|A0A168RV29|A0A168RV29_ABSGL	247	51.4	109	100	44.13	37	4	1	102	124	223	1.5e-16	Uncharacterized protein	ABSGL_13075.1 scaffold 13659	Absidia glauca (Pin mould)	NA	NA	NA	NA	NA
g1052.t1	86	tr|A0A1X2I2A5|A0A1X2I2A5_9FUNG	773	89.6	77	89.53	9.96	8	0	10	86	697	773	3.3e-30	p-loop containing nucleoside triphosphate hydrolase protein	BCR42DRAFT_442449	Absidia repens	NA	ATP binding [GO:0005524]; helicase activity [GO:0004386]; nucleic acid binding [GO:0003676]	GO:0003676; GO:0004386; GO:0005524	GO:0003676~nucleic acid binding;GO:0004386~helicase activity;GO:0005524~ATP binding	NA	NA
g1053.t1	187	tr|A0A1X2J2N7|A0A1X2J2N7_9FUNG	193	56	193	100	100	70	5	1	183	1	188	3.9e-44	Uncharacterized protein	BCR42DRAFT_401556	Absidia repens	NA	NA	NA	NA	NA
g1054.t1	77	tr|A0A163LZG8|A0A163LZG8_ABSGL	378	47.9	94	100	24.87	32	3	1	77	83	176	5.6e-13	Uncharacterized protein	ABSGL_05492.1 scaffold 7169	Absidia glauca (Pin mould)	NA	heterotrimeric G-protein complex [GO:0005834]; G protein-coupled receptor binding [GO:0001664]; G-protein beta/gamma-subunit complex binding [GO:0031683]; GTP binding [GO:0005525]; GTPase activity [GO:0003924]; G protein-coupled receptor signaling pathway [GO:0007186]	GO:0001664; GO:0003924; GO:0005525; GO:0005834; GO:0007186; GO:0031683	GO:0001664~G-protein coupled receptor binding;GO:0003924~GTPase activity;GO:0005525~GTP binding;GO:0031683~G-protein beta/gamma-subunit complex binding	GO:0007186~G-protein coupled receptor signaling pathway	GO:0005834~heterotrimeric G-protein complex
g1055.t1	181	tr|A0A163LRA8|A0A163LRA8_ABSGL	530	78.1	178	98.34	33.58	37	1	4	181	355	530	2.5e-80	Uncharacterized protein	ABSGL_01129.1 scaffold 1223	Absidia glauca (Pin mould)	NA	allantoicase activity [GO:0004037]; ureidoglycolate hydrolase activity [GO:0004848]; ureidoglycolate lyase activity [GO:0050385]; allantoin catabolic process [GO:0000256]	GO:0000256; GO:0004037; GO:0004848; GO:0050385	GO:0004037~allantoicase activity;GO:0004848~ureidoglycolate hydrolase activity;GO:0050385~ureidoglycolate lyase activity	GO:0000256~allantoin catabolic process	NA
g1056.t1	76	tr|A0A1X2ICQ4|A0A1X2ICQ4_9FUNG	888	76	75	98.68	8.45	17	1	2	76	815	888	1.4e-24	Dehydrogenase E1 and transketolase domain-containing protein 1	BCR42DRAFT_417868	Absidia repens	NA	oxoglutarate dehydrogenase (succinyl-transferring) activity [GO:0004591]; thiamine pyrophosphate binding [GO:0030976]; tricarboxylic acid cycle [GO:0006099]	GO:0004591; GO:0006099; GO:0030976	GO:0004591~oxoglutarate dehydrogenase (succinyl-transferring) activity;GO:0030976~thiamine pyrophosphate binding	GO:0006099~tricarboxylic acid cycle	NA
g1057.t1	202	tr|A0A163MWF0|A0A163MWF0_ABSGL	683	81.4	194	96.04	28.4	36	0	1	194	1	194	9.6e-89	Amine oxidase (EC 1.4.3.-)	ABSGL_15117.1 scaffold 15162	Absidia glauca (Pin mould)	NA	copper ion binding [GO:0005507]; primary amine oxidase activity [GO:0008131]; quinone binding [GO:0048038]; amine metabolic process [GO:0009308]	GO:0005507; GO:0008131; GO:0009308; GO:0048038	GO:0005507~copper ion binding;GO:0008131~primary amine oxidase activity;GO:0048038~quinone binding	GO:0009308~amine metabolic process	NA
g1058.t1	306	tr|A0A168REK3|A0A168REK3_ABSGL	468	36.8	359	100	76.71	147	15	2	306	136	468	8.4e-44	MADS-box domain-containing protein	ABSGL_12470.1 scaffold 12955	Absidia glauca (Pin mould)	NA	nucleus [GO:0005634]; protein dimerization activity [GO:0046983]; RNA polymerase II regulatory region sequence-specific DNA binding [GO:0000977]; positive regulation of transcription by RNA polymerase II [GO:0045944]	GO:0000977; GO:0005634; GO:0045944; GO:0046983	GO:0000977~RNA polymerase II regulatory region sequence-specific DNA binding;GO:0046983~protein dimerization activity	GO:0045944~positive regulation of transcription from RNA polymerase II promoter	GO:0005634~nucleus
g1059.t1	150	tr|A0A168SYR9|A0A168SYR9_ABSGL	516	79.1	148	98.67	28.68	31	0	3	150	40	187	4e-63	Uncharacterized protein	ABSGL_14852.1 scaffold 14966	Absidia glauca (Pin mould)	NA	NA	NA	NA	NA
g1060.t1	101	tr|A0A1X2I412|A0A1X2I412_9FUNG	818	81	100	99.01	12.22	19	0	1	100	718	817	7.3e-37	Pre-mRNA splicing factor component-domain-containing protein	BCR42DRAFT_455282	Absidia repens	NA	DNA binding [GO:0003677]	GO:0003677	GO:0003677~DNA binding	NA	NA
g1061.t1	259	tr|A0A163KWD9|A0A163KWD9_ABSGL	2240	46.9	288	100	12.86	116	5	1	259	476	755	2.9e-61	Rap-GAP domain-containing protein	ABSGL_06696.1 scaffold 8661	Absidia glauca (Pin mould)	NA	nucleus [GO:0005634]; GTPase activator activity [GO:0005096]; regulation of small GTPase mediated signal transduction [GO:0051056]	GO:0005096; GO:0005634; GO:0051056	GO:0005096~GTPase activator activity	GO:0051056~regulation of small GTPase mediated signal transduction	GO:0005634~nucleus
g1062.t1	406	tr|A0A163MGZ3|A0A163MGZ3_ABSGL	474	55.9	404	99.51	85.23	126	10	1	398	94	451	6.6e-113	Arrestin_C domain-containing protein	ABSGL_10725.1 scaffold 12033	Absidia glauca (Pin mould)	NA	NA	NA	NA	NA
g1063.t1	221	tr|A0A1X2IRG3|A0A1X2IRG3_9FUNG	579	30.6	180	81.45	31.09	89	5	34	213	426	569	7e-08	Kinase-like domain-containing protein	BCR42DRAFT_406843	Absidia repens	NA	ATP binding [GO:0005524]; protein kinase activity [GO:0004672]	GO:0004672; GO:0005524	GO:0004672~protein kinase activity;GO:0005524~ATP binding	NA	NA
g1064.t1	119	tr|A0A1X2IRK1|A0A1X2IRK1_9FUNG	572	50.7	136	100	23.78	46	6	2	118	266	399	2.1e-19	Salt tolerance down-regulator-domain-containing protein	BCR42DRAFT_188415	Absidia repens	NA	NA	NA	NA	NA
g1065.t1	142	tr|A0A163JER0|A0A163JER0_ABSGL	332	79.9	139	97.89	41.87	28	0	1	139	191	329	1.4e-57	Uncharacterized protein	ABSGL_04397.1 scaffold 5409	Absidia glauca (Pin mould)	NA	"NAD binding [GO:0051287]; oxidoreductase activity, acting on the CH-OH group of donors, NAD or NADP as acceptor [GO:0016616]"	GO:0016616; GO:0051287	GO:0016616~oxidoreductase activity, acting on the CH-OH group of donors, NAD or NADP as acceptor;GO:0051287~NAD binding	NA	NA
g1066.t1	137	tr|A0A261Y208|A0A261Y208_9FUNG	150	81.8	137	100	91.33	25	0	1	137	14	150	2.3e-65	Uncharacterized protein	BZG36_02713	Bifiguratus adelaidae	NA	NA	NA	NA	NA
g1067.t1	224	tr|A0A1X2ICH4|A0A1X2ICH4_9FUNG	1890	71.3	223	99.55	11.8	49	4	9	216	30	252	1.4e-77	PH domain-containing protein	BCR42DRAFT_59446	Absidia repens	NA	cell cortex [GO:0005938]; phospholipid binding [GO:0005543]; cortical protein anchoring [GO:0032065]	GO:0005543; GO:0005938; GO:0032065	GO:0005543~phospholipid binding	GO:0032065~cortical protein anchoring	GO:0005938~cell cortex
g1068.t1	195	tr|A0A1X2IVA5|A0A1X2IVA5_9FUNG	299	42.7	218	100	72.91	102	4	1	195	82	299	3.2e-41	Reelin domain-containing protein	BCR42DRAFT_403692	Absidia repens	NA	integral component of membrane [GO:0016021]	GO:0016021	NA	NA	GO:0016021~integral component of membrane
g1069.t1	428	tr|A0A1X2IFS2|A0A1X2IFS2_9FUNG	679	37.1	461	100	67.89	206	15	26	426	231	667	1.6e-61	PHD-type domain-containing protein	BCR42DRAFT_415579	Absidia repens	NA	metal ion binding [GO:0046872]	GO:0046872	GO:0046872~metal ion binding	NA	NA
g1070.t1	179	tr|A0A1X2HKK7|A0A1X2HKK7_9FUNG	959	46.5	202	100	21.06	84	5	1	179	714	914	2.2e-36	UBA domain-containing protein	BCR42DRAFT_497288	Absidia repens	NA	NA	NA	NA	NA
g1072.t1	195	tr|A0A168SP36|A0A168SP36_ABSGL	1782	77.3	194	99.49	10.89	43	1	1	194	585	777	5.5e-81	AAA_16 domain-containing protein	ABSGL_14381.1 scaffold 14479	Absidia glauca (Pin mould)	NA	NA	NA	NA	NA
g1073.t1	218	tr|A0A1X2IC26|A0A1X2IC26_9FUNG	306	38.7	235	100	76.8	117	9	4	215	64	294	2.5e-26	Uncharacterized protein	BCR42DRAFT_453509	Absidia repens	NA	integral component of membrane [GO:0016021]	GO:0016021	NA	NA	GO:0016021~integral component of membrane
g1074.t1	141	tr|A0A163KRQ0|A0A163KRQ0_ABSGL	141	95	141	100	100	7	0	1	141	1	141	9.1e-70	40S ribosomal protein S12	ABSGL_03305.1 scaffold 4426	Absidia glauca (Pin mould)	NA	ribosome [GO:0005840]; structural constituent of ribosome [GO:0003735]; translation [GO:0006412]	GO:0003735; GO:0005840; GO:0006412	GO:0003735~structural constituent of ribosome	GO:0006412~translation	GO:0005840~ribosome
g1075.t1	233	tr|A0A1X2I1D0|A0A1X2I1D0_9FUNG	698	36.3	223	95.71	31.95	107	7	17	219	336	543	4.2e-27	HET domain-containing protein	BCR42DRAFT_426375	Absidia repens	NA	NA	NA	NA	NA
g1076.t1	995	tr|A0A163M817|A0A163M817_ABSGL	1634	44	1031	100	63.1	373	29	3	994	766	1631	1.9e-190	Uncharacterized protein	ABSGL_07980.1 scaffold 9429	Absidia glauca (Pin mould)	NA	NA	NA	NA	NA
g1077.t1	2204	tr|A0A1X2ISI8|A0A1X2ISI8_9FUNG	5387	77	2206	100	40.95	455	11	1	2201	517	2674	0	Midasin	BCR42DRAFT_448341	Absidia repens	NA	nucleus [GO:0005634]; ATP binding [GO:0005524]; ATPase activity [GO:0016887]; ribosomal large subunit assembly [GO:0000027]	GO:0000027; GO:0005524; GO:0005634; GO:0016887	GO:0005524~ATP binding;GO:0016887~ATPase activity	GO:0000027~ribosomal large subunit assembly	GO:0005634~nucleus
g1078.t1	113	tr|A0A1X2IR15|A0A1X2IR15_9FUNG	317	61.6	99	87.61	31.23	38	0	10	108	215	313	4.6e-32	Nucleotide-diphospho-sugar transferase	BCR42DRAFT_448986	Absidia repens	NA	"transferase activity, transferring glycosyl groups [GO:0016757]"	GO:0016757	GO:0016757~transferase activity, transferring glycosyl groups	NA	NA
g1079.t1	291	tr|A0A168QZQ0|A0A168QZQ0_ABSGL	545	61.7	256	87.97	46.97	78	5	38	287	43	284	2.5e-85	ABC1 domain-containing protein	ABSGL_11720.1 scaffold 12318	Absidia glauca (Pin mould)	NA	NA	NA	NA	NA
g1080.t1	781	tr|A0A163JII7|A0A163JII7_ABSGL	1954	52.9	777	99.49	39.76	295	16	1	769	1229	1942	5.4e-220	Uncharacterized protein	ABSGL_05247.1 scaffold 6884	Absidia glauca (Pin mould)	NA	NA	NA	NA	NA
g1081.t1	110	tr|A0A1X2IGS1|A0A1X2IGS1_9FUNG	339	73.4	94	85.45	27.73	23	2	18	110	247	339	9.7e-35	PI31 proteasome regulator N-terminal-domain-containing protein	BCR42DRAFT_414690	Absidia repens	NA	proteasome complex [GO:0000502]	GO:0000502	NA	NA	GO:0000502~proteasome complex
g1082.t1	79	tr|A0A1X2G5Z6|A0A1X2G5Z6_9FUNG	93	42.3	78	98.73	83.87	40	1	7	79	16	93	4e-06	Uncharacterized protein	DM01DRAFT_1339873	Hesseltinella vesiculosa	NA	NA	NA	NA	NA
g1084.t1	127	tr|A0A1X2H595|A0A1X2H595_SYNRA	773	81.3	123	96.85	15.91	18	1	1	118	574	696	1.3e-51	5-methyltetrahydropteroyltriglutamate-homocysteine S-methyltransferase	BCR43DRAFT_497189	Syncephalastrum racemosum (Filamentous fungus)	NA	5-methyltetrahydropteroyltriglutamate-homocysteine S-methyltransferase activity [GO:0003871]; zinc ion binding [GO:0008270]; methionine biosynthetic process [GO:0009086]; methylation [GO:0032259]	GO:0003871; GO:0008270; GO:0009086; GO:0032259	GO:0003871~5-methyltetrahydropteroyltriglutamate-homocysteine S-methyltransferase activity;GO:0008270~zinc ion binding	GO:0009086~methionine biosynthetic process;GO:0032259~methylation	NA
g1085.t1	567	tr|A0A168Q5B9|A0A168Q5B9_ABSGL	747	87.3	566	99.82	75.77	72	0	1	566	1	566	7.2e-291	Uncharacterized protein	ABSGL_09410.1 scaffold 11253	Absidia glauca (Pin mould)	NA	5-methyltetrahydropteroyltriglutamate-homocysteine S-methyltransferase activity [GO:0003871]; zinc ion binding [GO:0008270]; methionine biosynthetic process [GO:0009086]	GO:0003871; GO:0008270; GO:0009086	GO:0003871~5-methyltetrahydropteroyltriglutamate-homocysteine S-methyltransferase activity;GO:0008270~zinc ion binding	GO:0009086~methionine biosynthetic process	NA
g1086.t1	431	tr|A0A168Q1S3|A0A168Q1S3_ABSGL	1151	40.1	434	100	37.71	210	12	1	424	731	1124	5.3e-68	Fungal_trans domain-containing protein	ABSGL_09182.1 scaffold 10682	Absidia glauca (Pin mould)	NA	"nucleus [GO:0005634]; DNA binding [GO:0003677]; DNA-binding transcription factor activity, RNA polymerase II-specific [GO:0000981]; zinc ion binding [GO:0008270]; transcription, DNA-templated [GO:0006351]"	GO:0000981; GO:0003677; GO:0005634; GO:0006351; GO:0008270	GO:0000981~sequence-specific DNA binding RNA polymerase II transcription factor activity;GO:0003677~DNA binding;GO:0008270~zinc ion binding	GO:0006351~transcription, DNA-templated	GO:0005634~nucleus
g1088.t1	168	tr|A0A1D2VSE9|A0A1D2VSE9_9ASCO	925	47.3	91	54.17	9.84	29	1	57	147	293	364	3.4e-15	Zn(2)-C6 fungal-type domain-containing protein	ASCRUDRAFT_74125	Ascoidea rubescens DSM 1968	NA	"nucleus [GO:0005634]; DNA-binding transcription factor activity, RNA polymerase II-specific [GO:0000981]; zinc ion binding [GO:0008270]"	GO:0000981; GO:0005634; GO:0008270	GO:0000981~sequence-specific DNA binding RNA polymerase II transcription factor activity;GO:0008270~zinc ion binding	NA	GO:0005634~nucleus
g1090.t1	629	tr|A0A1X2IGE0|A0A1X2IGE0_9FUNG	775	40.9	638	100	82.32	309	13	1	600	67	674	3.5e-129	Zn(2)-C6 fungal-type domain-containing protein	BCR42DRAFT_45501	Absidia repens	NA	"nucleus [GO:0005634]; DNA-binding transcription factor activity, RNA polymerase II-specific [GO:0000981]; zinc ion binding [GO:0008270]"	GO:0000981; GO:0005634; GO:0008270	GO:0000981~sequence-specific DNA binding RNA polymerase II transcription factor activity;GO:0008270~zinc ion binding	NA	GO:0005634~nucleus
g1091.t1	352	tr|A0A1X2I3Y4|A0A1X2I3Y4_9FUNG	421	42.1	337	95.74	80.05	139	9	1	328	132	421	5.1e-53	BZIP domain-containing protein	BCR42DRAFT_396450	Absidia repens	NA	DNA-binding transcription factor activity [GO:0003700]	GO:0003700	GO:0003700~sequence-specific DNA binding transcription factor activity	NA	NA
g1092.t1	125	tr|A0A077X1S6|A0A077X1S6_9FUNG	156	68.3	123	98.4	78.85	39	0	1	123	33	155	2.3e-40	Glycine cleavage system H protein	LRAMOSA05156	Lichtheimia ramosa	NA	glycine cleavage complex [GO:0005960]; mitochondrion [GO:0005739]; glycine decarboxylation via glycine cleavage system [GO:0019464]	GO:0005739; GO:0005960; GO:0019464	NA	GO:0019464~glycine decarboxylation via glycine cleavage system	GO:0005739~mitochondrion;GO:0005960~glycine cleavage complex
g1093.t1	540	tr|A0A163JWI5|A0A163JWI5_ABSGL	1301	86.9	541	100	41.58	69	1	1	539	421	961	1.2e-282	Uncharacterized protein	ABSGL_09362.1 scaffold 11175	Absidia glauca (Pin mould)	NA	myosin complex [GO:0016459]; actin binding [GO:0003779]; ATP binding [GO:0005524]; motor activity [GO:0003774]	GO:0003774; GO:0003779; GO:0005524; GO:0016459	GO:0003774~motor activity;GO:0003779~actin binding;GO:0005524~ATP binding	NA	GO:0016459~myosin complex
g1094.t1	105	tr|A0A1X2IQC8|A0A1X2IQC8_9FUNG	627	73.6	106	100	16.91	27	1	1	105	246	351	3.1e-38	Gaa1-like protein	BCR42DRAFT_408929	Absidia repens	NA	GPI-anchor transamidase complex [GO:0042765]	GO:0042765	NA	NA	GO:0042765~GPI-anchor transamidase complex
g1095.t1	671	tr|A0A168PSF5|A0A168PSF5_ABSGL	1167	33.7	709	100	60.75	289	25	3	671	306	873	7.2e-72	Protein kinase domain-containing protein	ABSGL_08712.1 scaffold 10421	Absidia glauca (Pin mould)	NA	ATP binding [GO:0005524]; protein kinase activity [GO:0004672]	GO:0004672; GO:0005524	GO:0004672~protein kinase activity;GO:0005524~ATP binding	NA	NA
g1096.t1	102	tr|A0A1X2IGF8|A0A1X2IGF8_9FUNG	218	50.8	122	100	55.96	39	4	1	101	96	217	1.5e-18	Ser-Thr-rich glycosyl-phosphatidyl-inositol-anchored membrane family-domain-containing protein	BCR42DRAFT_414617	Absidia repens	NA	NA	NA	NA	NA
g1097.t1	172	tr|A0A1X2J1C2|A0A1X2J1C2_9FUNG	720	62.1	174	100	24.17	54	4	1	170	357	522	2.3e-46	OPT oligopeptide transporter protein-domain-containing protein	BCR42DRAFT_400542	Absidia repens	NA	integral component of membrane [GO:0016021]; transmembrane transport [GO:0055085]	GO:0016021; GO:0055085	NA	GO:0055085~transmembrane transport	GO:0016021~integral component of membrane
g1098.t1	146	tr|A0A1X2J081|A0A1X2J081_9FUNG	623	61.5	109	74.66	17.5	41	1	38	146	3	110	8.7e-31	Spindle pole body component	BCR42DRAFT_315268	Absidia repens	NA	cytoplasm [GO:0005737]; microtubule [GO:0005874]; microtubule organizing center [GO:0005815]; spindle pole [GO:0000922]; gamma-tubulin binding [GO:0043015]; microtubule nucleation [GO:0007020]	GO:0000922; GO:0005737; GO:0005815; GO:0005874; GO:0007020; GO:0043015	GO:0043015~gamma-tubulin binding	GO:0007020~microtubule nucleation	GO:0000922~spindle pole;GO:0005737~cytoplasm;GO:0005815~microtubule organizing center;GO:0005874~microtubule
g1099.t1	98	tr|A0A168T3C2|A0A168T3C2_ABSGL	2166	61.2	98	100	4.52	38	0	1	98	2069	2166	3e-27	Sortilin	ABSGL_15075.1 scaffold 15162	Absidia glauca (Pin mould)	NA	Golgi apparatus [GO:0005794]; integral component of membrane [GO:0016021]	GO:0005794; GO:0016021	NA	NA	GO:0005794~Golgi apparatus;GO:0016021~integral component of membrane
g1100.t1	77	tr|A0A163JLP9|A0A163JLP9_ABSGL	639	75.3	81	100	12.68	16	1	1	77	128	208	6.8e-27	Uncharacterized protein	ABSGL_09602.1 scaffold 11483	Absidia glauca (Pin mould)	NA	"spliceosomal complex [GO:0005681]; mRNA splicing, via spliceosome [GO:0000398]"	GO:0000398; GO:0005681	NA	GO:0000398~mRNA splicing, via spliceosome	GO:0005681~spliceosomal complex
g1101.t1	306	tr|A0A163JNA2|A0A163JNA2_ABSGL	607	83.8	320	100	52.72	38	1	1	306	288	607	2.6e-154	Uncharacterized protein	ABSGL_09782.1 scaffold 11617	Absidia glauca (Pin mould)	NA	metal ion binding [GO:0046872]; metalloaminopeptidase activity [GO:0070006]	GO:0046872; GO:0070006	GO:0046872~metal ion binding;GO:0070006~metalloaminopeptidase activity	NA	NA
g1102.t1	341	tr|A0A1X2IRU9|A0A1X2IRU9_9FUNG	797	77.1	341	100	42.79	58	3	1	337	197	521	3.1e-140	BRO1-like domain-domain-containing protein	BCR42DRAFT_407201	Absidia repens	NA	NA	NA	NA	NA
g1103.t1	215	tr|A0A1X2IRU9|A0A1X2IRU9_9FUNG	797	71.8	206	95.81	25.85	47	3	1	206	541	735	3e-72	BRO1-like domain-domain-containing protein	BCR42DRAFT_407201	Absidia repens	NA	NA	NA	NA	NA
g1104.t1	250	tr|A0A168P520|A0A168P520_ABSGL	324	41	244	97.6	75.31	103	10	4	221	50	278	2.6e-27	Uncharacterized protein	ABSGL_07525.1 scaffold 8890	Absidia glauca (Pin mould)	NA	nucleic acid binding [GO:0003676]	GO:0003676	GO:0003676~nucleic acid binding	NA	NA
g1106.t1	186	tr|A0A1X2I1D0|A0A1X2I1D0_9FUNG	698	48.8	172	92.47	24.64	75	3	3	162	9	179	1.9e-35	HET domain-containing protein	BCR42DRAFT_426375	Absidia repens	NA	NA	NA	NA	NA
g1108.t1	183	tr|A0A163JK30|A0A163JK30_ABSGL	430	61.8	170	92.9	39.53	58	2	2	171	52	214	5.3e-54	Uncharacterized protein	ABSGL_05570.1 scaffold 7186	Absidia glauca (Pin mould)	NA	ATP binding [GO:0005524]; protein serine/threonine kinase activity [GO:0004674]	GO:0004674; GO:0005524	GO:0004674~protein serine/threonine kinase activity;GO:0005524~ATP binding	NA	NA
g1109.t1	276	tr|A0A1X2IQA8|A0A1X2IQA8_9FUNG	1243	59.4	303	100	24.38	86	6	1	275	239	532	1.4e-90	Rab-GTPase-TBC domain-domain-containing protein	BCR42DRAFT_347145	Absidia repens	NA	NA	NA	NA	NA
g1110.t1	263	tr|A0A163MP22|A0A163MP22_ABSGL	1770	67.2	253	96.2	14.29	70	5	1	249	458	701	7.9e-83	Uncharacterized protein	ABSGL_12759.1 scaffold 13503	Absidia glauca (Pin mould)	NA	protein transport [GO:0015031]	GO:0015031	NA	GO:0015031~protein transport	NA
g1111.t1	838	tr|A0A1X2IH32|A0A1X2IH32_9FUNG	1845	62	870	100	47.15	291	13	1	835	692	1556	3.6e-299	Uncharacterized protein	BCR42DRAFT_351969	Absidia repens	NA	protein transport [GO:0015031]	GO:0015031	NA	GO:0015031~protein transport	NA
g1112.t1	331	tr|A0A163JYU1|A0A163JYU1_ABSGL	372	80.7	331	100	88.98	55	3	1	331	51	372	2.3e-148	tRNA-binding domain-containing protein	ABSGL_09871.1 scaffold 11783	Absidia glauca (Pin mould)	NA	tRNA binding [GO:0000049]	GO:0000049	GO:0000049~tRNA binding	NA	NA
g1113.t1	745	tr|A0A1X2IW66|A0A1X2IW66_9FUNG	975	33.8	760	100	77.95	398	18	27	720	47	767	7.4e-102	SET domain-containing protein	BCR42DRAFT_446981	Absidia repens	NA	metal ion binding [GO:0046872]	GO:0046872	GO:0046872~metal ion binding	NA	NA
g1114.t1	103	tr|A0A163MM27|A0A163MM27_ABSGL	470	74.8	103	100	21.91	26	0	1	103	368	470	5.7e-37	Gln-synt_C domain-containing protein	ABSGL_12125.1 scaffold 12663	Absidia glauca (Pin mould)	NA	glutamate-ammonia ligase activity [GO:0004356]; nitrogen compound metabolic process [GO:0006807]	GO:0004356; GO:0006807	GO:0004356~glutamate-ammonia ligase activity	GO:0006807~nitrogen compound metabolic process	NA
g1115.t1	321	tr|A0A163KW37|A0A163KW37_ABSGL	264	37.2	304	94.7	100	136	10	1	299	1	254	5e-39	Uncharacterized protein	ABSGL_06606.1 scaffold 8461	Absidia glauca (Pin mould)	NA	nucleic acid binding [GO:0003676]	GO:0003676	GO:0003676~nucleic acid binding	NA	NA
g1116.t1	139	tr|A0A1X2IY48|A0A1X2IY48_9FUNG	396	65.4	133	95.68	33.59	46	0	1	133	19	151	2.9e-44	CTLH/CRA C-terminal to lish motif domain-domain-containing protein	BCR42DRAFT_404671	Absidia repens	NA	negative regulation of gluconeogenesis [GO:0045721]	GO:0045721	NA	GO:0045721~negative regulation of gluconeogenesis	NA
g1117.t1	1132	tr|A0A1X2I6T2|A0A1X2I6T2_9FUNG	2126	74.3	1135	100	53.39	282	7	1	1131	185	1313	0	Sortilin	BCR42DRAFT_469972	Absidia repens	NA	Golgi apparatus [GO:0005794]; integral component of membrane [GO:0016021]	GO:0005794; GO:0016021	NA	NA	GO:0005794~Golgi apparatus;GO:0016021~integral component of membrane
g1118.t1	130	tr|A0A077W8T1|A0A077W8T1_9FUNG	234	85.4	130	100	55.56	19	0	1	130	105	234	9.3e-61	Uncharacterized protein	LRAMOSA00351	Lichtheimia ramosa	NA	NA	NA	NA	NA
g1119.t1	90	tr|A0A1X2I034|A0A1X2I034_9FUNG	405	63.7	113	100	27.9	17	3	1	90	286	397	1.9e-28	GTP cyclohydrolase II-domain-containing protein	BCR42DRAFT_456859	Absidia repens	NA	GTP cyclohydrolase II activity [GO:0003935]; riboflavin biosynthetic process [GO:0009231]	GO:0003935; GO:0009231	GO:0003935~GTP cyclohydrolase II activity	GO:0009231~riboflavin biosynthetic process	NA
g1120.t1	175	tr|A0A1X2IXH1|A0A1X2IXH1_9FUNG	906	51.1	174	99.43	19.21	63	3	1	174	314	465	1.5e-34	Muts domain V-domain-containing protein	BCR42DRAFT_401987	Absidia repens	NA	ATP binding [GO:0005524]; mismatched DNA binding [GO:0030983]; mismatch repair [GO:0006298]	GO:0005524; GO:0006298; GO:0030983	GO:0005524~ATP binding;GO:0030983~mismatched DNA binding	GO:0006298~mismatch repair	NA
g1121.t1	234	tr|A0A163K0S2|A0A163K0S2_ABSGL	226	63.7	234	100	100	77	1	1	234	1	226	5.7e-85	Diphthami_syn_2 domain-containing protein	ABSGL_11671.1 scaffold 12295	Absidia glauca (Pin mould)	NA	NA	NA	NA	NA
g1124.t1	204	tr|A0A068SFM0|A0A068SFM0_9FUNG	500	30.6	206	100	41.2	127	3	12	203	90	293	8.7e-21	CCHC-type domain-containing protein	LCOR_11844.1	Lichtheimia corymbifera JMRC:FSU:9682	NA	aspartic-type endopeptidase activity [GO:0004190]; nucleic acid binding [GO:0003676]; zinc ion binding [GO:0008270]	GO:0003676; GO:0004190; GO:0008270	GO:0003676~nucleic acid binding;GO:0004190~aspartic-type endopeptidase activity;GO:0008270~zinc ion binding	NA	NA
g1125.t1	323	tr|A0A163KPJ9|A0A163KPJ9_ABSGL	301	54.6	302	93.5	100	111	6	1	300	1	278	1.3e-82	Uncharacterized protein	ABSGL_15522.1 scaffold 17607	Absidia glauca (Pin mould)	NA	integral component of membrane [GO:0016021]	GO:0016021	NA	NA	GO:0016021~integral component of membrane
g1126.t1	431	tr|A0A168SQK4|A0A168SQK4_ABSGL	528	31.9	429	99.54	81.25	194	13	2	424	190	526	1.9e-46	Uncharacterized protein	ABSGL_14446.1 scaffold 14663	Absidia glauca (Pin mould)	NA	NA	NA	NA	NA
g1127.t1	351	tr|A0A1X2IUV4|A0A1X2IUV4_9FUNG	466	33.9	378	100	81.12	193	13	2	351	118	466	1.8e-37	Uncharacterized protein	BCR42DRAFT_170839	Absidia repens	NA	NA	NA	NA	NA
g1128.t1	222	tr|A0A1X2IDC3|A0A1X2IDC3_9FUNG	198	42.6	223	100	100	100	5	1	221	1	197	1.9e-37	Uncharacterized protein	BCR42DRAFT_417020	Absidia repens	NA	NA	NA	NA	NA
g1129.t1	545	tr|A0A1X2I1M2|A0A1X2I1M2_9FUNG	635	30.3	611	100	96.22	319	24	8	545	59	635	6.7e-52	HET domain-containing protein	BCR42DRAFT_427228	Absidia repens	NA	NA	NA	NA	NA
g1130.t1	434	tr|A0A1X2ILJ0|A0A1X2ILJ0_9FUNG	1176	76.5	434	100	36.9	98	3	1	433	217	647	3.7e-194	C2 domain-containing protein	BCR42DRAFT_324694	Absidia repens	NA	integral component of membrane [GO:0016021]; lipid binding [GO:0008289]; endoplasmic reticulum-plasma membrane tethering [GO:0061817]; lipid transport [GO:0006869]	GO:0006869; GO:0008289; GO:0016021; GO:0061817	GO:0008289~lipid binding	GO:0006869~lipid transport	GO:0016021~integral component of membrane
g1131.t1	323	tr|A0A1X2J1C8|A0A1X2J1C8_9FUNG	845	54.9	339	100	40.12	119	13	1	323	525	845	3.3e-83	Kinase-like domain-containing protein	BCR42DRAFT_399236	Absidia repens	NA	ATP binding [GO:0005524]; protein kinase activity [GO:0004672]	GO:0004672; GO:0005524	GO:0004672~protein kinase activity;GO:0005524~ATP binding	NA	NA
g1132.t1	563	tr|A0A168QPX7|A0A168QPX7_ABSGL	1866	44.5	602	100	32.26	233	19	4	557	314	862	1.2e-117	M16C_associated domain-containing protein	ABSGL_11145.1 scaffold 12295	Absidia glauca (Pin mould)	NA	catalytic activity [GO:0003824]; metal ion binding [GO:0046872]; proteolysis [GO:0006508]	GO:0003824; GO:0006508; GO:0046872	GO:0003824~catalytic activity;GO:0046872~metal ion binding	GO:0006508~proteolysis	NA
g1133.t1	503	tr|A0A1X2IDP4|A0A1X2IDP4_9FUNG	743	51.9	561	100	75.5	156	12	1	488	221	740	3.1e-136	Rab3 GTPase-activating protein regulatory subunit N-terminus-domain-containing protein	BCR42DRAFT_452346	Absidia repens	NA	regulation of GTPase activity [GO:0043087]	GO:0043087	NA	GO:0043087~regulation of GTPase activity	NA
g1134.t1	150	tr|A0A1X2IWT2|A0A1X2IWT2_9FUNG	142	32.4	111	74	78.17	54	2	58	150	35	142	1.5e-09	Uncharacterized protein	BCR42DRAFT_137420	Absidia repens	NA	NA	NA	NA	NA
g1135.t1	186	tr|A0A163JBS4|A0A163JBS4_ABSGL	512	73.1	201	100	39.26	37	2	1	184	18	218	2.3e-76	O-acyltransferase	ABSGL_03801.1 scaffold 4673	Absidia glauca (Pin mould)	NA	endoplasmic reticulum membrane [GO:0005789]; integral component of membrane [GO:0016021]; diacylglycerol O-acyltransferase activity [GO:0004144]; triglyceride biosynthetic process [GO:0019432]	GO:0004144; GO:0005789; GO:0016021; GO:0019432	GO:0004144~diacylglycerol O-acyltransferase activity	GO:0019432~triglyceride biosynthetic process	GO:0005789~endoplasmic reticulum membrane;GO:0016021~integral component of membrane
g1136.t1	273	tr|A0A1X2IV36|A0A1X2IV36_9FUNG	295	31.8	283	100	95.93	173	8	8	271	7	288	1.9e-31	CCHC-type domain-containing protein (Fragment)	BCR42DRAFT_405453	Absidia repens	NA	nucleic acid binding [GO:0003676]; zinc ion binding [GO:0008270]	GO:0003676; GO:0008270	GO:0003676~nucleic acid binding;GO:0008270~zinc ion binding	NA	NA
g1137.t1	206	tr|A0A1X2ICQ4|A0A1X2ICQ4_9FUNG	888	83.6	214	100	24.1	27	1	1	206	157	370	1.6e-99	Dehydrogenase E1 and transketolase domain-containing protein 1	BCR42DRAFT_417868	Absidia repens	NA	oxoglutarate dehydrogenase (succinyl-transferring) activity [GO:0004591]; thiamine pyrophosphate binding [GO:0030976]; tricarboxylic acid cycle [GO:0006099]	GO:0004591; GO:0006099; GO:0030976	GO:0004591~oxoglutarate dehydrogenase (succinyl-transferring) activity;GO:0030976~thiamine pyrophosphate binding	GO:0006099~tricarboxylic acid cycle	NA
g1138.t1	86	tr|A0A1X2ICI1|A0A1X2ICI1_9FUNG	1305	56	84	97.67	6.44	37	0	2	85	336	419	6.2e-21	p-loop containing nucleoside triphosphate hydrolase protein	BCR42DRAFT_378005	Absidia repens	NA	integral component of membrane [GO:0016021]; ATP binding [GO:0005524]; ATPase activity [GO:0016887]; ATPase-coupled transmembrane transporter activity [GO:0042626]	GO:0005524; GO:0016021; GO:0016887; GO:0042626	GO:0005524~ATP binding;GO:0016887~ATPase activity;GO:0042626~ATPase activity, coupled to transmembrane movement of substances	NA	GO:0016021~integral component of membrane
g1139.t1	687	tr|A0A168KKY9|A0A168KKY9_ABSGL	789	42.3	700	100	88.72	301	17	1	677	150	769	2.6e-141	Uncharacterized protein	ABSGL_00168.1 scaffold 349	Absidia glauca (Pin mould)	NA	NA	NA	NA	NA
g1140.t1	98	tr|A0A1X2IEA6|A0A1X2IEA6_9FUNG	679	63.2	114	100	16.79	25	5	1	98	282	394	3.1e-24	Non-specific serine/threonine protein kinase (EC 2.7.11.1)	BCR42DRAFT_375995	Absidia repens	NA	ATP binding [GO:0005524]; protein serine/threonine kinase activity [GO:0004674]	GO:0004674; GO:0005524	GO:0004674~protein serine/threonine kinase activity;GO:0005524~ATP binding	NA	NA
g1141.t1	102	tr|A0A1X2GJV5|A0A1X2GJV5_9FUNG	408	73.7	99	97.06	24.26	26	0	2	100	283	381	1.6e-36	Actin-like ATPase domain-containing protein	DM01DRAFT_1335020	Hesseltinella vesiculosa	NA	NA	NA	NA	NA
g1142.t1	134	tr|A0A168LCC7|A0A168LCC7_ABSGL	450	59.7	124	92.54	27.56	49	1	1	123	1	124	7.7e-34	Uncharacterized protein	ABSGL_01922.1 scaffold 2540	Absidia glauca (Pin mould)	NA	serine-type endopeptidase activity [GO:0004252]	GO:0004252	GO:0004252~serine-type endopeptidase activity	NA	NA
g1143.t1	148	tr|A0A168SFS7|A0A168SFS7_ABSGL	372	61.3	163	100	43.82	46	3	1	146	210	372	5.7e-46	Hydrolase_4 domain-containing protein	ABSGL_14033.1 scaffold 14385	Absidia glauca (Pin mould)	NA	integral component of membrane [GO:0016021]	GO:0016021	NA	NA	GO:0016021~integral component of membrane
g1144.t1	623	tr|A0A168T0F6|A0A168T0F6_ABSGL	736	71.4	625	100	84.92	160	6	11	622	54	672	3.2e-268	Uncharacterized protein	ABSGL_14932.1 scaffold 15133	Absidia glauca (Pin mould)	NA	NA	NA	NA	NA
g1145.t1	310	tr|A0A163JJP8|A0A163JJP8_ABSGL	1173	43.9	310	100	26.43	140	7	1	310	197	472	1.6e-58	Uncharacterized protein	ABSGL_05467.1 scaffold 7169	Absidia glauca (Pin mould)	NA	integral component of membrane [GO:0016021]	GO:0016021	NA	NA	GO:0016021~integral component of membrane
g1146.t1	180	tr|A0A1X2J1R2|A0A1X2J1R2_9FUNG	982	71.7	180	100	18.33	51	0	1	180	1	180	1.1e-75	Chitin synthase-domain-containing protein	BCR42DRAFT_341074	Absidia repens	NA	"integral component of membrane [GO:0016021]; transferase activity, transferring hexosyl groups [GO:0016758]"	GO:0016021; GO:0016758	GO:0016758~transferase activity, transferring hexosyl groups	NA	GO:0016021~integral component of membrane
g1147.t1	294	tr|A0A1X2J003|A0A1X2J003_9FUNG	370	52.4	273	92.86	73.78	95	7	27	294	128	370	7.5e-66	Rieske domain-containing protein	BCR42DRAFT_444959	Absidia repens	NA	"2 iron, 2 sulfur cluster binding [GO:0051537]; oxidoreductase activity [GO:0016491]"	GO:0016491; GO:0051537	GO:0016491~oxidoreductase activity;GO:0051537~2 iron, 2 sulfur cluster binding	NA	NA
g1148.t1	327	tr|A0A1X2IG57|A0A1X2IG57_9FUNG	411	36.6	257	78.59	62.53	131	7	8	239	13	262	2.3e-31	Uncharacterized protein	BCR42DRAFT_416138	Absidia repens	NA	NA	NA	NA	NA
g1149.t1	371	tr|A0A163JZH9|A0A163JZH9_ABSGL	497	39.3	336	90.57	67.61	145	11	4	324	196	487	2.8e-49	BZIP domain-containing protein	ABSGL_10279.1 scaffold 11921	Absidia glauca (Pin mould)	NA	DNA-binding transcription factor activity [GO:0003700]	GO:0003700	GO:0003700~sequence-specific DNA binding transcription factor activity	NA	NA
g1150.t1	82	tr|A0A1X2IRP8|A0A1X2IRP8_9FUNG	133	80.5	82	100	61.65	16	0	1	82	52	133	8.9e-33	Mss4-like protein	BCR42DRAFT_406958	Absidia repens	NA	guanyl-nucleotide exchange factor activity [GO:0005085]; small GTPase mediated signal transduction [GO:0007264]	GO:0005085; GO:0007264	GO:0005085~guanyl-nucleotide exchange factor activity	GO:0007264~small GTPase mediated signal transduction	NA
g1151.t1	525	tr|A0A168T7Z7|A0A168T7Z7_ABSGL	666	64	516	98.29	77.48	176	4	1	513	1	509	8.9e-195	Peptidase_S9 domain-containing protein	ABSGL_15329.1 scaffold 16604	Absidia glauca (Pin mould)	NA	serine-type peptidase activity [GO:0008236]	GO:0008236	GO:0008236~serine-type peptidase activity	NA	NA
g1152.t1	235	tr|A0A1X2ITQ1|A0A1X2ITQ1_9FUNG	464	32.2	264	100	56.9	139	8	1	235	199	451	3.9e-25	Uncharacterized protein	BCR42DRAFT_405574	Absidia repens	NA	integral component of membrane [GO:0016021]	GO:0016021	NA	NA	GO:0016021~integral component of membrane
g1153.t1	610	tr|A0A1Y1X9W8|A0A1Y1X9W8_9FUNG	1660	46.3	67	10.98	4.04	32	1	339	405	340	402	1.6e-06	Clr2_transil domain-containing protein	BCR32DRAFT_292605	Anaeromyces robustus	NA	NA	NA	NA	NA
g1154.t1	241	tr|A0A163TDY5|A0A163TDY5_ABSGL	375	86.2	247	100	65.87	22	1	1	235	91	337	3.6e-114	AAA domain-containing protein	ABSGL_09778.1 scaffold 11617	Absidia glauca (Pin mould)	NA	ATP binding [GO:0005524]	GO:0005524	GO:0005524~ATP binding	NA	NA
g1156.t1	408	tr|A0A0B7MVW3|A0A0B7MVW3_9FUNG	1575	61.4	376	92.16	23.87	120	5	5	359	1077	1448	1.5e-128	Uncharacterized protein (Fragment)	PARPA_00244.1 scaffold 581	Parasitella parasitica	NA	aspartic-type endopeptidase activity [GO:0004190]; nucleic acid binding [GO:0003676]; zinc ion binding [GO:0008270]; DNA integration [GO:0015074]	GO:0003676; GO:0004190; GO:0008270; GO:0015074	GO:0003676~nucleic acid binding;GO:0004190~aspartic-type endopeptidase activity;GO:0008270~zinc ion binding	GO:0015074~DNA integration	NA
g1157.t1	303	tr|A0A163MTD8|A0A163MTD8_ABSGL	1080	41.3	351	100	32.5	139	11	1	303	110	441	5.7e-53	Uncharacterized protein	ABSGL_14144.1 scaffold 14385	Absidia glauca (Pin mould)	NA	ATP binding [GO:0005524]; metal ion binding [GO:0046872]	GO:0005524; GO:0046872	GO:0005524~ATP binding;GO:0046872~metal ion binding	NA	NA
g1158.t1	121	tr|A0A1X2IZC5|A0A1X2IZC5_9FUNG	1355	82.5	120	99.17	8.86	21	0	1	120	474	593	4.2e-55	Uncharacterized protein	BCR42DRAFT_316823	Absidia repens	NA	integral component of membrane [GO:0016021]; catalytic activity [GO:0003824]	GO:0003824; GO:0016021	GO:0003824~catalytic activity	NA	GO:0016021~integral component of membrane
g1159.t1	921	tr|A0A1X2IVU5|A0A1X2IVU5_9FUNG	1123	48.9	946	100	84.24	411	18	2	909	145	1056	1.7e-233	Uncharacterized protein	BCR42DRAFT_487904	Absidia repens	NA	nucleus [GO:0005634]; endonuclease activity [GO:0004519]; single-stranded DNA binding [GO:0003697]; nucleotide-excision repair [GO:0006289]	GO:0003697; GO:0004519; GO:0005634; GO:0006289	GO:0003697~single-stranded DNA binding;GO:0004519~endonuclease activity	GO:0006289~nucleotide-excision repair	GO:0005634~nucleus
g1161.t1	105	tr|A0A0L6WSY1|A0A0L6WSY1_9AGAR	221	74	96	91.43	43.44	25	0	10	105	6	101	2.9e-36	Lysozyme (EC 3.2.1.17)	J132_10775	Termitomyces sp. J132	NA	lysozyme activity [GO:0003796]; cell wall macromolecule catabolic process [GO:0016998]; peptidoglycan catabolic process [GO:0009253]	GO:0003796; GO:0009253; GO:0016998	GO:0003796~lysozyme activity	GO:0009253~peptidoglycan catabolic process;GO:0016998~cell wall macromolecule catabolic process	NA
g1162.t1	85	tr|A0A163LZ24|A0A163LZ24_ABSGL	876	83.1	83	97.65	9.47	14	0	1	83	384	466	1.2e-32	DDHD domain-containing protein	ABSGL_05383.1 scaffold 6959	Absidia glauca (Pin mould)	NA	metal ion binding [GO:0046872]	GO:0046872	GO:0046872~metal ion binding	NA	NA
g1163.t1	289	sp|O60037|6PGD_CUNEL	485	96.5	289	100	59.59	10	0	1	289	197	485	7.9e-161	"6-phosphogluconate dehydrogenase, decarboxylating (EC 1.1.1.44)"	6-PGD	Cunninghamella elegans	PATHWAY: Carbohydrate degradation; pentose phosphate pathway; D-ribulose 5-phosphate from D-glucose 6-phosphate (oxidative stage): step 3/3.	NADP binding [GO:0050661]; phosphogluconate dehydrogenase (decarboxylating) activity [GO:0004616]; D-gluconate metabolic process [GO:0019521]; pentose-phosphate shunt [GO:0006098]	GO:0004616; GO:0006098; GO:0019521; GO:0050661	GO:0004616~phosphogluconate dehydrogenase (decarboxylating) activity;GO:0050661~NADP binding	GO:0006098~pentose-phosphate shunt;GO:0019521~D-gluconate metabolic process	NA
g1164.t1	122	tr|A0A077W9E1|A0A077W9E1_9FUNG	710	42.3	104	85.25	14.65	56	1	18	121	13	112	3.7e-11	Uncharacterized protein	LRAMOSA00576	Lichtheimia ramosa	NA	NA	NA	NA	NA
g1165.t1	205	tr|A0A1X2ILR4|A0A1X2ILR4_9FUNG	935	41.9	198	96.59	21.18	98	4	9	204	10	192	4.5e-33	Telomere length regulation protein-domain-containing protein	BCR42DRAFT_411460	Absidia repens	NA	NA	NA	NA	NA
g1166.t1	634	tr|A0A1X2IF02|A0A1X2IF02_9FUNG	1075	55	649	100	60.37	266	12	1	633	436	1074	1.1e-210	Glycoside hydrolase superfamily	BCR42DRAFT_353518	Absidia repens	NA	integral component of membrane [GO:0016021]; beta-galactosidase activity [GO:0004565]; carbohydrate metabolic process [GO:0005975]	GO:0004565; GO:0005975; GO:0016021	GO:0004565~beta-galactosidase activity	GO:0005975~carbohydrate metabolic process	GO:0016021~integral component of membrane
g1167.t1	615	tr|A0A168P3B2|A0A168P3B2_ABSGL	1011	49.6	645	100	63.8	245	15	1	597	397	1009	2.2e-160	Coronin	ABSGL_07439.1 scaffold 8890	Absidia glauca (Pin mould)	NA	Golgi apparatus [GO:0005794]	GO:0005794	NA	NA	GO:0005794~Golgi apparatus
g1168.t1	679	tr|A0A168SWY6|A0A168SWY6_ABSGL	6879	55.7	695	100	10.1	290	7	1	679	995	1687	1.3e-222	Uncharacterized protein	ABSGL_14762.1 scaffold 14966	Absidia glauca (Pin mould)	NA	NA	NA	NA	NA
g1169.t1	72	tr|A0A163JJX1|A0A163JJX1_ABSGL	204	85.9	64	88.89	31.37	9	0	5	68	110	173	2.4e-26	Uncharacterized protein	ABSGL_05527.1 scaffold 7169	Absidia glauca (Pin mould)	NA	NA	NA	NA	NA
g1170.t1	96	tr|A0A1X2I6F6|A0A1X2I6F6_9FUNG	1255	60.4	96	100	7.65	29	4	1	91	1	92	3.6e-17	Fusaric acid resistance protein-like-domain-containing protein	BCR42DRAFT_484278	Absidia repens	NA	integral component of membrane [GO:0016021]	GO:0016021	NA	NA	GO:0016021~integral component of membrane
g1171.t1	479	tr|A0A168QNP0|A0A168QNP0_ABSGL	912	41.5	496	100	54.39	256	16	2	470	415	903	1.3e-88	Uncharacterized protein	ABSGL_11057.1 scaffold 12129	Absidia glauca (Pin mould)	NA	cell wall [GO:0005618]; membrane [GO:0016020]; serine-type endopeptidase activity [GO:0004252]	GO:0004252; GO:0005618; GO:0016020	GO:0004252~serine-type endopeptidase activity	NA	GO:0005618~cell wall;GO:0016020~membrane
g1172.t1	159	tr|A0A1X2IB32|A0A1X2IB32_9FUNG	428	97.5	159	100	37.15	4	0	1	159	270	428	5.8e-81	26S protease regulatory subunit 8	BCR42DRAFT_419282	Absidia repens	NA	cytoplasm [GO:0005737]; ATP binding [GO:0005524]; peptidase activity [GO:0008233]; protein catabolic process [GO:0030163]	GO:0005524; GO:0005737; GO:0008233; GO:0030163	GO:0005524~ATP binding;GO:0008233~peptidase activity	GO:0030163~protein catabolic process	GO:0005737~cytoplasm
g1173.t1	100	tr|A0A068SAD2|A0A068SAD2_9FUNG	653	95.8	96	96	14.7	4	0	1	96	336	431	5e-46	26s protease regulatory subunit 8	LCOR_09776.1	Lichtheimia corymbifera JMRC:FSU:9682	NA	cytoplasm [GO:0005737]; ATP binding [GO:0005524]; GTP binding [GO:0005525]; peptidase activity [GO:0008233]; protein catabolic process [GO:0030163]	GO:0005524; GO:0005525; GO:0005737; GO:0008233; GO:0030163	GO:0005524~ATP binding;GO:0005525~GTP binding;GO:0008233~peptidase activity	GO:0030163~protein catabolic process	GO:0005737~cytoplasm
g1174.t1	111	tr|A0A163IZW9|A0A163IZW9_ABSGL	616	62.7	126	100	20.45	30	2	1	109	481	606	3.3e-38	Methyltransf_25 domain-containing protein	ABSGL_04276.1 scaffold 5264	Absidia glauca (Pin mould)	NA	NA	NA	NA	NA
g1175.t1	99	tr|A0A1X0QMP0|A0A1X0QMP0_RHIZD	388	40.8	98	98.99	25.26	58	0	1	98	185	282	6.1e-12	Uncharacterized protein	BCV72DRAFT_88081	Rhizopus microsporus var. microsporus	NA	NA	NA	NA	NA
g1177.t1	95	tr|A0A163MP07|A0A163MP07_ABSGL	971	46.3	95	100	9.78	50	1	1	95	54	147	1.5e-15	CAP-Gly domain-containing protein	ABSGL_12735.1 scaffold 13359	Absidia glauca (Pin mould)	NA	NA	NA	NA	NA
g1178.t1	288	tr|A0A1D2JBZ3|A0A1D2JBZ3_PARBR	772	55.6	153	53.12	19.82	60	4	14	161	515	664	3.8e-38	Uncharacterized protein	ACO22_04819	Paracoccidioides brasiliensis	NA	NA	NA	NA	NA
g1179.t1	240	tr|A0A077WWK2|A0A077WWK2_9FUNG	968	64.1	256	100	26.45	69	3	1	240	720	968	7e-86	Vacuolar protein sorting-associated protein 41	LRAMOSA03923	Lichtheimia ramosa	NA	"fungal-type vacuole membrane [GO:0000329]; HOPS complex [GO:0030897]; late endosome [GO:0005770]; intracellular protein transport [GO:0006886]; regulation of SNARE complex assembly [GO:0035542]; vacuole fusion, non-autophagic [GO:0042144]; vesicle-mediated transport [GO:0016192]"	GO:0000329; GO:0005770; GO:0006886; GO:0016192; GO:0030897; GO:0035542; GO:0042144	NA	GO:0006886~intracellular protein transport;GO:0016192~vesicle-mediated transport;GO:0035542~regulation of SNARE complex assembly;GO:0042144~vacuole fusion, non-autophagic	GO:0000329~fungal-type vacuole membrane;GO:0005770~late endosome;GO:0030897~HOPS complex
g1180.t1	72	tr|A0A1X2IXK8|A0A1X2IXK8_9FUNG	116	73.6	72	100	62.07	19	0	1	72	45	116	1.3e-19	Uncharacterized protein	BCR42DRAFT_316732	Absidia repens	NA	mediator complex [GO:0016592]; transcription coregulator activity [GO:0003712]; regulation of transcription by RNA polymerase II [GO:0006357]	GO:0003712; GO:0006357; GO:0016592	GO:0003712~transcription cofactor activity	GO:0006357~regulation of transcription from RNA polymerase II promoter	GO:0016592~mediator complex
g1181.t1	156	tr|A0A163JGJ3|A0A163JGJ3_ABSGL	291	86.5	156	100	53.61	8	1	1	156	101	243	4.1e-71	Uncharacterized protein	ABSGL_06918.1 scaffold 8678	Absidia glauca (Pin mould)	NA	cytoplasm [GO:0005737]; inorganic diphosphatase activity [GO:0004427]; magnesium ion binding [GO:0000287]; phosphate-containing compound metabolic process [GO:0006796]	GO:0000287; GO:0004427; GO:0005737; GO:0006796	GO:0000287~magnesium ion binding;GO:0004427~inorganic diphosphatase activity	GO:0006796~phosphate-containing compound metabolic process	GO:0005737~cytoplasm
g1182.t1	225	tr|A0A163JN02|A0A163JN02_ABSGL	736	91.2	216	96	29.35	15	1	1	212	450	665	1.1e-101	PHB domain-containing protein	ABSGL_07834.1 scaffold 9181	Absidia glauca (Pin mould)	NA	membrane [GO:0016020]; 3'-5' exonuclease activity [GO:0008408]; nucleic acid binding [GO:0003676]	GO:0003676; GO:0008408; GO:0016020	GO:0003676~nucleic acid binding;GO:0008408~3'-5' exonuclease activity	NA	GO:0016020~membrane
g1183.t1	143	tr|A0A163IQH8|A0A163IQH8_ABSGL	1061	53.1	113	79.02	10.65	47	2	1	111	1	109	1e-23	Uncharacterized protein	ABSGL_00111.1 scaffold 249	Absidia glauca (Pin mould)	NA	ATP binding [GO:0005524]; RNA binding [GO:0003723]; RNA helicase activity [GO:0003724]; RNA catabolic process [GO:0006401]	GO:0003723; GO:0003724; GO:0005524; GO:0006401	GO:0003723~RNA binding;GO:0003724~RNA helicase activity;GO:0005524~ATP binding	GO:0006401~RNA catabolic process	NA
g1184.t1	152	tr|A0A1X2IZU8|A0A1X2IZU8_9FUNG	195	33.8	151	99.34	77.44	92	4	7	152	46	193	3.2e-12	Uncharacterized protein	BCR42DRAFT_444893	Absidia repens	NA	NA	NA	NA	NA
g1185.t1	336	tr|A0A1X2IH44|A0A1X2IH44_9FUNG	430	84.7	346	100	80.47	41	1	1	334	66	411	4.6e-168	Adenylosuccinate synthetase (AMPSase) (AdSS) (EC 6.3.4.4) (IMP--aspartate ligase)	BCR42DRAFT_375024	Absidia repens	PATHWAY: Purine metabolism; AMP biosynthesis via de novo pathway; AMP from IMP: step 1/2. {ECO:0000256|HAMAP-Rule:MF_03125}.	cytoplasm [GO:0005737]; adenylosuccinate synthase activity [GO:0004019]; GTP binding [GO:0005525]; magnesium ion binding [GO:0000287]; 'de novo' AMP biosynthetic process [GO:0044208]	GO:0000287; GO:0004019; GO:0005525; GO:0005737; GO:0044208	GO:0000287~magnesium ion binding;GO:0004019~adenylosuccinate synthase activity;GO:0005525~GTP binding	GO:0044208~'de novo' AMP biosynthetic process	GO:0005737~cytoplasm
g1187.t1	303	tr|A0A1X2IT25|A0A1X2IT25_9FUNG	385	49.5	315	100	81.82	126	6	2	300	88	385	2e-74	Mitochondrial import inner membrane translocase subunit Tim54	BCR42DRAFT_408146	Absidia repens	NA	NA	NA	NA	NA
g1188.t1	223	tr|A0A168N3P2|A0A168N3P2_ABSGL	445	72.4	152	68.16	34.16	32	2	79	220	289	440	3.8e-54	Uncharacterized protein	ABSGL_05390.1 scaffold 6959	Absidia glauca (Pin mould)	NA	hydrolase activity [GO:0016787]; metal ion binding [GO:0046872]	GO:0016787; GO:0046872	GO:0016787~hydrolase activity;GO:0046872~metal ion binding	NA	NA
g1189.t1	244	tr|A0A1X2HZF3|A0A1X2HZF3_9FUNG	1372	51.9	235	96.31	17.13	87	5	12	236	755	973	8.4e-55	Uncharacterized protein	BCR42DRAFT_427576	Absidia repens	NA	actin binding [GO:0003779]; Rho GTPase binding [GO:0017048]; actin cytoskeleton organization [GO:0030036]	GO:0003779; GO:0017048; GO:0030036	GO:0003779~actin binding;GO:0017048~Rho GTPase binding	GO:0030036~actin cytoskeleton organization	NA
g1190.t1	220	tr|A0A168SD37|A0A168SD37_ABSGL	508	65.9	223	100	43.9	58	5	2	220	298	506	1.5e-74	Uncharacterized protein	ABSGL_13921.1 scaffold 14340	Absidia glauca (Pin mould)	NA	NA	NA	NA	NA
g1191.t1	139	tr|A0A1X2IFZ5|A0A1X2IFZ5_9FUNG	1261	54.3	140	100	11.1	53	2	1	137	30	161	5.7e-32	SNF2 family N-terminal domain-domain-containing protein	BCR42DRAFT_415786	Absidia repens	NA	"Ino80 complex [GO:0031011]; ATP binding [GO:0005524]; ATPase activity [GO:0016887]; DNA binding [GO:0003677]; chromatin remodeling [GO:0006338]; DNA repair [GO:0006281]; transcription, DNA-templated [GO:0006351]"	GO:0003677; GO:0005524; GO:0006281; GO:0006338; GO:0006351; GO:0016887; GO:0031011	GO:0003677~DNA binding;GO:0005524~ATP binding;GO:0016887~ATPase activity	GO:0006281~DNA repair;GO:0006338~chromatin remodeling;GO:0006351~transcription, DNA-templated	GO:0031011~Ino80 complex
g1192.t1	70	tr|A0A168R2Y6|A0A168R2Y6_ABSGL	1668	50.7	69	98.57	4.14	28	1	1	69	363	425	9e-10	Uncharacterized protein	ABSGL_11884.1 scaffold 12357	Absidia glauca (Pin mould)	NA	"Ino80 complex [GO:0031011]; ATP binding [GO:0005524]; ATPase activity [GO:0016887]; DNA binding [GO:0003677]; chromatin remodeling [GO:0006338]; DNA repair [GO:0006281]; transcription, DNA-templated [GO:0006351]"	GO:0003677; GO:0005524; GO:0006281; GO:0006338; GO:0006351; GO:0016887; GO:0031011	GO:0003677~DNA binding;GO:0005524~ATP binding;GO:0016887~ATPase activity	GO:0006281~DNA repair;GO:0006338~chromatin remodeling;GO:0006351~transcription, DNA-templated	GO:0031011~Ino80 complex
g1193.t1	90	tr|A0A1X2ISC6|A0A1X2ISC6_9FUNG	568	87.5	64	71.11	11.27	8	0	6	69	2	65	8.3e-24	Lysine--tRNA ligase (EC 6.1.1.6) (Lysyl-tRNA synthetase)	BCR42DRAFT_369307	Absidia repens	NA	cytoplasm [GO:0005737]; ATP binding [GO:0005524]; lysine-tRNA ligase activity [GO:0004824]; nucleic acid binding [GO:0003676]; lysyl-tRNA aminoacylation [GO:0006430]	GO:0003676; GO:0004824; GO:0005524; GO:0005737; GO:0006430	GO:0003676~nucleic acid binding;GO:0004824~lysine-tRNA ligase activity;GO:0005524~ATP binding	GO:0006430~lysyl-tRNA aminoacylation	GO:0005737~cytoplasm
g1194.t1	251	tr|A0A1X2HXU2|A0A1X2HXU2_9FUNG	512	57.4	235	93.63	45.9	84	3	1	235	292	510	4.6e-72	RING-type domain-containing protein	BCR42DRAFT_428995	Absidia repens	NA	integral component of membrane [GO:0016021]	GO:0016021	NA	NA	GO:0016021~integral component of membrane
g1195.t1	471	tr|A0A1X2J130|A0A1X2J130_9FUNG	3311	65.2	480	100	14.5	157	5	1	470	2716	3195	6.2e-171	Uncharacterized protein	BCR42DRAFT_445329	Absidia repens	NA	actin filament binding [GO:0051015]; microtubule binding [GO:0008017]; actin filament bundle assembly [GO:0051017]	GO:0008017; GO:0051015; GO:0051017	GO:0008017~microtubule binding;GO:0051015~actin filament binding	GO:0051017~actin filament bundle assembly	NA
g1196.t1	100	tr|A0A168SWY6|A0A168SWY6_ABSGL	6879	42.4	99	99	1.44	57	0	1	99	2336	2434	2.4e-16	Uncharacterized protein	ABSGL_14762.1 scaffold 14966	Absidia glauca (Pin mould)	NA	NA	NA	NA	NA
g1197.t1	185	tr|A0A1X2HXQ6|A0A1X2HXQ6_9FUNG	7673	44.5	182	98.38	2.37	87	4	1	181	3623	3791	5.4e-30	Uncharacterized protein	BCR42DRAFT_457131	Absidia repens	NA	NA	NA	NA	NA
g1198.t1	678	tr|A0A1X2I2Y7|A0A1X2I2Y7_9FUNG	789	91.3	678	100	85.93	59	0	1	678	112	789	0	"Aconitate hydratase, mitochondrial (Aconitase) (EC 4.2.1.-)"	BCR42DRAFT_455654	Absidia repens	NA	"mitochondrion [GO:0005739]; 4 iron, 4 sulfur cluster binding [GO:0051539]; aconitate hydratase activity [GO:0003994]; metal ion binding [GO:0046872]; tricarboxylic acid cycle [GO:0006099]"	GO:0003994; GO:0005739; GO:0006099; GO:0046872; GO:0051539	GO:0003994~aconitate hydratase activity;GO:0046872~metal ion binding;GO:0051539~4 iron, 4 sulfur cluster binding	GO:0006099~tricarboxylic acid cycle	GO:0005739~mitochondrion
g1200.t1	179	tr|A0A1X2GCV0|A0A1X2GCV0_9FUNG	289	72.1	172	96.09	59.52	48	0	1	172	112	283	4.1e-67	PHB domain-containing protein	DM01DRAFT_1337492	Hesseltinella vesiculosa	NA	membrane [GO:0016020]	GO:0016020	NA	NA	GO:0016020~membrane
g1201.t1	223	tr|A0A1X2GUP6|A0A1X2GUP6_9FUNG	443	45	218	97.76	49.21	115	1	11	223	166	383	3.3e-50	Uncharacterized protein	DM01DRAFT_1332322	Hesseltinella vesiculosa	NA	NA	NA	NA	NA
g1202.t1	230	tr|A0A163JYZ6|A0A163JYZ6_ABSGL	260	95.2	230	100	88.46	11	0	1	230	31	260	2.1e-124	Uncharacterized protein	ABSGL_09911.1 scaffold 11783	Absidia glauca (Pin mould)	NA	NA	NA	NA	NA
g1203.t1	258	tr|A0A1X2IW96|A0A1X2IW96_9FUNG	1088	47.7	277	100	25.46	114	9	1	255	821	1088	3.7e-53	Uncharacterized protein	BCR42DRAFT_487302	Absidia repens	NA	integral component of membrane [GO:0016021]	GO:0016021	NA	NA	GO:0016021~integral component of membrane
g1204.t1	242	tr|A0A163KX06|A0A163KX06_ABSGL	346	62.9	240	99.17	69.36	82	2	1	234	1	239	2e-77	Uncharacterized protein	ABSGL_06907.1 scaffold 8678	Absidia glauca (Pin mould)	NA	NA	NA	NA	NA
g1205.t1	122	tr|A0A163KMB9|A0A163KMB9_ABSGL	1048	51.1	94	77.05	8.97	38	3	27	118	47	134	5.6e-15	Vacuolar protein sorting-associated protein 41	ABSGL_14897.1 scaffold 15133	Absidia glauca (Pin mould)	NA	"fungal-type vacuole membrane [GO:0000329]; HOPS complex [GO:0030897]; late endosome [GO:0005770]; intracellular protein transport [GO:0006886]; regulation of SNARE complex assembly [GO:0035542]; vacuole fusion, non-autophagic [GO:0042144]; vesicle-mediated transport [GO:0016192]"	GO:0000329; GO:0005770; GO:0006886; GO:0016192; GO:0030897; GO:0035542; GO:0042144	NA	GO:0006886~intracellular protein transport;GO:0016192~vesicle-mediated transport;GO:0035542~regulation of SNARE complex assembly;GO:0042144~vacuole fusion, non-autophagic	GO:0000329~fungal-type vacuole membrane;GO:0005770~late endosome;GO:0030897~HOPS complex
g1206.t1	237	tr|A0A168MCT3|A0A168MCT3_ABSGL	211	37.4	219	92.41	100	87	5	32	234	25	209	2.1e-26	Uncharacterized protein	ABSGL_03835.1 scaffold 4673	Absidia glauca (Pin mould)	NA	NA	NA	NA	NA
g1207.t1	199	tr|A0A168NRE5|A0A168NRE5_ABSGL	683	77.5	169	84.92	24.74	38	0	1	169	260	428	3.6e-72	Uncharacterized protein	ABSGL_06784.1 scaffold 8673	Absidia glauca (Pin mould)	NA	catalytic activity [GO:0003824]	GO:0003824	GO:0003824~catalytic activity	NA	NA
g1208.t1	349	tr|A0A1X2IIR6|A0A1X2IIR6_9FUNG	751	57.4	350	100	46.6	137	5	4	345	79	424	5.3e-103	Uncharacterized protein	BCR42DRAFT_482449	Absidia repens	NA	DNA binding [GO:0003677]	GO:0003677	GO:0003677~DNA binding	NA	NA
g1209.t1	206	tr|A0A1X2J0A5|A0A1X2J0A5_9FUNG	248	45	211	100	85.08	100	6	5	204	11	216	7.6e-41	Uncharacterized protein	BCR42DRAFT_399736	Absidia repens	NA	NA	NA	NA	NA
g1210.t1	137	tr|A0A1X2IU61|A0A1X2IU61_9FUNG	546	77.2	127	92.7	23.26	29	0	1	127	169	295	2.4e-51	Uncharacterized protein	BCR42DRAFT_459023	Absidia repens	NA	"intramolecular transferase activity, phosphotransferases [GO:0016868]; magnesium ion binding [GO:0000287]; carbohydrate metabolic process [GO:0005975]"	GO:0000287; GO:0005975; GO:0016868	GO:0000287~magnesium ion binding;GO:0016868~intramolecular transferase activity, phosphotransferases	GO:0005975~carbohydrate metabolic process	NA
g1211.t1	247	tr|A0A1X2IU61|A0A1X2IU61_9FUNG	546	83.1	248	100	45.42	41	1	1	247	299	546	9.6e-115	Uncharacterized protein	BCR42DRAFT_459023	Absidia repens	NA	"intramolecular transferase activity, phosphotransferases [GO:0016868]; magnesium ion binding [GO:0000287]; carbohydrate metabolic process [GO:0005975]"	GO:0000287; GO:0005975; GO:0016868	GO:0000287~magnesium ion binding;GO:0016868~intramolecular transferase activity, phosphotransferases	GO:0005975~carbohydrate metabolic process	NA
g1212.t1	61	tr|A0A163MUV8|A0A163MUV8_ABSGL	452	72.6	62	100	13.72	16	1	1	61	1	62	7.3e-16	WD_REPEATS_REGION domain-containing protein	ABSGL_14597.1 scaffold 14663	Absidia glauca (Pin mould)	NA	NA	NA	NA	NA
g1213.t1	110	tr|A0A1X2ITJ7|A0A1X2ITJ7_9FUNG	543	58	100	90.91	18.42	42	0	10	109	373	472	1.7e-26	Major facilitator superfamily domain-containing protein	BCR42DRAFT_405561	Absidia repens	NA	integral component of membrane [GO:0016021]; transmembrane transport [GO:0055085]	GO:0016021; GO:0055085	NA	GO:0055085~transmembrane transport	GO:0016021~integral component of membrane
g1214.t1	133	tr|A0A077WMI0|A0A077WMI0_9FUNG	1311	60.2	133	100	10.14	46	2	1	132	1184	1310	1.6e-36	Uncharacterized protein	LRAMOSA09931	Lichtheimia ramosa	NA	hydrolase activity [GO:0016787]	GO:0016787	GO:0016787~hydrolase activity	NA	NA
g1216.t1	233	tr|A0A1X2IHA0|A0A1X2IHA0_9FUNG	483	77.8	230	98.71	47.62	50	1	3	232	254	482	8.8e-102	60S ribosomal export protein NMD3	BCR42DRAFT_327252	Absidia repens	NA	cytoplasm [GO:0005737]; nucleus [GO:0005634]; ribosomal large subunit binding [GO:0043023]; protein transport [GO:0015031]	GO:0005634; GO:0005737; GO:0015031; GO:0043023	GO:0043023~ribosomal large subunit binding	GO:0015031~protein transport	GO:0005634~nucleus;GO:0005737~cytoplasm
g1217.t1	296	tr|A0A168LZB4|A0A168LZB4_ABSGL	861	72.5	298	100	34.61	76	3	1	296	497	790	4.5e-127	Uncharacterized protein	ABSGL_03236.1 scaffold 4278	Absidia glauca (Pin mould)	NA	Elongator holoenzyme complex [GO:0033588]; tRNA wobble uridine modification [GO:0002098]	GO:0002098; GO:0033588	NA	GO:0002098~tRNA wobble uridine modification	GO:0033588~Elongator holoenzyme complex
g1218.t1	126	tr|A0A163K1R1|A0A163K1R1_ABSGL	1083	36.3	146	100	13.48	55	6	13	126	944	1083	2.3e-11	BSD domain-containing protein	ABSGL_10557.1 scaffold 12026	Absidia glauca (Pin mould)	NA	"transcription factor TFIIH core complex [GO:0000439]; DNA-binding transcription factor activity [GO:0003700]; sequence-specific DNA binding [GO:0043565]; nucleotide-excision repair [GO:0006289]; transcription, DNA-templated [GO:0006351]"	GO:0000439; GO:0003700; GO:0006289; GO:0006351; GO:0043565	GO:0003700~sequence-specific DNA binding transcription factor activity;GO:0043565~sequence-specific DNA binding	GO:0006289~nucleotide-excision repair;GO:0006351~transcription, DNA-templated	GO:0000439~core TFIIH complex
g1219.t1	1061	tr|A0A168T9Z2|A0A168T9Z2_ABSGL	2077	88.7	1058	99.72	50.94	120	0	1	1058	841	1898	0	Uncharacterized protein	ABSGL_15420.1 scaffold 16614	Absidia glauca (Pin mould)	NA	ATP binding [GO:0005524]; nucleic acid binding [GO:0003676]	GO:0003676; GO:0005524	GO:0003676~nucleic acid binding;GO:0005524~ATP binding	NA	NA
g1220.t1	155	tr|A0A1X2IB46|A0A1X2IB46_9FUNG	391	69.7	155	100	39.64	35	4	1	148	194	343	1.3e-45	Uncharacterized protein	BCR42DRAFT_378361	Absidia repens	NA	nucleus [GO:0005634]; damaged DNA binding [GO:0003684]; nucleotide-excision repair [GO:0006289]; proteasome-mediated ubiquitin-dependent protein catabolic process [GO:0043161]	GO:0003684; GO:0005634; GO:0006289; GO:0043161	GO:0003684~damaged DNA binding	GO:0006289~nucleotide-excision repair;GO:0043161~proteasome-mediated ubiquitin-dependent protein catabolic process	GO:0005634~nucleus
g1221.t1	110	tr|A0A1X2I9G5|A0A1X2I9G5_9FUNG	695	70.9	110	100	15.83	31	1	1	109	44	153	1e-36	Sec34-like family-domain-containing protein	BCR42DRAFT_420286	Absidia repens	NA	cis-Golgi network [GO:0005801]; membrane [GO:0016020]; intracellular protein transport [GO:0006886]	GO:0005801; GO:0006886; GO:0016020	NA	GO:0006886~intracellular protein transport	GO:0005801~cis-Golgi network;GO:0016020~membrane
g1222.t1	157	tr|A0A168MKP8|A0A168MKP8_ABSGL	903	64.2	190	100	21.04	34	3	2	157	230	419	1.4e-58	Uncharacterized protein	ABSGL_04274.1 scaffold 5264	Absidia glauca (Pin mould)	NA	cis-Golgi network [GO:0005801]; integral component of membrane [GO:0016021]; intracellular protein transport [GO:0006886]	GO:0005801; GO:0006886; GO:0016021	NA	GO:0006886~intracellular protein transport	GO:0005801~cis-Golgi network;GO:0016021~integral component of membrane
g1223.t1	749	tr|A0A1X2IW38|A0A1X2IW38_9FUNG	871	49.5	734	98	84.27	293	8	3	732	200	859	3.8e-199	Uncharacterized protein	BCR42DRAFT_404411	Absidia repens	NA	NA	NA	NA	NA
g1224.t1	167	tr|A0A1X2I2R7|A0A1X2I2R7_9FUNG	433	82	167	100	38.57	7	1	1	167	202	345	2e-71	Prephenate dehydrogenase [NADP(+)] (PRDH) (EC 1.3.1.13)	BCR42DRAFT_495782	Absidia repens	PATHWAY: Amino-acid biosynthesis; L-tyrosine biosynthesis; (4-hydroxyphenyl)pyruvate from prephenate (NADP(+) route): step 1/1. {ECO:0000256|PIRNR:PIRNR036510}.	prephenate dehydrogenase (NAD+) activity [GO:0008977]; prephenate dehydrogenase (NADP+) activity [GO:0004665]; tyrosine biosynthetic process [GO:0006571]	GO:0004665; GO:0006571; GO:0008977	GO:0004665~prephenate dehydrogenase (NADP+) activity;GO:0008977~prephenate dehydrogenase activity	GO:0006571~tyrosine biosynthetic process	NA
g1225.t1	118	tr|A0A1X2ILA1|A0A1X2ILA1_9FUNG	196	57.9	114	96.61	58.16	46	2	1	113	79	191	3.6e-27	Uncharacterized protein	BCR42DRAFT_411117	Absidia repens	NA	hydrolase activity [GO:0016787]	GO:0016787	GO:0016787~hydrolase activity	NA	NA
g1226.t1	244	tr|A0A168S7L6|A0A168S7L6_ABSGL	1128	52.8	246	100	21.81	84	8	3	243	909	1127	3.1e-49	Uncharacterized protein	ABSGL_13676.1 scaffold 14267	Absidia glauca (Pin mould)	NA	integral component of membrane [GO:0016021]; GTPase activator activity [GO:0005096]; phosphatidylinositol binding [GO:0035091]; signal transduction [GO:0007165]	GO:0005096; GO:0007165; GO:0016021; GO:0035091	GO:0005096~GTPase activator activity;GO:0035091~phosphatidylinositol binding	GO:0007165~signal transduction	GO:0016021~integral component of membrane
g1227.t1	309	tr|A0A1X2IC77|A0A1X2IC77_9FUNG	864	84.8	309	100	35.76	47	0	1	309	556	864	2.7e-151	Chitin synthase (EC 2.4.1.16)	BCR42DRAFT_418894	Absidia repens	NA	integral component of membrane [GO:0016021]; plasma membrane [GO:0005886]; chitin synthase activity [GO:0004100]; cell wall organization [GO:0071555]; chitin biosynthetic process [GO:0006031]	GO:0004100; GO:0005886; GO:0006031; GO:0016021; GO:0071555	GO:0004100~chitin synthase activity	GO:0006031~chitin biosynthetic process;GO:0071555~cell wall organization	GO:0005886~plasma membrane;GO:0016021~integral component of membrane
g1228.t1	75	tr|A0A167QS62|A0A167QS62_PHYB8	303	69.2	65	86.67	21.45	20	0	1	65	60	124	2.1e-17	GP-PDE domain-containing protein	PHYBLDRAFT_121739	Phycomyces blakesleeanus (strain ATCC 8743b / DSM 1359 / FGSC 10004 / NBRC 33097 / NRRL 1555)	NA	phosphoric diester hydrolase activity [GO:0008081]; lipid metabolic process [GO:0006629]	GO:0006629; GO:0008081	GO:0008081~phosphoric diester hydrolase activity	GO:0006629~lipid metabolic process	NA
g1229.t1	189	tr|A0A163MI89|A0A163MI89_ABSGL	724	57.8	109	57.67	15.06	34	2	68	176	612	708	1.3e-26	Ras-GEF domain-containing protein	ABSGL_11098.1 scaffold 12129	Absidia glauca (Pin mould)	NA	guanyl-nucleotide exchange factor activity [GO:0005085]; small GTPase mediated signal transduction [GO:0007264]	GO:0005085; GO:0007264	GO:0005085~guanyl-nucleotide exchange factor activity	GO:0007264~small GTPase mediated signal transduction	NA
g1230.t1	125	tr|A0A1X2ILD6|A0A1X2ILD6_9FUNG	658	59.8	82	65.6	12.46	27	3	50	125	114	195	4.4e-15	Uncharacterized protein	BCR42DRAFT_411168	Absidia repens	NA	NA	NA	NA	NA
g1231.t1	186	tr|A0A1X2GU29|A0A1X2GU29_9FUNG	279	71	186	100	66.67	54	0	1	186	83	268	1.7e-76	RabGAP/TBC	DM01DRAFT_1317101	Hesseltinella vesiculosa	NA	NA	NA	NA	NA
g1232.t1	162	tr|A0A1X2GHV5|A0A1X2GHV5_9FUNG	352	94.4	162	100	46.02	9	0	1	162	191	352	1.7e-83	G-alpha protein	DM01DRAFT_1305608	Hesseltinella vesiculosa	NA	heterotrimeric G-protein complex [GO:0005834]; G protein-coupled receptor binding [GO:0001664]; G-protein beta/gamma-subunit complex binding [GO:0031683]; GTP binding [GO:0005525]; GTPase activity [GO:0003924]; G protein-coupled receptor signaling pathway [GO:0007186]	GO:0001664; GO:0003924; GO:0005525; GO:0005834; GO:0007186; GO:0031683	GO:0001664~G-protein coupled receptor binding;GO:0003924~GTPase activity;GO:0005525~GTP binding;GO:0031683~G-protein beta/gamma-subunit complex binding	GO:0007186~G-protein coupled receptor signaling pathway	GO:0005834~heterotrimeric G-protein complex
g1233.t1	48	tr|A0A367JU05|A0A367JU05_RHIST	364	75.6	41	85.42	11.26	10	0	1	41	321	361	4.7e-10	TauD domain-containing protein	CU098_010258	Rhizopus stolonifer (Rhizopus nigricans)	NA	oxidoreductase activity [GO:0016491]	GO:0016491	GO:0016491~oxidoreductase activity	NA	NA
g1234.t1	848	tr|A0A1X2I9Q4|A0A1X2I9Q4_9FUNG	646	44.7	647	76.3	100	251	11	2	634	54	607	7.3e-138	"Transcription factor S-II, central domain-domain-containing protein"	BCR42DRAFT_81304	Absidia repens	NA	"transcription, DNA-templated [GO:0006351]"	GO:0006351	NA	GO:0006351~transcription, DNA-templated	NA
g1235.t1	157	tr|A0A397GV68|A0A397GV68_9GLOM	665	38.1	105	66.88	15.79	60	4	2	105	78	178	9.1e-10	CCHC-type domain-containing protein	Glove_467g16	Diversispora epigaea	NA	nucleic acid binding [GO:0003676]; zinc ion binding [GO:0008270]	GO:0003676; GO:0008270	GO:0003676~nucleic acid binding;GO:0008270~zinc ion binding	NA	NA
g1236.t1	217	tr|A0A1X2IUR8|A0A1X2IUR8_9FUNG	336	66.4	217	100	64.58	68	2	1	217	125	336	3.9e-80	Uncharacterized protein	BCR42DRAFT_345440	Absidia repens	NA	NA	NA	NA	NA
g1238.t1	130	tr|A0A3D8RV28|A0A3D8RV28_9HELO	860	39.8	108	83.08	12.56	48	3	6	100	474	577	7.5e-10	Uncharacterized protein	BP6252_05853	Coleophoma cylindrospora	NA	NA	NA	NA	NA
g1239.t1	198	tr|A0A2T5M6H2|A0A2T5M6H2_9EURO	575	37	208	100	36.17	77	8	20	191	194	383	2.9e-13	But2 domain-containing protein	P175DRAFT_0527582	Aspergillus ochraceoroseus IBT 24754	NA	NA	NA	NA	NA
g1240.t1	151	tr|A0A1X2IES7|A0A1X2IES7_9FUNG	720	60	50	33.11	6.94	20	0	102	151	154	203	1.6e-08	Kinase-like domain-containing protein	BCR42DRAFT_416527	Absidia repens	NA	ATP binding [GO:0005524]; protein kinase activity [GO:0004672]	GO:0004672; GO:0005524	GO:0004672~protein kinase activity;GO:0005524~ATP binding	NA	NA
g1241.t1	140	tr|A0A1X2I722|A0A1X2I722_9FUNG	298	95	140	100	46.98	7	0	1	140	159	298	9.7e-72	"2-methoxy-6-polyprenyl-1,4-benzoquinol methylase, mitochondrial (EC 2.1.1.201) (Ubiquinone biosynthesis methyltransferase COQ5)"	COQ5 BCR42DRAFT_421966	Absidia repens	PATHWAY: Cofactor biosynthesis; ubiquinone biosynthesis. {ECO:0000256|HAMAP-Rule:MF_03191}.	"extrinsic component of mitochondrial inner membrane [GO:0031314]; 2-octaprenyl-6-methoxy-1,4-benzoquinone methylase activity [GO:0043333]; methylation [GO:0032259]; ubiquinone biosynthetic process [GO:0006744]"	GO:0006744; GO:0031314; GO:0032259; GO:0043333	GO:0043333~2-octaprenyl-6-methoxy-1,4-benzoquinone methyltransferase activity	GO:0006744~ubiquinone biosynthetic process;GO:0032259~methylation	GO:0031314~extrinsic component of mitochondrial inner membrane
g1242.t1	129	tr|A0A1X2HZP3|A0A1X2HZP3_9FUNG	292	70.3	128	99.22	43.84	38	0	1	128	164	291	4.3e-50	Uncharacterized protein	BCR42DRAFT_427503	Absidia repens	NA	NA	NA	NA	NA
g1243.t1	91	tr|A0A163KNG0|A0A163KNG0_ABSGL	419	49.1	55	60.44	13.13	25	1	26	80	139	190	5.4e-07	Uncharacterized protein	ABSGL_15197.1 scaffold 15431	Absidia glauca (Pin mould)	NA	phosphatidylinositol binding [GO:0035091]	GO:0035091	GO:0035091~phosphatidylinositol binding	NA	NA
g1246.t1	737	tr|A0A1X2J1W5|A0A1X2J1W5_9FUNG	713	74.6	739	100	100	160	7	1	737	1	713	0	Uncharacterized protein	BCR42DRAFT_341184	Absidia repens	NA	NA	NA	NA	NA
g1247.t1	422	tr|A0A168S9F9|A0A168S9F9_ABSGL	549	60	423	100	77.05	141	7	10	417	133	542	2.4e-142	tRNA-synt_1c domain-containing protein	ABSGL_13765.1 scaffold 14320	Absidia glauca (Pin mould)	NA	ATP binding [GO:0005524]; glutamate-tRNA ligase activity [GO:0004818]; tRNA binding [GO:0000049]; zinc ion binding [GO:0008270]; glutamyl-tRNA aminoacylation [GO:0006424]	GO:0000049; GO:0004818; GO:0005524; GO:0006424; GO:0008270	GO:0000049~tRNA binding;GO:0004818~glutamate-tRNA ligase activity;GO:0005524~ATP binding;GO:0008270~zinc ion binding	GO:0006424~glutamyl-tRNA aminoacylation	NA
g1248.t1	85	tr|A0A1Y2EQT0|A0A1Y2EQT0_9FUNG	726	55.3	85	100	11.71	34	1	1	85	619	699	7.6e-19	SP-RING-type domain-containing protein	LY90DRAFT_163235	Neocallimastix californiae	NA	zinc ion binding [GO:0008270]	GO:0008270	GO:0008270~zinc ion binding	NA	NA
g1249.t1	279	tr|A0A163JGY1|A0A163JGY1_ABSGL	461	48.8	287	100	62.26	133	5	1	279	181	461	6.2e-62	Uncharacterized protein	ABSGL_06997.1 scaffold 8715	Absidia glauca (Pin mould)	NA	cytoplasm [GO:0005737]; glutamate 5-kinase activity [GO:0004349]; RNA binding [GO:0003723]; proline biosynthetic process [GO:0006561]	GO:0003723; GO:0004349; GO:0005737; GO:0006561	GO:0003723~RNA binding;GO:0004349~glutamate 5-kinase activity	GO:0006561~proline biosynthetic process	GO:0005737~cytoplasm
g1250.t1	180	tr|A0A1X2I7E4|A0A1X2I7E4_9FUNG	882	54.5	167	92.78	18.93	73	3	8	173	9	173	6e-42	Peptidase S8/S53 domain-containing protein	BCR42DRAFT_380951	Absidia repens	NA	cell wall [GO:0005618]; membrane [GO:0016020]; serine-type endopeptidase activity [GO:0004252]	GO:0004252; GO:0005618; GO:0016020	GO:0004252~serine-type endopeptidase activity	NA	GO:0005618~cell wall;GO:0016020~membrane
g1251.t1	346	tr|A0A0G2HRX9|A0A0G2HRX9_9EURO	1248	34	256	73.99	20.51	169	0	89	344	899	1154	3.9e-37	Transcriptional regulatory protein CAT8	EMCG_04468	Emmonsia crescens UAMH 3008	NA	"nucleus [GO:0005634]; DNA binding [GO:0003677]; DNA-binding transcription factor activity, RNA polymerase II-specific [GO:0000981]; zinc ion binding [GO:0008270]; transcription, DNA-templated [GO:0006351]"	GO:0000981; GO:0003677; GO:0005634; GO:0006351; GO:0008270	GO:0000981~sequence-specific DNA binding RNA polymerase II transcription factor activity;GO:0003677~DNA binding;GO:0008270~zinc ion binding	GO:0006351~transcription, DNA-templated	GO:0005634~nucleus
g1252.t1	412	tr|A0A163KGU4|A0A163KGU4_ABSGL	1060	90	370	89.81	34.91	37	0	1	370	687	1056	7e-179	Uncharacterized protein	ABSGL_13531.1 scaffold 14267	Absidia glauca (Pin mould)	NA	actin binding [GO:0003779]; clathrin binding [GO:0030276]; phospholipid binding [GO:0005543]; endocytosis [GO:0006897]	GO:0003779; GO:0005543; GO:0006897; GO:0030276	GO:0003779~actin binding;GO:0005543~phospholipid binding;GO:0030276~clathrin binding	GO:0006897~endocytosis	NA
g1253.t1	153	tr|A0A1X2IFY0|A0A1X2IFY0_9FUNG	655	78.8	146	95.42	22.29	31	0	1	146	96	241	9e-63	"Carbamoyl-phosphate synthase L chain, ATP binding domain-domain-containing protein"	BCR42DRAFT_415970	Absidia repens	NA	ATP binding [GO:0005524]; ligase activity [GO:0016874]; metal ion binding [GO:0046872]	GO:0005524; GO:0016874; GO:0046872	GO:0005524~ATP binding;GO:0016874~ligase activity;GO:0046872~metal ion binding	NA	NA
g1254.t1	216	tr|A0A1X2ILY0|A0A1X2ILY0_9FUNG	1405	78.6	210	97.22	14.95	33	5	14	215	768	973	1.3e-96	Formin homology 2 domain-domain-containing protein	BCR42DRAFT_349376	Absidia repens	NA	actin binding [GO:0003779]; Rho GTPase binding [GO:0017048]; actin cytoskeleton organization [GO:0030036]	GO:0003779; GO:0017048; GO:0030036	GO:0003779~actin binding;GO:0017048~Rho GTPase binding	GO:0030036~actin cytoskeleton organization	NA
g1255.t1	90	tr|A0A1X2IYQ6|A0A1X2IYQ6_9FUNG	458	53	66	73.33	14.41	23	2	32	90	394	458	4.2e-12	Uncharacterized protein (Fragment)	BCR42DRAFT_318555	Absidia repens	NA	cytoplasm [GO:0005737]; guanyl-nucleotide exchange factor activity [GO:0005085]	GO:0005085; GO:0005737	GO:0005085~guanyl-nucleotide exchange factor activity	NA	GO:0005737~cytoplasm
g1256.t1	156	tr|I1CPS5|I1CPS5_RHIO9	339	58	143	91.67	42.18	60	0	11	153	135	277	1.7e-45	Uncharacterized protein	RO3G_15166	Rhizopus delemar (strain RA 99-880 / ATCC MYA-4621 / FGSC 9543 / NRRL 43880) (Mucormycosis agent) (Rhizopus arrhizus var. delemar)	NA	"DNA binding [GO:0003677]; DNA integration [GO:0015074]; transposition, DNA-mediated [GO:0006313]"	GO:0003677; GO:0006313; GO:0015074	GO:0003677~DNA binding	GO:0006313~transposition, DNA-mediated;GO:0015074~DNA integration	NA
g1257.t1	98	tr|A0A1X2HYE3|A0A1X2HYE3_9FUNG	197	53.9	102	100	51.78	30	2	1	97	92	181	8.4e-22	Nucleolar	BCR42DRAFT_428681	Absidia repens	NA	"preribosome, small subunit precursor [GO:0030688]; rRNA processing [GO:0006364]"	GO:0006364; GO:0030688	NA	GO:0006364~rRNA processing	GO:0030688~preribosome, small subunit precursor
g1258.t1	151	tr|A0A1X2INW3|A0A1X2INW3_9FUNG	676	74.5	149	98.68	22.04	38	0	1	149	345	493	2.3e-58	Replication factor RFC1 C terminal domain-domain-containing protein	BCR42DRAFT_435546	Absidia repens	NA	DNA replication factor C complex [GO:0005663]; ATP binding [GO:0005524]; DNA clamp loader activity [GO:0003689]; DNA repair [GO:0006281]; DNA replication [GO:0006260]	GO:0003689; GO:0005524; GO:0005663; GO:0006260; GO:0006281	GO:0003689~DNA clamp loader activity;GO:0005524~ATP binding	GO:0006260~DNA replication;GO:0006281~DNA repair	GO:0005663~DNA replication factor C complex
g1259.t1	195	tr|A0A168QYQ1|A0A168QYQ1_ABSGL	1320	45.5	187	95.9	14.17	65	5	2	181	116	272	4.5e-27	Uncharacterized protein	ABSGL_11663.1 scaffold 12295	Absidia glauca (Pin mould)	NA	NA	NA	NA	NA
g1261.t1	478	tr|A0A1X2IAW8|A0A1X2IAW8_9FUNG	486	39.2	510	100	100	169	22	1	477	1	402	9.6e-71	Uncharacterized protein	BCR42DRAFT_483408	Absidia repens	NA	NA	NA	NA	NA
g1262.t1	452	tr|A0A1X2ISJ5|A0A1X2ISJ5_9FUNG	949	54	459	100	48.37	164	9	3	440	291	723	5.4e-132	WD40-repeat-containing domain protein	BCR42DRAFT_448313	Absidia repens	NA	NA	NA	NA	NA
g1264.t1	308	tr|A0A1X2IFE9|A0A1X2IFE9_9FUNG	395	80.5	205	66.56	51.9	40	0	1	205	1	205	1.1e-91	Pyridoxal phosphate-dependent transferase	BCR42DRAFT_416870	Absidia repens	NA	pyridoxal phosphate binding [GO:0030170]; transferase activity [GO:0016740]; biosynthetic process [GO:0009058]	GO:0009058; GO:0016740; GO:0030170	GO:0016740~transferase activity;GO:0030170~pyridoxal phosphate binding	GO:0009058~biosynthetic process	NA
g1265.t1	93	tr|A0A1X2HHB9|A0A1X2HHB9_SYNRA	150	88.2	93	100	62	11	0	1	93	57	149	5e-40	Mitochondrial inner membrane translocase subunit Tim17/Tim22/Tim23/peroxisomal protein PMP24	BCR43DRAFT_556332	Syncephalastrum racemosum (Filamentous fungus)	NA	NA	NA	NA	NA
g1266.t1	259	tr|A0A163K264|A0A163K264_ABSGL	604	46.3	246	94.98	40.73	117	9	23	258	364	604	2.4e-52	Uncharacterized protein	ABSGL_10891.1 scaffold 12033	Absidia glauca (Pin mould)	NA	integral component of membrane [GO:0016021]; oxidoreductase activity [GO:0016491]	GO:0016021; GO:0016491	GO:0016491~oxidoreductase activity	NA	GO:0016021~integral component of membrane
g1267.t1	112	tr|A0A163UZ10|A0A163UZ10_ABSGL	173	72.9	144	100	83.24	7	2	1	112	30	173	6.6e-47	Uncharacterized protein	ABSGL_03333.1 scaffold 4426	Absidia glauca (Pin mould)	NA	calcium ion binding [GO:0005509]	GO:0005509	GO:0005509~calcium ion binding	NA	NA
g1268.t1	229	tr|A0A163IQ47|A0A163IQ47_ABSGL	1607	53.3	195	85.15	12.13	78	3	1	195	1270	1451	5.9e-50	"alpha-1,2-Mannosidase (EC 3.2.1.-)"	ABSGL_00049.1 scaffold 129	Absidia glauca (Pin mould)	NA	"membrane [GO:0016020]; calcium ion binding [GO:0005509]; mannosyl-oligosaccharide 1,2-alpha-mannosidase activity [GO:0004571]; metabolic process [GO:0008152]"	GO:0004571; GO:0005509; GO:0008152; GO:0016020	GO:0004571~mannosyl-oligosaccharide 1,2-alpha-mannosidase activity;GO:0005509~calcium ion binding	GO:0008152~metabolic process	GO:0016020~membrane
g1269.t1	246	tr|A0A1X2I737|A0A1X2I737_9FUNG	425	85.6	229	93.09	53.88	33	0	1	229	141	369	1.3e-111	3-oxoacyl-[acyl-carrier-protein] synthase	BCR42DRAFT_357485	Absidia repens	NA	"transferase activity, transferring acyl groups other than amino-acyl groups [GO:0016747]; fatty acid biosynthetic process [GO:0006633]"	GO:0006633; GO:0016747	GO:0016747~transferase activity, transferring acyl groups other than amino-acyl groups	GO:0006633~fatty acid biosynthetic process	NA
g1270.t1	306	tr|A0A1X2HLW4|A0A1X2HLW4_9FUNG	437	61.7	120	39.22	27.46	45	1	187	306	317	435	2.4e-38	MBOAT_2 domain-containing protein	BCR42DRAFT_429986	Absidia repens	NA	integral component of membrane [GO:0016021]	GO:0016021	NA	NA	GO:0016021~integral component of membrane
g1271.t1	156	tr|A0A1X2IUC4|A0A1X2IUC4_9FUNG	548	39.6	164	100	29.93	70	4	6	156	4	151	3.5e-22	Tyrosyl-DNA phosphodiesterase-domain-containing protein	BCR42DRAFT_368278	Absidia repens	NA	nucleus [GO:0005634]; phosphoric diester hydrolase activity [GO:0008081]; DNA repair [GO:0006281]	GO:0005634; GO:0006281; GO:0008081	GO:0008081~phosphoric diester hydrolase activity	GO:0006281~DNA repair	GO:0005634~nucleus
g1272.t1	187	tr|A0A163K4V8|A0A163K4V8_ABSGL	989	66.8	187	100	18.91	54	1	1	187	733	911	9.9e-72	Uncharacterized protein	ABSGL_10143.1 scaffold 11786	Absidia glauca (Pin mould)	NA	serine-type peptidase activity [GO:0008236]	GO:0008236	GO:0008236~serine-type peptidase activity	NA	NA
g1273.t1	330	tr|A0A1X2I9S8|A0A1X2I9S8_9FUNG	968	38.7	331	100	34.19	158	11	2	329	417	705	6.5e-50	Uncharacterized protein	BCR42DRAFT_420374	Absidia repens	NA	serine-type peptidase activity [GO:0008236]	GO:0008236	GO:0008236~serine-type peptidase activity	NA	NA
g1274.t1	344	tr|A0A1X2IHI9|A0A1X2IHI9_9FUNG	1655	92.1	341	99.13	20.6	27	0	1	341	561	901	8.8e-183	Clathrin heavy chain	BCR42DRAFT_352356	Absidia repens	NA	clathrin coat of coated pit [GO:0030132]; clathrin coat of trans-Golgi network vesicle [GO:0030130]; clathrin complex [GO:0071439]; clathrin light chain binding [GO:0032051]; structural molecule activity [GO:0005198]; intracellular protein transport [GO:0006886]; vesicle-mediated transport [GO:0016192]	GO:0005198; GO:0006886; GO:0016192; GO:0030130; GO:0030132; GO:0032051; GO:0071439	GO:0005198~structural molecule activity;GO:0032051~clathrin light chain binding	GO:0006886~intracellular protein transport;GO:0016192~vesicle-mediated transport	GO:0030130~clathrin coat of trans-Golgi network vesicle;GO:0030132~clathrin coat of coated pit;GO:0071439~clathrin complex
g1275.t1	465	tr|A0A1X2IV90|A0A1X2IV90_9FUNG	856	67.1	490	100	57.24	134	5	1	464	367	855	4.7e-179	EF-hand domain-containing protein	BCR42DRAFT_403679	Absidia repens	NA	integral component of membrane [GO:0016021]; calcium ion binding [GO:0005509]; transmembrane transport [GO:0055085]	GO:0005509; GO:0016021; GO:0055085	GO:0005509~calcium ion binding	GO:0055085~transmembrane transport	GO:0016021~integral component of membrane
g1276.t1	292	tr|A0A163KBD7|A0A163KBD7_ABSGL	466	73.1	260	89.04	55.79	64	1	39	292	124	383	3.5e-100	Uncharacterized protein	ABSGL_15220.1 scaffold 16253	Absidia glauca (Pin mould)	NA	catalytic activity [GO:0003824]; metal ion binding [GO:0046872]	GO:0003824; GO:0046872	GO:0003824~catalytic activity;GO:0046872~metal ion binding	NA	NA
g1277.t1	383	tr|A0A077WIQ8|A0A077WIQ8_9FUNG	512	40.9	379	98.96	74.02	204	4	3	380	146	505	2.5e-77	CN hydrolase domain-containing protein	LRAMOSA01625	Lichtheimia ramosa	NA	integral component of membrane [GO:0016021]; nitrogen compound metabolic process [GO:0006807]	GO:0006807; GO:0016021	NA	GO:0006807~nitrogen compound metabolic process	GO:0016021~integral component of membrane
g1278.t1	319	tr|A0A1X2IRD9|A0A1X2IRD9_9FUNG	514	54.3	322	100	62.65	125	7	19	318	192	513	1.7e-84	Aspartic peptidase domain-containing protein	BCR42DRAFT_406837	Absidia repens	NA	integral component of membrane [GO:0016021]; aspartic-type endopeptidase activity [GO:0004190]	GO:0004190; GO:0016021	GO:0004190~aspartic-type endopeptidase activity	NA	GO:0016021~integral component of membrane
g1279.t1	190	tr|I1CGB3|I1CGB3_RHIO9	264	61.1	180	94.74	68.18	67	2	1	180	64	240	8.3e-58	Uncharacterized protein	RO3G_12204	Rhizopus delemar (strain RA 99-880 / ATCC MYA-4621 / FGSC 9543 / NRRL 43880) (Mucormycosis agent) (Rhizopus arrhizus var. delemar)	NA	integral component of membrane [GO:0016021]; mitochondrial envelope [GO:0005740]; L-ornithine transmembrane transporter activity [GO:0000064]; arginine biosynthetic process [GO:0006526]; mitochondrial L-ornithine transmembrane transport [GO:1990575]	GO:0000064; GO:0005740; GO:0006526; GO:0016021; GO:1990575	GO:0000064~L-ornithine transmembrane transporter activity	GO:0006526~arginine biosynthetic process	GO:0005740~mitochondrial envelope;GO:0016021~integral component of membrane
g1280.t1	304	tr|A0A168QG47|A0A168QG47_ABSGL	710	58.4	303	99.67	42.68	104	5	1	303	429	709	4.2e-88	Uncharacterized protein	ABSGL_10483.1 scaffold 12026	Absidia glauca (Pin mould)	NA	guanyl-nucleotide exchange factor activity [GO:0005085]	GO:0005085	GO:0005085~guanyl-nucleotide exchange factor activity	NA	NA
[truncated: 8,896 more rows]

## Sheet: Summary
1. The Proteins were annotated against all fungal kingdom protein sequences (from Uniprot Protein Database)
[truncated: 5 more rows]
