# Supplementary material for: Draft genome of Gongronella butleri reveals the genes contributing to its biodegradation potential
Source: J Genet Eng Biotechnol. 2022 May 18;20:74. doi: 10.1186/s43141-022-00351-2 (PMC9117579; doi:10.1186/s43141-022-00351-2)
Supplement: Supplementary file 2 — Additional file 2: Supplementary material 2. Characteristics of the microsatellites mined from Gongronella butleri genome [file 43141_2022_351_MOESM2_ESM.xlsx]

## Sheet: Statistics
Cutoffs and Range
SSR Type	Set of Repeating Bases	Repetition number for the set	Example	Total Length
Mono nucleotide Repeats (p1)	1	>= 10 bases	AAAAAAAAAAAA	>=10 t0 Any length
Di nucleotide Repeats (p2)	2	>= 6 Pairs	CACACACACACACA	>=12 to Any length
Tri nucleotide Repeats (p3)	3	>= 5 Sets	ATGATGATGATG	>=15 to Any length
Tetra nucleotide Repeats (p4)	4	>= 3 Sets	TGAGTGAGTGAG	>=20 to Any length
Penta nucleotide Repeats (p5)	5	>= 5 Sets	TGAGTGAGTGAGTGAGTGAG	>=25 to Any length
Hexa nucleotide Repeats (p6)	6	>= 5 Sets	CATATACATATACATATACATATACATATA	>=30 to Any length
Cutoffs and Range
Statistisc	Assembly
Total number of sequences examined	44639
Total size of examined sequences (bp)	29838504
Total number of identified SSRs	104718
Number of SSR containing sequences	35118
Number of sequences containing more than 1 SSR	26805
Number of compound SSRs(i.e c)	32083
p1	51956
p2	27377
p3	12965
p4	12073
p5	233
p6	114

## Sheet: SSR_details
Transcript ID	Type of SSR	SSR Pattern	SSR Length	Transcript start	Transcript end
seq1_len117_cov88	p1	(A)45	45	73	117
seq2_len114_cov70	p1	(A)47	47	68	114
seq3_len116_cov47	p1	(A)45	45	72	116
seq4_len114_cov70	p1	(A)39	39	76	114
seq5_len114_cov84	p1	(A)36	36	79	114
seq6_len126_cov98	p1	(A)45	45	82	126
seq7_len114_cov61	p1	(A)35	35	80	114
seq8_len129_cov42	p1	(A)62	62	68	129
seq9_len187_cov265	c	(A)74t(A)112	187	1	187
seq10_len170_cov205	c	(A)57c(A)112	170	1	170
seq11_len114_cov37	p1	(A)42	42	72	113
seq12_len114_cov172	p1	(A)40	40	74	113
seq13_len115_cov56	p1	(A)41	41	73	113
seq14_len861_cov98	c	(T)11(A)10	21	1	21
seq14_len861_cov98	p3	(TTG)6	18	177	194
seq14_len861_cov98	c	(AT)13gattagattcgtcctctctctatatattaa(AT)6	68	737	804
seq15_len117_cov37	p1	(A)112	112	1	112
seq16_len756_cov65	p2	(AT)9	18	480	497
seq16_len756_cov65	c	(AC)6atatatatataggattaatttatttataacacttaccttttaatttatatagattatcatcata(AT)6	88	643	730
seq17_len210_cov191	c	(A)112g(A)97	210	1	210
seq19_len415_cov70	p2	(TA)6	12	46	57
seq19_len415_cov70	p2	(AT)11	22	391	412
seq20_len817_cov70	p1	(T)13	13	258	270
seq20_len817_cov70	c	(T)12cagctcactgtata(AT)6	38	473	510
seq21_len144_cov247	c	(A)112t(A)31	144	1	144
seq23_len438_cov65	c	(TATT)4tatgtttagtaaagtctccccgcttttaaagtaaac(AAAT)3	64	44	107
seq23_len438_cov65	c	(A)14ccaggaaaatgatcaaaaaaggatagtaggaaaaacac(A)15	67	361	427
seq24_len441_cov70	p1	(A)10	10	139	148
seq25_len342_cov51	p1	(A)20	20	45	64
seq26_len121_cov37	p1	(A)40	40	72	111
seq27_len190_cov37	p1	(A)14	14	78	91
seq29_len115_cov1848	p3	(TGA)7	21	1	21
seq30_len654_cov70	c	(T)18ggcgtacataaaaaaaaggctatttttggcgttaaacatcattctaacaaataagtatactataaaaggtatattgactagt(A)12	112	59	170
seq30_len654_cov70	p2	(AT)12	24	403	426
seq30_len654_cov70	p1	(A)18	18	596	613
seq32_len2491_cov112	p1	(A)13	13	93	105
seq32_len2491_cov112	p1	(T)11	11	942	952
seq32_len2491_cov112	p4	(ATGG)3	12	1698	1709
seq32_len2491_cov112	c	(TA)10atgatttattaaaattaatttataataaccatcatgctta(AT)15	90	1902	1991
seq32_len2491_cov112	p4	(ATAA)3	12	2113	2124
seq34_len392_cov65	c	(T)12attcccttatctcattgttaatcttttgtaacttttaaaaaactactatatactg(A)16	83	1	83
seq34_len392_cov65	p1	(A)11	11	382	392
seq36_len389_cov74	p1	(A)12	12	329	340
seq37_len824_cov116	c	(T)13atatatataaatatatatacttcttgtaaagaaagaag(A)10	61	1	61
seq37_len824_cov116	p3	(TTG)10	30	451	480
seq37_len824_cov116	c	(TAAA)3aaaaaagaaatgtttgatt(A)14	45	758	802
seq38_len2087_cov98	c	(A)18c(A)16	35	9	43
seq38_len2087_cov98	c	(AATA)4agaataatcaatccatcaagatgctagttatc(TA)6	60	875	934
seq38_len2087_cov98	p1	(A)13	13	1263	1275
seq38_len2087_cov98	p2	(AT)9	18	1574	1591
seq38_len2087_cov98	p1	(T)10	10	1768	1777
seq39_len521_cov70	c	(TA)11tcaagtatttgtaattttttttatcttaaatgtt(TA)6	68	45	112
seq40_len313_cov51	p1	(A)22	22	1	22
seq40_len313_cov51	p1	(A)14	14	229	242
seq42_len1358_cov98	c	(A)12gagagagaaataggattaataaaatagcgcgtcatttatatttttccttgtcaaaactt(TA)8	87	511	597
seq42_len1358_cov98	p2	(AT)14	28	1050	1077
seq42_len1358_cov98	c	(AT)6gtctgtatgta(TATG)3	35	1264	1298
seq43_len1457_cov116	p6	(AAAAGA)5	30	1417	1446
seq45_len1468_cov93	p2	(AT)6	12	439	450
seq45_len1468_cov93	p4	(ATCC)3	12	940	951
seq45_len1468_cov93	p2	(TA)12	24	1148	1171
seq46_len377_cov56	c	(T)11aacatatata(AT)7	35	20	54
seq46_len377_cov56	p1	(A)10	10	259	268
seq47_len470_cov65	c	(ATG)5atttcac(T)13ctggtttttttttaattgatctgttta(AT)8	78	9	86
seq47_len470_cov65	c	(A)18ctaattggaagaatttctttctgttatataaaaagtttaatctcatagtaaa(AG)9	88	315	402
seq48_len646_cov84	p2	(TA)10	20	77	96
seq49_len513_cov74	c	(AT)6taaat(A)12	29	34	62
seq49_len513_cov74	p1	(T)10	10	504	513
seq50_len115_cov5869	p1	(A)10	10	106	115
seq53_len390_cov70	c	(AT)6agtttaccttttatttaatattaatgacgatg(AT)12	68	28	95
seq53_len390_cov70	p3	(TAT)6	18	312	329
seq56_len707_cov79	c	(AT)11aattataaaagagatacc(AAT)5	55	61	115
seq56_len707_cov79	p3	(AAT)5	15	314	328
seq56_len707_cov79	p4	(TAAA)3	12	458	469
seq56_len707_cov79	c	(AT)16aa(AT)6	46	641	686
seq57_len911_cov74	c	(A)12(GA)6	24	39	62
seq57_len911_cov74	c	(TA)6ataggatgggtacatagttctaa(TTAT)4	51	427	477
seq57_len911_cov74	p1	(A)10	10	579	588
seq57_len911_cov74	p2	(TA)7	14	771	784
seq58_len739_cov107	p3	(AAG)6	18	86	103
seq58_len739_cov107	p3	(TGC)5	15	509	523
seq58_len739_cov107	p2	(AT)10	20	628	647
seq59_len1371_cov70	c	(A)12tcattaacttgatataaaataaattggtgtatatatataaagattaattaa(AT)6gttacttttac(A)15	101	3	103
seq59_len1371_cov70	c	(T)11gtagtaataattcagtataaataaaataaaataaataaaaagaaaagcaacaattacagtggtttttatataccttttctttttacaaaaaggaatc(A)11gctgtgcattgtgtcacatgcgggattgttattggctttgcatttagaagtaaaaaagaaactataaaaatgttatcatgtttatatggtatc(TA)7	226	1062	1287
seq60_len793_cov88	p4	(CATC)4	16	389	404
seq64_len1066_cov93	c	(AT)9aatatagtcattcat(TTTC)3tttttttttcctatttcatcatcaacatgaattta(AAAT)3	92	7	98
seq64_len1066_cov93	p1	(A)14	14	793	806
seq65_len1451_cov107	p2	(AT)6	12	156	167
seq65_len1451_cov107	c	(A)13gg(A)14	29	1400	1428
seq66_len2457_cov102	c	(AAGA)3agaaaatg(A)11	31	75	105
seq66_len2457_cov102	p2	(TA)10	20	1686	1705
seq66_len2457_cov102	p2	(TA)10	20	2426	2445
seq69_len388_cov65	p3	(TTA)7	21	99	119
seq69_len388_cov65	c	(ATA)16gtaataataataatag(TAA)5	79	309	387
seq72_len559_cov70	c	(A)15c(A)42	58	1	58
seq72_len559_cov70	p2	(AT)6	12	238	249
seq74_len662_cov88	p1	(A)13	13	17	29
seq74_len662_cov88	p4	(TATT)3	12	604	615
seq76_len320_cov47	c	(A)12gacaaaaaggaaagaaaaggaaaaaggtaaat(A)10	54	22	75
seq76_len320_cov47	c	(AAT)5t(A)16	32	195	226
seq77_len900_cov102	p1	(A)12	12	871	882
seq78_len2030_cov116	c	(T)20cttcttctatttttatacttcttttatcat(A)13	63	3	65
seq78_len2030_cov116	p1	(A)14	14	2013	2026
seq79_len308_cov56	p1	(T)13	13	4	16
seq79_len308_cov56	p1	(A)22	22	235	256
seq80_len230_cov37	c	(T)10cgcgttcctttttttttctttctaatttcttttattcattatttatagttttattttatcgtataaataatataaagacatagatatatac(AT)8	117	17	133
seq83_len700_cov88	p1	(A)18	18	30	47
seq83_len700_cov88	p4	(AGAA)3	12	581	592
seq84_len377_cov56	p4	(ATAG)3	12	103	114
seq85_len3490_cov107	p1	(A)22	22	11	32
seq86_len694_cov107	p4	(AAAG)3	12	293	304
seq86_len694_cov107	p3	(TAT)6	18	668	685
seq87_len286_cov56	c	(T)17(A)11	28	34	61
seq87_len286_cov56	p1	(A)10	10	277	286
seq91_len1616_cov102	p1	(A)22	22	1	22
seq91_len1616_cov102	p4	(TAAA)3	12	234	245
seq91_len1616_cov102	p2	(AT)14	28	1533	1560
seq92_len268_cov70	p1	(A)23	23	231	253
seq94_len216_cov61	p1	(T)26	26	1	26
seq94_len216_cov61	p1	(A)13	13	167	179
seq95_len372_cov70	p1	(T)14	14	67	80
seq95_len372_cov70	p2	(AT)13	26	339	364
seq96_len255_cov61	p4	(AAAG)3	12	31	42
seq97_len335_cov126	p3	(AAT)6	18	1	18
seq98_len350_cov116	p1	(T)10	10	339	348
seq99_len730_cov88	c	(T)13acataaatacata(AT)7ttgta(TAT)5	60	27	86
seq99_len730_cov88	c	(TAT)5taattgttgttgttgtagttattatagttgaatgattaggagatg(TAT)12	96	634	729
seq100_len272_cov42	p1	(A)10	10	199	208
seq101_len300_cov61	p1	(T)15	15	79	93
seq101_len300_cov61	p2	(TA)8	16	238	253
seq103_len729_cov88	c	(A)15taaaaataaaaaataaacaaataacagc(A)14	57	673	729
seq104_len1377_cov84	p1	(A)12	12	761	772
seq104_len1377_cov84	p2	(AT)13	26	1032	1057
seq105_len250_cov65	p1	(A)10	10	70	79
seq106_len1124_cov107	c	(GAA)7aataatgatgaaattattgaagaagagggagg(AGA)5	68	404	471
seq106_len1124_cov107	p3	(AAT)6	18	1032	1049
seq107_len861_cov70	p2	(TA)12	24	43	66
seq107_len861_cov70	p2	(AT)19	38	824	861
seq108_len718_cov88	c	(AT)8catttattgaatctctttctctctctctt(TTTC)3	57	64	120
seq108_len718_cov88	c	(TATG)3(TA)8	28	674	701
seq109_len900_cov98	p1	(T)32	32	1	32
seq110_len147_cov70	c	(T)13gggcgcaatttgggcggagggggtcctc(A)12	53	45	97
seq111_len131_cov3356	c	(T)13gggcgcaatttgggcggagggggtcctc(A)12	53	45	97
seq112_len877_cov98	p1	(A)13	13	128	140
seq113_len892_cov70	c	(GAAT)3ttggatttaaaaaacgaaaatgaaaatg(A)11	51	19	69
seq113_len892_cov70	p2	(AT)6	12	355	366
seq113_len892_cov70	p4	(TTTA)4	16	587	602
seq113_len892_cov70	c*	(A)14(AAGA)4*	28	858	885
seq114_len427_cov70	c	(A)33gatattagaaagaatgattaaact(TA)6	69	1	69
seq114_len427_cov70	p1	(A)19	19	376	394
seq115_len936_cov102	p1	(A)21	21	14	34
seq115_len936_cov102	p4	(ATCT)6	24	642	665
seq116_len361_cov56	p1	(A)10	10	110	119
seq117_len369_cov65	p1	(A)20	20	14	33
seq118_len571_cov107	p1	(T)14	14	1	14
seq119_len640_cov84	c	(A)20gacggaaac(AGAA)3	41	62	102
seq119_len640_cov84	p1	(T)10	10	572	581
seq120_len422_cov65	p1	(T)16	16	59	74
seq120_len422_cov65	p1	(A)14	14	378	391
seq121_len484_cov74	p1	(A)22	22	1	22
seq121_len484_cov74	p4	(TAAA)3	12	396	407
seq122_len1387_cov74	p4	(AATA)3	12	128	139
seq122_len1387_cov74	p1	(A)12	12	480	491
seq122_len1387_cov74	p1	(A)11	11	735	745
seq122_len1387_cov74	c	(GATG)4atttttatatttatctaactataccatgtttaactatttaaatgaaaattgaaagagaaggaaattattactttttcaattttctaagtctattc(A)10	121	1090	1210
seq122_len1387_cov74	p2	(AT)11	22	1365	1386
seq123_len947_cov84	c	(A)29gttagaatagcttattatattctctcacttcaacccccttaatttctcgttgttttaacttaaatgttttgcctctc(T)10	116	1	116
seq123_len947_cov84	c	(AAAG)5(A)10ggtattgaatttatatcagcgcgttgtttaaaaaatgaatttatatatacgag(A)10	93	534	626
seq124_len492_cov70	p1	(T)12	12	51	62
seq124_len492_cov70	c	(T)10ata(T)10(A)14catagatggtgggttttttgtatttgctgatattagtgttcgtttggagggccaatatagattaaaattcactctgtttgaaatagttgggtaaatt(A)16	150	266	415
seq125_len378_cov51	p1	(T)13	13	83	95
seq126_len544_cov70	c	(A)23ctacataaaaaatcaataaaacaagatcttttttttt(A)10	70	1	70
seq126_len544_cov70	c	(A)10gactggcttaggcaaattttaaatgtcagactactaaaaaaaaatatatcctttttc(CTTT)3	79	177	255
seq126_len544_cov70	c	(TATC)5tatatacat(ATAC)3atatgtgaatgataaaaataaaaacaa(AT)6	80	445	524
seq127_len602_cov74	p1	(A)16	16	322	337
seq128_len356_cov70	p1	(A)14	14	115	128
seq128_len356_cov70	p1	(A)25	25	332	356
seq129_len721_cov88	c	(TA)7tgcaaaagaaaatgaagattaaattaaagaaaattc(AT)10	70	54	123
seq129_len721_cov88	p1	(A)18	18	676	693
seq130_len420_cov70	p1	(A)13	13	102	114
seq131_len396_cov70	p1	(A)12	12	23	34
seq131_len396_cov70	p1	(A)10	10	163	172
seq132_len293_cov65	p1	(A)12	12	23	34
seq132_len293_cov65	p1	(A)13	13	219	231
seq135_len410_cov61	c	(A)13tgggaaggagaagttactt(A)14	46	354	399
seq136_len542_cov88	p1	(A)32	32	1	32
seq136_len542_cov88	p2	(AT)8	16	417	432
seq137_len1373_cov107	p4	(AATA)3	12	1272	1283
seq140_len591_cov84	p1	(A)19	19	1	19
seq140_len591_cov84	p1	(A)28	28	564	591
seq142_len752_cov79	c	(TA)11aatatataattata(AAT)7aaaatttgattaatataatttttaataaataatcat(ATAA)3	105	308	412
seq142_len752_cov79	c	(TA)9tgaataag(TAAA)4aaaagaaaaagaaaagaagtgctatattctatccaa(T)11	89	643	731
seq145_len2430_cov107	c	(T)13ctatagttcaaaagaagtag(A)11	44	42	85
seq145_len2430_cov107	p5	(TATTT)7	35	687	721
seq145_len2430_cov107	p2	(TA)6	12	1648	1659
seq146_len499_cov84	c	(A)10tccatcctattcaactctttttatcaccatgctccttttttctac(T)14	69	1	69
seq147_len790_cov93	p3	(TAA)6	18	132	149
seq147_len790_cov93	c	(AAT)6aaaaagggatgatatgaattaat(A)11	52	277	328
seq147_len790_cov93	p2	(TA)17	34	756	789
seq148_len549_cov88	c	(A)18gagagaaagagagaatgaataaataaaaactagatgaatagttgatc(AT)6	77	1	77
seq148_len549_cov88	c	(AT)7ccttt(TTA)6	37	446	482
seq149_len602_cov79	p1	(A)11	11	283	293
seq149_len602_cov79	c	(ATAA)3aaagcaatgacgcattatttatttactgtttcaat(AC)8(AT)15(GT)7	107	494	600
seq150_len387_cov61	p2	(AT)8	16	330	345
seq151_len278_cov51	p1	(A)18	18	43	60
seq151_len278_cov51	c	(T)11(A)25	36	243	278
seq152_len488_cov70	c	(TA)8(TG)6	28	425	452
seq154_len1133_cov88	c	(TA)8aattatttattgtgttttatgtgta(TG)6tattttc(AT)10	80	17	96
seq154_len1133_cov88	c	(A)11gagataagttatttatacatcat(TA)7	48	330	377
seq154_len1133_cov88	c	(TA)6tttataataaagatgatcattattttacaaaagtaatgatcaat(A)17cgcgacgtt(TA)7	96	615	710
seq154_len1133_cov88	c	(TA)6catacaagataaa(AT)7aattaaataaatatacagaaagtatatatttatttatatatgcataaactaagtattcttatatatacatat(AC)7(AT)11	147	987	1133
seq156_len446_cov70	c	(T)14ataataatgatttttgtttataatcatttttactttttatgatc(ATT)5ttaatcagattaattttttaatcagatggtaataaattatatatttatatgtgtatagaaaag(A)15	151	1	151
seq156_len446_cov70	c	(A)12gaaaagagtttagtaatccgctttatatatcatt(A)10	56	336	391
seq157_len655_cov70	c	(T)11(A)21	32	15	46
seq157_len655_cov70	p3	(TTA)6	18	325	342
seq157_len655_cov70	p1	(T)17	17	552	568
seq160_len741_cov79	p1	(A)19	19	41	59
seq160_len741_cov79	c	(TG)6cgggtgtgtgtgtattcagtattttttttaactgcataatttattcgaagttttttatatattaatta(TATG)3	92	240	331
seq162_len394_cov70	p1	(A)14	14	92	105
seq163_len546_cov98	c	(TG)9tatgtacatgtgtaaatactaattaaaaatt(A)11caaaaaaaaaccatactatcatttatatgaacga(T)12	106	4	109
seq163_len546_cov98	p1	(A)17	17	530	546
seq165_len115_cov74	p1	(A)27	27	1	27
seq166_len391_cov70	p1	(T)17	17	1	17
seq168_len708_cov93	p1	(T)22	22	17	38
seq168_len708_cov93	c*	(AT)6cagccattcatatttaaacacacccacacacatacacatacacacacgtataa(AT)19(ATA)5*	116	565	680
seq169_len380_cov65	p1	(A)19	19	1	19
seq169_len380_cov65	p2	(AT)10	20	361	380
seq170_len1167_cov70	c	(TA)9tttataaaaag(A)12	41	5	45
seq170_len1167_cov70	p2	(TA)11	22	182	203
seq170_len1167_cov70	p2	(AT)10	20	431	450
seq170_len1167_cov70	c	(AATA)3atagatcactactactctatga(GAGG)3	46	811	856
seq171_len1120_cov102	c	(T)12agtatatatattattttccttt(AGAA)5	54	3	56
seq172_len391_cov56	p1	(A)14	14	71	84
seq172_len391_cov56	c	(T)10aacgcttggtttagggtaatataataattatatagtaataggatatgattacataatatgaatacttattctttttattctttacctc(AT)6	110	215	324
seq173_len1035_cov98	c	(AT)6gca(T)10atata(TAT)7	51	23	73
seq173_len1035_cov98	p1	(A)13	13	922	934
seq174_len1479_cov116	p1	(A)17	17	81	97
seq177_len164_cov93	c*	(A)19(AAAG)3*tatgtattctataatatttattaattggtaatagtatgatta(T)10	80	1	80
seq178_len1425_cov79	p1	(A)14	14	8	21
seq178_len1425_cov79	c	(TA)6c(T)12	25	278	302
seq178_len1425_cov79	c	(T)13gaatttaaaaac(A)11	36	934	969
seq178_len1425_cov79	p2	(TA)8	16	1071	1086
seq181_len152_cov195	p1	(A)10	10	28	37
seq182_len141_cov70	p1	(A)10	10	28	37
seq183_len333_cov61	p1	(A)22	22	1	22
seq183_len333_cov61	c	(TG)6tattttacaaaaccttattaaatgattcttttatttccattagtaatgagtttattaacttt(A)10	84	189	272
seq184_len688_cov93	p1	(A)24	24	1	24
seq185_len839_cov88	p3	(TAA)20	60	779	838
seq186_len913_cov88	p1	(A)10	10	257	266
seq187_len1126_cov98	c	(TA)6tgattttattttttc(T)19	46	33	78
seq187_len1126_cov98	p3	(AAT)22	66	497	562
seq187_len1126_cov98	p3	(ATA)9	27	1080	1106
seq188_len720_cov98	p1	(T)14	14	1	14
seq188_len720_cov98	p3	(AAT)6	18	399	416
seq189_len513_cov70	p2	(AT)10	20	80	99
seq189_len513_cov70	c	(A)14ttcactctcttttaatctttactatggatataatttattttaaac(T)10	69	397	465
seq190_len394_cov84	p1	(A)17	17	1	17
seq190_len394_cov84	p1	(A)14	14	381	394
seq191_len2239_cov107	p3	(CAA)5	15	767	781
seq192_len552_cov70	p1	(T)11	11	50	60
seq192_len552_cov70	p1	(A)10	10	535	544
seq193_len369_cov56	c	(A)13ggattt(A)11gatggtagcgttttatttgataaaaaattgatgcttccaccgagtcaggagttactat(A)10	98	1	98
seq193_len369_cov56	c	(T)10aactggttccttttttttatttcactgagtaaa(T)11	54	214	267
seq194_len1481_cov98	p6	(GTATTA)6	36	1100	1135
seq195_len390_cov56	p2	(AT)9	18	5	22
seq195_len390_cov56	p1	(A)12	12	304	315
seq196_len324_cov51	p1	(A)18	18	52	69
seq197_len206_cov47	c	(T)16(A)19	35	1	35
seq197_len206_cov47	p1	(A)22	22	185	206
seq198_len942_cov79	p3	(ATC)8	24	113	136
seq198_len942_cov79	p2	(AT)13	26	485	510
seq198_len942_cov79	p2	(TA)16	32	850	881
seq201_len285_cov70	p1	(A)18	18	1	18
seq201_len285_cov70	c	(TA)12ttcatttctttttttctatgtttctttc(T)10	62	214	275
seq202_len618_cov61	c	(A)11ggcggcgtaggtgtctcccacgttttttgggtaccacaaagc(A)11gtgagtataaaaaaaatcacttatataaa(TTCT)3tctttcttcccctttcctcttcgc(T)10	139	134	272
seq202_len618_cov61	p2	(TA)14	28	590	617
seq205_len154_cov28	p1	(T)18	18	42	59
seq206_len1745_cov102	p1	(A)11	11	119	129
seq207_len1543_cov74	p1	(A)14	14	419	432
seq207_len1543_cov74	p2	(AT)11	22	670	691
seq207_len1543_cov74	p2	(AT)8	16	966	981
seq207_len1543_cov74	p1	(A)14	14	1456	1469
seq208_len1939_cov93	c	(T)13(A)15	28	37	64
seq208_len1939_cov93	p4	(TTTA)3	12	937	948
seq208_len1939_cov93	c	(TCTT)3atttta(AT)16	50	1616	1665
seq208_len1939_cov93	p4	(ATAC)3	12	1920	1931
seq209_len1281_cov102	c	(TATG)5tatttatgtatgtatatgtatatgtatatgtgcatatatat(ATA)6(T)12	91	10	100
seq209_len1281_cov102	p3	(TTG)5	15	288	302
seq209_len1281_cov102	p3	(TTG)5	15	441	455
seq209_len1281_cov102	c	(A)14tgaatttcctattgatgtctttat(TA)8	54	1119	1172
seq212_len453_cov70	p1	(A)12	12	6	17
seq212_len453_cov70	p1	(A)14	14	329	342
seq213_len1162_cov98	p3	(AAT)5	15	78	92
seq213_len1162_cov98	p2	(TA)10	20	892	911
seq214_len344_cov61	p1	(A)32	32	1	32
seq214_len344_cov61	p1	(T)12	12	249	260
seq215_len369_cov102	p1	(T)23	23	1	23
seq215_len369_cov102	p1	(A)22	22	348	369
seq216_len229_cov51	p1	(A)26	26	1	26
seq216_len229_cov51	c	(T)10attaatacatattgcttgaatacatgcttatattatgtact(TA)6	63	166	228
seq217_len617_cov70	c	(T)17atttatacatcttctcagatcccttttttctttctctttttctttcctttttttctttttctcttttttt(A)10	97	38	134
seq217_len617_cov70	p2	(AT)9	18	581	598
seq218_len1295_cov112	c	(A)18gaaataaaatgaaaaaagaaagtatattaaacatttatttattcatttca(T)12	80	1	80
seq218_len1295_cov112	p3	(CAA)7	21	501	521
seq219_len360_cov51	p2	(AT)13	26	306	331
seq220_len1418_cov102	p1	(T)16	16	55	70
seq220_len1418_cov102	p3	(TAA)7	21	678	698
seq220_len1418_cov102	c	(A)13ctccttcc(A)11	32	1348	1379
seq223_len1369_cov88	p1	(T)30	30	1	30
seq223_len1369_cov88	p1	(A)11	11	1161	1171
seq224_len395_cov65	p1	(A)15	15	9	23
seq224_len395_cov65	c	(TAT)5ttgatttgggattttattattataattgtaagtaataataaaaggagtaaatattaaaaaagatattgtaaaaatacgac(ATAA)3	107	283	389
seq225_len905_cov98	p1	(T)16	16	23	38
seq225_len905_cov98	p2	(AT)8	16	871	886
seq226_len432_cov70	c	(A)26gatatgagaaattagatgattaattagcggggatagtgttaatatagtaaaaaaaggtgtcaggatagt(A)17taagtccaacttactgtaggaaatacatcacatatatcaagaccagtcaattggcagtttggatattcagttgcaacatcctggaata(AAAT)3	212	1	212
seq226_len432_cov70	p1	(T)15	15	351	365
seq228_len399_cov56	p1	(T)12	12	21	32
seq229_len664_cov88	c	(A)15gcagt(A)13	33	12	44
seq229_len664_cov88	p2	(TA)13	26	599	624
seq230_len1090_cov107	c	(A)18gagtagattaaatgatatatattgatcaaatagtaaaatataatatcattatcattatcatcatcatcatttactg(ATT)8tatatattctt(TA)9	147	1	147
seq230_len1090_cov107	p3	(AAT)9	27	809	835
seq230_len1090_cov107	p2	(AT)8	16	971	986
seq231_len952_cov84	p1	(T)13	13	53	65
seq232_len428_cov65	p2	(AT)10	20	32	51
seq232_len428_cov65	c	(A)10gaggatcattagaaaaatatatataaatacg(TA)11	63	335	397
seq233_len114_cov65	p1	(A)22	22	1	22
seq234_len534_cov98	p1	(A)10	10	294	303
seq235_len702_cov88	c	(A)37gtgt(A)16cattagtattcatat(ATAA)3	84	1	84
seq235_len702_cov88	c	(TA)16tggttaattgaatagaacagtatg(TATT)3	68	628	695
seq237_len478_cov70	c	(TA)7(TG)7tatgctataaac(A)17	57	1	57
seq238_len1914_cov116	c	(T)15(A)12	27	6	32
seq238_len1914_cov116	p3	(ATA)16	48	281	328
seq238_len1914_cov116	c	(TA)7ttatatttttatgatttttcaatagatttataaatcattaatccttactc(T)10	74	1495	1568
seq238_len1914_cov116	p1	(A)17	17	1886	1902
seq239_len510_cov84	p1	(A)15	15	74	88
seq239_len510_cov84	c	(TA)6tt(A)25	39	469	507
seq241_len793_cov61	p1	(T)10	10	66	75
seq242_len484_cov56	c	(A)13gcctactgtatgcttccttttagctttttatatatacaaacaacgctcaatttgattggtagatcaactttggctctctcaag(A)12	108	92	199
seq243_len291_cov51	p1	(A)11	11	275	285
seq244_len781_cov84	c	(T)14(A)10tagtataaaatagatataaagagaatagtaagcataaatattagtttacattttattaacgcatg(TATT)3	101	31	131
seq245_len450_cov70	p4	(AAAT)3	12	10	21
seq246_len1310_cov84	p1	(A)12	12	38	49
seq246_len1310_cov84	c	(AAT)9cgatttttattttttatttttaccatgtgttctagatttttacacatagtataagcaggtacaatccattgacgttcacgaagctaagattttca(AG)11aatataaatggccaatttaattaatatatact(TTA)7	197	510	706
seq246_len1310_cov84	c	(A)14ttaaatac(AT)7	36	983	1018
seq247_len845_cov84	p1	(A)23	23	1	23
seq247_len845_cov84	p3	(AAT)5	15	393	407
seq248_len561_cov70	c	(A)14ggaaaagaaagagaaagaattt(A)14	50	4	53
seq248_len561_cov70	p1	(T)11	11	254	264
seq248_len561_cov70	c*	(ATGG)7atgttgattatg(A)13(AGAA)3*	64	401	464
seq249_len1558_cov88	p2	(AG)12	24	23	46
seq249_len1558_cov88	c	(A)15gcaaaaattaatcatcaatat(TA)12	60	620	679
seq249_len1558_cov88	p3	(TAA)10	30	1431	1460
seq250_len2667_cov98	p1	(A)13	13	2438	2450
seq251_len562_cov84	c	(A)13cattatagtatgaaaatcac(A)17	50	41	90
seq251_len562_cov84	c	(TTTA)3tttgttcatgttatgattgtacacatgacctggtatatgattatttaggtgcagctactgttgtttatggagtcccagtatatctttaaaaaact(A)54	161	402	562
seq252_len401_cov65	p2	(TA)7	14	347	360
seq253_len253_cov74	p1	(T)14	14	178	191
seq254_len799_cov102	c	(T)21cctttacttctaaag(A)10	46	37	82
seq254_len799_cov102	p1	(A)17	17	753	769
seq255_len268_cov107	p1	(T)15	15	202	216
seq259_len114_cov61	p1	(A)18	18	1	18
seq260_len537_cov61	p1	(A)23	23	65	87
seq260_len537_cov61	c	(T)10(A)37	47	491	537
seq262_len543_cov79	p1	(A)11	11	20	30
seq262_len543_cov79	c	(A)12ggttgatcataaaacaagttgtcattgatctataattatctagttgtttactttcattcttg(T)10	84	331	414
seq262_len543_cov79	p1	(A)22	22	522	543
seq263_len817_cov70	c	(T)10gcattgatcatcaatctcatttaaaaagg(A)12	51	111	161
seq263_len817_cov70	c	(AAT)5aaaggaaagaaactaagatatctc(TA)6	51	417	467
seq263_len817_cov70	c	(TA)7tttatatataaaaagagaaatatagtaaatgtatttacttgatggttatg(TA)6	76	709	784
seq264_len709_cov79	c	(T)11(A)10	21	68	88
seq264_len709_cov79	p1	(A)13	13	504	516
seq265_len282_cov42	c	(A)22gatagctaaatatcattttaatcatcctatttgataacaattacgataggcaatgtat(A)19	99	1	99
seq266_len278_cov56	c	(AT)6gat(A)16	31	21	51
seq266_len278_cov56	c	(TA)6atttcggttgattaaacaaatgttcctta(T)12	53	226	278
seq267_len376_cov56	p1	(A)15	15	58	72
seq267_len376_cov56	p2	(TA)6	12	339	350
seq268_len370_cov56	p1	(A)10	10	138	147
seq268_len370_cov56	p1	(A)13	13	283	295
seq269_len910_cov93	c	(A)10tggaaagaggaaagaag(A)13	40	22	61
seq269_len910_cov93	c	(A)10gaaatgagaatccatttgcttattattattattttcatatatataaacctatacacacttttatttttt(TTTA)3	91	812	902
seq270_len349_cov51	p1	(A)11	11	236	246
seq271_len911_cov84	p3	(ATA)5	15	272	286
seq271_len911_cov84	p2	(AT)11	22	629	650
seq271_len911_cov84	p2	(AT)16	32	880	911
seq272_len170_cov56	c	(T)21(A)15taagcttcctctcctttaatgtcaattatcatttacctggaggttctgtgttttcccaccaagaactaatgacaccagac(T)10aaggggataatttttttt(A)26	170	1	170
seq274_len533_cov70	p1	(A)16	16	34	49
seq274_len533_cov70	c	(AT)7taatattgg(TTA)7	44	471	514
seq275_len491_cov74	p1	(A)20	20	1	20
seq275_len491_cov74	p4	(AAAT)3	12	465	476
seq276_len1824_cov116	p5	(TTTTA)5	25	1	25
seq276_len1824_cov116	p1	(A)20	20	1805	1824
seq277_len691_cov70	p3	(TTA)5	15	669	683
seq278_len1289_cov88	p1	(T)10	10	46	55
seq278_len1289_cov88	p1	(A)12	12	431	442
seq278_len1289_cov88	c	(A)11gacaattaatgaaatgataaagtaattaatttgtgatcattttactttttcttggttaatttcaaatcgatcgatttcagctttatcaccaaggt(A)13	119	568	686
seq278_len1289_cov88	c	(A)10tctaattgtttcaaattgaaaatggatagataatacaaatacatttatagtatacgagcctttcccttctatagatc(TATT)4	103	912	1014
seq278_len1289_cov88	p1	(A)11	11	1171	1181
seq279_len1349_cov112	p1	(A)13	13	61	73
seq279_len1349_cov112	p4	(ATAA)3	12	1290	1301
seq280_len360_cov56	p3	(TAT)8	24	95	118
seq280_len360_cov56	p2	(AT)14	28	282	309
seq281_len481_cov84	p1	(A)26	26	1	26
seq281_len481_cov84	p4	(AAAT)4	16	253	268
seq281_len481_cov84	c	(A)11gaaaagaaaagattaagatctatccattcatctattcatattttccatatt(TA)10	82	399	480
seq283_len426_cov74	c	(AAT)7catgaagg(AT)10	49	332	380
seq284_len721_cov70	c	(A)13ggagtgatattataaattacaaaag(TA)11	60	11	70
seq284_len721_cov70	c	(AT)6aaatatacttacattcttccttaatatattttcttgacggattaaacgagcttgatcaaacgatac(T)10	88	285	372
seq284_len721_cov70	c	(A)10gaaaagagcagaaaagtagtagttaaaagaaaggttaatacctattctatttctttattctattgtttctatatc(AT)14	113	607	719
seq285_len1378_cov98	p2	(AT)7	14	18	31
seq285_len1378_cov98	p3	(TAA)12	36	1310	1345
seq286_len1412_cov88	p1	(A)23	23	15	37
seq286_len1412_cov88	c	(T)10aatatgat(TA)9	36	483	518
seq286_len1412_cov88	c	(A)15gagagaaagagaaagaattattatctgcttcatatatttatatatatttaaattccgatcatcttttaacgcattaaattgtttcc(T)10	111	992	1102
seq286_len1412_cov88	p2	(AT)7	14	1347	1360
seq287_len495_cov74	c	(A)14gcttggccatgattttcattttggtaatcttattttttctcatacatacattaaatcgagataaacatattatagaa(AAT)6	109	27	135
seq287_len495_cov74	p1	(A)12	12	332	343
seq287_len495_cov74	p1	(A)24	24	472	495
seq288_len126_cov130	c	(A)23gaagcaatcgatagcaataaat(A)13caataatagtaatgatata(AT)11	99	1	99
seq289_len179_cov265	p1	(A)12	12	168	179
seq290_len506_cov70	p4	(TTTC)6	24	149	172
seq290_len506_cov70	p2	(AT)7	14	337	350
seq290_len506_cov70	p2	(TA)9	18	482	499
seq291_len1519_cov116	p1	(T)13	13	1	13
seq291_len1519_cov116	p3	(CTA)5	15	187	201
seq291_len1519_cov116	p4	(ATTC)3	12	339	350
seq291_len1519_cov116	p3	(ATC)7	21	692	712
seq292_len598_cov79	p2	(AT)15	30	16	45
seq292_len598_cov79	p4	(TTAT)3	12	238	249
seq292_len598_cov79	p1	(A)24	24	569	592
seq293_len1006_cov84	c	(A)10caatatcatcattacagataattttgatatatatatactattacttttatta(ATCT)3	74	48	121
seq293_len1006_cov84	p1	(A)13	13	282	294
seq293_len1006_cov84	p4	(ACTC)3	12	941	952
seq295_len936_cov88	p1	(A)14	14	492	505
seq295_len936_cov88	p1	(A)15	15	890	904
seq296_len370_cov61	c	(A)12g(AAGA)3	25	10	34
seq297_len400_cov61	c	(T)14(A)10	24	36	59
seq297_len400_cov61	p1	(A)23	23	378	400
seq299_len205_cov51	p1	(A)27	27	1	27
seq300_len1591_cov107	c	(T)16(A)10tctctcccttctttaaatcgtatatgttttaaaataaataaacaaaaaaaaagtcatata(AAAT)4	102	1	102
seq300_len1591_cov107	p3	(ATT)7	21	309	329
seq300_len1591_cov107	c	(GAA)7ggatgagtagatgatgttgtattagatattaaagaagattgatcaaatgaaaaatgaatatcatttggatgatttggatgatgatgattagaaa(TAT)5tagtattattattag(TAT)7tactag(TAT)5tag(TAT)12	226	490	715
seq300_len1591_cov107	p3	(TGA)6	18	1036	1053
seq300_len1591_cov107	p3	(TAT)9	27	1457	1483
seq301_len335_cov51	p2	(AT)9	18	6	23
seq302_len1888_cov107	p1	(A)18	18	37	54
seq302_len1888_cov107	p3	(AGT)6	18	1146	1163
seq302_len1888_cov107	c	(TTG)5(TTA)5	30	1552	1581
seq302_len1888_cov107	p1	(T)17	17	1791	1807
seq303_len449_cov61	p1	(T)14	14	43	56
seq303_len449_cov61	c	(CTTT)3ttgttttacttatcatgtattaactattaggtttattcaatagcttatatt(TTA)7	84	352	435
seq304_len852_cov98	p1	(A)20	20	39	58
seq304_len852_cov98	p1	(A)11	11	842	852
seq305_len1374_cov93	p4	(ATAA)3	12	80	91
seq305_len1374_cov93	c	(AT)6aaagatattgatcattaaaaa(AAAT)3	45	460	504
seq305_len1374_cov93	p2	(AT)8	16	895	910
seq305_len1374_cov93	p2	(AT)12	24	1210	1233
seq308_len367_cov70	p1	(A)18	18	337	354
seq310_len373_cov74	p2	(AT)9	18	343	360
seq311_len1485_cov79	p2	(TA)8	16	367	382
seq311_len1485_cov79	p1	(A)10	10	797	806
seq311_len1485_cov79	c	(TA)7agtaaataaaaaaatcacataatatgtacacatatacacatg(TA)6	68	1027	1094
seq312_len511_cov65	c	(A)13ggggggggatgttaaaaagtttggtaagccattccttttttgggtcttgctttgtttttattatttttattagtc(T)12	100	52	151
seq312_len511_cov65	p1	(T)11	11	414	424
seq313_len331_cov65	p1	(A)29	29	1	29
seq314_len478_cov65	p2	(AT)11	22	22	43
seq314_len478_cov65	p4	(TTTC)5	20	274	293
seq315_len382_cov70	p2	(AT)11	22	361	382
seq316_len273_cov47	p1	(A)19	19	26	44
seq316_len273_cov47	p1	(T)12	12	203	214
seq317_len561_cov70	p1	(A)15	15	547	561
seq318_len320_cov47	p2	(TA)21	42	256	297
seq319_len1091_cov74	p2	(TA)10	20	25	44
seq319_len1091_cov74	p1	(T)10	10	232	241
seq319_len1091_cov74	p1	(A)12	12	412	423
seq319_len1091_cov74	c	(AAAG)3cgagaaaaaaaagagtaaaatagtatatattcat(TA)9	64	527	590
seq319_len1091_cov74	c	(AAAC)3tattagcaagccatacaaaaagaaaccaaaacgagttgaatatacaatgagccacttgccattgctccagtaacattccattgcaatgagct(ATTG)4	120	784	903
seq320_len1154_cov107	c	(AAAT)4aaagaaataaataaaaagaaagaa(AT)10	60	10	69
seq320_len1154_cov107	p3	(ATG)7	21	777	797
seq320_len1154_cov107	p1	(T)12	12	1081	1092
seq321_len434_cov61	c	(AT)7ctaccttcaattgtattttaaatagatatatacaatatatatggggtttttatatgtaaagaagaaaaagaagaagaaaaagagttgaag(A)13	117	1	117
seq321_len434_cov61	p3	(TTA)5	15	353	367
seq322_len324_cov51	p1	(T)17	17	40	56
seq323_len1141_cov102	p1	(A)13	13	535	547
seq324_len1594_cov98	c	(T)13(A)15	28	1	28
seq324_len1594_cov98	c	(TTTA)4tttccttttaacatacacgtactcctttttcttttttc(T)14cttttattgctttattaaaatatgaccgcaaacactcgtttgaaatcagctattgctgaagaacacccagtaaatgaataaaagatataac(AAT)6	177	1015	1191
seq324_len1594_cov98	p4	(TTAT)5	20	1349	1368
seq324_len1594_cov98	p2	(AT)13	26	1567	1592
seq325_len601_cov70	p1	(A)17	17	1	17
seq325_len601_cov70	p1	(T)10	10	383	392
seq326_len1205_cov98	c	(T)10attttactttattatatatata(TG)6	44	84	127
seq327_len325_cov51	p1	(A)14	14	56	69
seq328_len716_cov84	p1	(A)19	19	1	19
seq329_len1084_cov74	p1	(A)11	11	76	86
seq329_len1084_cov74	c	(T)10aacaagtatgttgaac(TA)8	42	461	502
seq329_len1084_cov74	p1	(A)10	10	787	796
seq332_len866_cov107	p1	(A)19	19	1	19
seq332_len866_cov107	p1	(T)12	12	755	766
seq333_len590_cov88	c	(AT)7aaatataaacacttatgtactaatattaa(TAT)7	64	296	359
seq333_len590_cov88	p2	(AT)16	32	554	585
seq334_len478_cov70	c	(A)37caaaaagtgtaaaagaa(AG)6aaagaaagaaaaaaaggaaaatt(A)10	99	1	99
seq334_len478_cov70	c	(A)10gaatt(A)12	27	410	436
seq335_len772_cov79	c	(A)10taagaattgatgagaaatgcttaaaagcaggaccattcataagtaaagtatcttttaatc(T)11ctttttc(T)10	98	1	98
seq335_len772_cov79	p4	(TTTC)3	12	491	502
seq335_len772_cov79	p2	(AT)7	14	695	708
seq336_len115_cov233	p1	(A)12	12	1	12
seq337_len319_cov47	c	(A)12gagagaaaaagaggtcttacagatttctgagtttcattgatg(A)10	64	125	188
seq340_len400_cov70	c	(A)16gaccattcccttttgattttggaaacaacaactaaaa(T)17	70	1	70
seq341_len114_cov88	c	(TAAA)3gaatgaaaaagaaaaggtgaaagtgaagtaaaataaaaggaaagcagatataatgaaataataaagtgtaagt(A)27	112	3	114
seq342_len1180_cov130	p1	(A)14	14	7	20
seq342_len1180_cov130	p3	(TTG)6	18	653	670
seq342_len1180_cov130	p1	(T)11	11	1161	1171
seq344_len1766_cov107	p3	(AAT)13	39	738	776
seq346_len624_cov65	p1	(A)11	11	611	621
seq347_len542_cov84	p3	(ATC)7	21	133	153
seq347_len542_cov84	p4	(AAAG)3	12	282	293
seq348_len2445_cov121	c*	(T)12(TTA)6*	28	20	47
seq348_len2445_cov121	p3	(TAT)6	18	1066	1083
seq348_len2445_cov121	p4	(AATA)5	20	1940	1959
seq349_len451_cov74	c	(T)12attagtagtattactcaatttcattatctaattcacctgctaatatatttaaaaaagaagtatcatca(TCT)5	95	27	121
seq351_len369_cov70	p1	(A)22	22	14	35
seq351_len369_cov70	p1	(A)17	17	309	325
seq352_len285_cov61	p1	(A)21	21	10	30
seq352_len285_cov61	p1	(A)18	18	221	238
seq353_len309_cov56	c	(A)12tgcgttcccttattttcacaatggcctac(T)10gacattctcattatggctttgattcgatacagatcttatattcttattaacttttgaaaaaaaacgtttttttaaagtttcc(ATCT)3	145	158	302
seq354_len623_cov79	p2	(TA)9	18	21	38
seq354_len623_cov79	c	(AATG)3aaaaaataaggggggaggaggggagaaggaagtgtgtgaaaaccaaataaaataagaaagtaagaaa(AAAG)3aaatagaagaaaaaaagtataaaagggagaaaagtatgaaagg(A)43	177	447	623
seq355_len1032_cov102	p3	(AAT)6	18	910	927
seq356_len115_cov37	p1	(A)11	11	15	25
seq357_len462_cov70	p1	(T)18	18	68	85
seq357_len462_cov70	c	(TA)9tgtttagtaataacaataaataaaagttacttttatctataaagatcattcatatatacacagacgtatacacac(AT)7gtatgtattgaggatacctgcaacgtaatactacttgaatattcgttcct(TTA)6	175	281	455
seq358_len332_cov74	p1	(A)11	11	15	25
seq359_len294_cov56	c	(A)42tagaggcgatcaat(A)12gggggggatgagaatgaaatagacaacataaatgctgatcatcatcgtgatcatcttatttctgattaaatgatatgatttgatttga(T)11	167	1	167
seq360_len354_cov56	p1	(A)24	24	324	347
seq361_len311_cov88	p1	(A)11	11	154	164
seq362_len668_cov107	p1	(A)13	13	113	125
seq362_len668_cov107	c	(TTA)5tttttgtttaattatttgtactaaagatacctttttatttac(T)12	69	578	646
seq363_len312_cov121	p1	(A)12	12	154	165
seq364_len114_cov28	p1	(A)21	21	1	21
seq365_len1325_cov102	c	(A)12gtgattg(AT)9	37	53	89
seq365_len1325_cov102	p4	(GAAG)3	12	200	211
seq365_len1325_cov102	p3	(AAG)5	15	827	841
seq366_len937_cov102	p4	(AAAT)3	12	884	895
seq367_len352_cov51	p1	(A)10	10	162	171
seq368_len899_cov74	p2	(AT)12	24	788	811
seq369_len478_cov84	p1	(A)36	36	1	36
seq369_len478_cov84	p1	(T)14	14	431	444
seq370_len162_cov70	c	(T)15aaatatatgtatatattaaaaaatgaatataaaaaagaaatggtaatatgaataagacatatattaataaacaagagag(A)10	104	5	108
seq371_len2184_cov88	p2	(AT)11	22	66	87
seq371_len2184_cov88	p1	(T)12	12	710	721
seq371_len2184_cov88	c*	(A)13(AG)6*gaaagaagtgatgaatatataattagtatatttaattgat(TA)7	78	1267	1344
seq371_len2184_cov88	p2	(AT)6	12	1842	1853
seq372_len396_cov61	p1	(A)17	17	42	58
seq372_len396_cov61	p1	(A)16	16	341	356
seq373_len306_cov47	c	(T)10attattagtattttttgattggaatgaaaataaaaaaagatgtttctagtccttttatgaatatcatcataactaaaagggagagaga(GAGT)4gagaaagagtaatatgtactttgaaat(AATA)3aaggaggaaaggatcataataaattaccagcaggatttgccaagag(A)15cgagaccttgccttaacgtgcgtgggg(A)10	251	56	306
seq374_len1145_cov98	p1	(A)30	30	1	30
seq374_len1145_cov98	p3	(AAT)20	60	680	739
seq374_len1145_cov98	c	(TAA)5tgatag(TGA)5	36	1096	1131
seq375_len985_cov93	p1	(A)16	16	49	64
seq376_len2170_cov98	p3	(AAT)13	39	27	65
seq376_len2170_cov98	c	(TATG)11tatatatttatataaac(GT)6	73	2081	2153
seq377_len655_cov98	p2	(TA)15	30	5	34
seq377_len655_cov98	c	(A)10ttcaaaaatcatatatatgtatataaacgaaaaaagaaaattactc(AT)7	70	530	599
seq379_len114_cov56	p2	(AT)15	30	1	30
seq380_len545_cov70	p2	(AT)10	20	125	144
seq380_len545_cov70	c	(TA)7tttgacagctattataaatatataaaaattaatagattgatt(TAAA)3	68	453	520
seq381_len1199_cov88	p1	(A)22	22	55	76
seq381_len1199_cov88	p2	(AT)6	12	482	493
seq381_len1199_cov88	c	(TCTT)3acatatatacatatacatatacatatac(AT)10	60	626	685
seq381_len1199_cov88	p2	(AT)14	28	1158	1185
seq382_len727_cov79	c	(T)14gttattactc(TA)9tcaattttaatagatgatggtttattctcttccgtattaaacaaattcttagataaa(GAT)9	126	23	148
seq382_len727_cov79	p2	(TA)10	20	635	654
seq383_len7336_cov121	p3	(AGC)6	18	1191	1208
seq383_len7336_cov121	p1	(T)10	10	3920	3929
seq383_len7336_cov121	p1	(A)11	11	5752	5762
seq386_len347_cov61	c	(A)10ggaaaatgtatttaaaatgccgattaataatttcatgaggctgc(T)18	72	1	72
seq387_len672_cov112	p1	(T)13	13	471	483
seq388_len687_cov88	c	(A)25ccttaatataacc(T)13	51	1	51
seq388_len687_cov88	c	(CAA)6cagcaacaacctattgaattaacatctgataaaacagcttatgaaatgacttcttctcctactactacc(AAT)5gttaatat(TAA)5	125	164	288
seq388_len687_cov88	p1	(T)10	10	451	460
seq388_len687_cov88	p1	(T)17	17	602	618
seq390_len9708_cov116	p1	(T)13	13	473	485
seq390_len9708_cov116	p4	(TATT)3	12	772	783
seq390_len9708_cov116	p4	(AATA)3	12	2762	2773
seq390_len9708_cov116	p2	(TA)7	14	3710	3723
seq390_len9708_cov116	p3	(TTA)5	15	6751	6765
seq390_len9708_cov116	p4	(TTTA)3	12	9637	9648
seq392_len825_cov84	p3	(TAT)10	30	167	196
seq392_len825_cov84	p3	(AAT)14	42	465	506
seq395_len445_cov61	p1	(A)11	11	50	60
seq397_len853_cov98	c	(A)46gattcatatac(AT)6	69	1	69
seq397_len853_cov98	c	(TTA)6atgaaaaagaatgaaagatgaataaatatttttttttccttatttctatttttacatttatatctttc(TAT)7	107	448	554
seq397_len853_cov98	p2	(AT)6	12	778	789
seq398_len974_cov93	p2	(AT)11	22	43	64
seq398_len974_cov93	c	(TTC)8tctt(TTTC)3	40	361	400
seq399_len352_cov47	c	(T)16gaacaataagaaaaaaaagggaattactttaaaaagttaaaaatgtatgggggaaaatcacttctattttgtaattgacac(A)10	107	56	162
seq400_len1459_cov98	p3	(TAA)7	21	589	609
seq400_len1459_cov98	c	(A)19gatgaaagaaga(GAAT)3gaaagattattatatataattttaa(TTAT)6	92	1076	1167
seq400_len1459_cov98	c	(AT)6tgg(A)12	27	1433	1459
seq401_len381_cov51	p2	(TA)16	32	303	334
seq402_len319_cov74	p4	(ATAA)4	16	272	287
seq403_len504_cov88	p1	(A)13	13	53	65
seq403_len504_cov88	c	(A)10taaaaaaat(A)10	29	433	461
seq404_len485_cov74	c	(A)27tagaatatgaagactaaatgttaatttc(T)10	65	13	77
seq404_len485_cov74	p2	(AT)13	26	440	465
seq405_len1023_cov88	p2	(AT)9	18	676	693
seq405_len1023_cov88	p3	(TAA)5	15	999	1013
seq406_len2178_cov98	c	(AT)10agtgttg(A)13tcaatccaagtataataaacaaaataatagattattctatcaatatcta(T)12	101	2	102
seq406_len2178_cov98	c	(AATA)3aaataaaaattaattaa(AT)6	41	441	481
seq406_len2178_cov98	p2	(TA)7	14	1546	1559
seq406_len2178_cov98	p1	(A)13	13	2084	2096
seq407_len798_cov74	p4	(ATTT)3	12	5	16
seq407_len798_cov74	p2	(TA)13	26	312	337
seq408_len132_cov28	p1	(T)12	12	121	132
seq409_len351_cov65	p4	(AAAT)3	12	71	82
seq409_len351_cov65	p2	(TA)9	18	334	351
seq410_len797_cov74	p2	(TA)6	12	62	73
seq410_len797_cov74	c	(TTTA)3ttttttataataaggatgaatgaagtatttcttaaaaaagcaataaaagaaaaggtttaag(A)15	88	251	338
seq410_len797_cov74	c	(A)21ggattaaaaccgggaaa(T)11	49	749	797
seq413_len360_cov65	p2	(AT)13	26	22	47
seq413_len360_cov65	p1	(A)18	18	245	262
seq414_len351_cov56	c	(A)13gattaatatgacgatgattataat(TA)14	65	12	76
seq414_len351_cov56	p1	(T)10	10	250	259
seq415_len869_cov70	p4	(ATTT)3	12	554	565
seq415_len869_cov70	p1	(A)20	20	757	776
seq416_len1294_cov88	p4	(AAAT)4	16	46	61
seq416_len1294_cov88	p1	(A)11	11	277	287
seq416_len1294_cov88	p2	(AT)13	26	783	808
seq417_len1330_cov98	p1	(T)14	14	24	37
seq417_len1330_cov98	p4	(TTTA)4	16	1256	1271
seq418_len844_cov84	p1	(T)11	11	1	11
seq418_len844_cov84	p3	(ATT)7	21	332	352
seq418_len844_cov84	p3	(TTA)7	21	768	788
seq419_len740_cov84	p1	(T)41	41	1	41
seq419_len740_cov84	c	(A)10tgattggatttaatataaggggaagagaagaaatggggggaaggaggggagggaaaaaagtatgtgttatatgcatagaaatatacatac(AT)8	116	197	312
seq419_len740_cov84	p2	(AT)12	24	672	695
seq420_len896_cov107	p2	(AT)13	26	43	68
seq421_len337_cov65	c	(T)12(A)22gaatataaaattagctaactctttagggatttattctgatgatttgac(TTAT)3	94	1	94
seq421_len337_cov65	p2	(AT)18	36	292	327
seq422_len1239_cov93	p1	(A)10	10	319	328
seq422_len1239_cov93	p1	(A)10	10	518	527
seq422_len1239_cov93	p2	(TA)7	14	1221	1234
seq423_len447_cov51	c	(A)15ggtagtcaatg(AT)8	42	26	67
seq423_len447_cov51	p2	(AT)11	22	418	439
seq425_len1136_cov70	p1	(A)11	11	50	60
seq425_len1136_cov70	p1	(A)10	10	270	279
seq425_len1136_cov70	p3	(GAT)7	21	415	435
seq425_len1136_cov70	c	(CTTT)3ttatacctcatataaggaatttcaaatatcaactcagttctttc(A)19	75	839	913
seq425_len1136_cov70	c*	(T)18(TTCT)5*	36	1084	1119
seq426_len382_cov42	p1	(A)11	11	104	114
seq426_len382_cov42	p1	(A)13	13	265	277
seq427_len648_cov79	c	(A)39caaaaaatgaaaggttaaatatctaaacataaagtgattttcttttaaataacatagacgttcttctattcata(AT)7	127	1	127
seq427_len648_cov79	c	(CAA)9tctgcagaaaatactgattcttcttataatacgtcaaatataaatacaaagaatatagatggtaat(TA)6tc(TGTA)3tttaatcagtaatcattaatctttct(TA)12	169	478	646
seq428_len414_cov65	p1	(A)10	10	1	10
seq428_len414_cov65	p2	(AT)8	16	376	391
seq432_len645_cov70	c	(A)15gagaggggaatctaaatc(A)13	46	18	63
seq432_len645_cov70	c	(TC)6tttctctaatagtgcttttatttaaataaaatgatattgagttgaatccattttta(AT)9	86	165	250
seq432_len645_cov70	p1	(A)12	12	363	374
seq432_len645_cov70	c	(ATTT)3tttttaagaaggagacgatcagtgataatactaaaagaatcaatattcaatgttgctt(TTTA)3	82	555	636
seq433_len622_cov84	c	(TTTG)3tttatgccataaaaaaagaaaaaagaaaag(A)15ggaaatgggaaattaatggtcttgaaacaattcggaattttaaatgttctaatcgtataaatgatc(T)12	135	21	155
seq433_len622_cov84	p1	(A)12	12	604	615
seq434_len655_cov84	c	(AT)11acatattcgcatatatttatatatatac(AT)7	64	103	166
seq435_len1094_cov70	p1	(T)11	11	38	48
seq435_len1094_cov70	p1	(A)10	10	265	274
seq435_len1094_cov70	p2	(AT)10	20	1019	1038
seq438_len2433_cov121	p2	(AT)13	26	15	40
seq438_len2433_cov121	p4	(AAAT)3	12	379	390
seq438_len2433_cov121	p3	(ATA)11	33	2185	2217
seq440_len1052_cov84	p1	(A)10	10	102	111
seq440_len1052_cov84	p2	(AT)9	18	661	678
seq440_len1052_cov84	p4	(AATA)3	12	1026	1037
seq442_len1131_cov102	c	(AT)11taatcttcatttattttctttttttcttttttttctttttttc(T)11	76	13	88
seq442_len1131_cov102	p1	(A)12	12	336	347
seq443_len688_cov116	c	(T)12atatttgacaatcacttttccattcctttttt(A)15	59	1	59
seq447_len358_cov51	p1	(A)13	13	109	121
seq448_len457_cov74	c	(AAT)12atcaaccctaataacaataataataaaaacatcaatcaaattcaaaataataatataaatcatattcataataatgttgttaataataatg(ATA)5	142	43	184
seq448_len457_cov74	p1	(A)26	26	432	457
seq450_len758_cov70	c	(T)10aaatttac(T)16cacatt(TA)11	62	1	62
seq450_len758_cov70	p1	(A)13	13	282	294
seq450_len758_cov70	c	(ATAA)3actagtaaataattatagaaagggcttatatatatttgttttttgttttttgtttgatatttat(TA)7	90	638	727
seq451_len214_cov51	p1	(A)26	26	1	26
seq451_len214_cov51	c	(T)16ggtcgcgattgaaaaaaaaggagtttta(T)13	57	158	214
seq452_len386_cov56	c	(AAAT)3aagga(AG)7aaagaaggaaggaaaaataaaaaagaaggaattaaaaaagaaaagaggatttaccaaatttagaacacaaaat(A)12	116	27	142
seq452_len386_cov56	c	(T)11atcattaaatacgtaaagtttt(AATA)3aacgtatc(TA)9	71	306	376
seq454_len140_cov84	p1	(A)27	27	1	27
seq455_len2770_cov107	p1	(A)16	16	93	108
seq455_len2770_cov107	p1	(T)10	10	269	278
seq455_len2770_cov107	c	(A)10gaggatatagtaataccaaacaacccaatccatacttattgccttttttg(A)10gatcgtactcttttttattgaggacggcgtttgaatta(T)10ccgctcatattatgatttaaaaatttagaaagcgcgtttaattctttctttccttttttctttccttttctttctccctttcaaccatacctataa(T)11	225	651	875
seq455_len2770_cov107	p3	(CTA)5	15	1581	1595
seq455_len2770_cov107	c	(A)16gaaaccattcaatggattga(T)10	46	1886	1931
seq455_len2770_cov107	p3	(ATC)5	15	2285	2299
seq455_len2770_cov107	p2	(AT)11	22	2674	2695
seq457_len725_cov88	c	(A)10gaaccattattaataatacagaaaaaaattcaagaaaacgttcaaaaaataacaataatcttaataataacaatgagctaaca(ACT)6	111	10	120
seq457_len725_cov88	p2	(AT)6	12	409	420
seq457_len725_cov88	c	(AAT)5gaatgatcatatataataataatta(AT)6	52	598	649
seq459_len539_cov84	c	(AAT)5(A)10	25	42	66
seq461_len282_cov42	p1	(A)21	21	1	21
seq461_len282_cov42	p1	(T)12	12	180	191
seq462_len510_cov70	p1	(A)23	23	1	23
seq462_len510_cov70	p1	(A)10	10	178	187
seq463_len114_cov3556	p1	(A)12	12	96	107
seq464_len510_cov70	c	(AT)6gttggatatataataatacttacaaaattaacattcgttt(ATAC)3	64	74	137
seq464_len510_cov70	c	(A)10cacccaacagtaaattcatcttcatcttcatcatcactctattattactactactattattttgcctctttacaa(AT)6	97	397	493
seq465_len340_cov70	p1	(T)17	17	32	48
seq465_len340_cov70	p1	(A)17	17	322	338
seq466_len861_cov98	c	(ATA)8agggtaaagtataatatataatatataataaagtatacataaaggttaatt(A)14	89	3	91
seq466_len861_cov98	p4	(ATAA)5	20	786	805
seq467_len391_cov70	p1	(T)12	12	58	69
seq474_len512_cov70	p2	(TA)17	34	23	56
seq475_len471_cov70	p3	(AAT)22	66	406	471
seq476_len523_cov74	p4	(AAAT)4	16	137	152
seq476_len523_cov74	p1	(A)12	12	512	523
seq477_len931_cov107	c	(TTTA)4atca(T)14	34	27	60
seq477_len931_cov107	p1	(A)12	12	887	898
seq478_len552_cov51	p1	(A)12	12	288	299
seq479_len1076_cov70	c	(T)10atttttttatttttttaaacgatattgaataaaatagcataaataagccaataaaaaggagatgggg(A)18	95	1	95
seq479_len1076_cov70	p2	(TA)7	14	216	229
seq479_len1076_cov70	c	(A)10cctgttagaataactttaaatcttctaaaaaggaacacatacatacgtacacgcatttactggatgatatacaaaggtagcattttatttgtt(TA)9	121	376	496
seq479_len1076_cov70	p2	(TA)6	12	681	692
seq481_len316_cov56	c	(A)13ggagattcaaaaggtgg(T)16	46	34	79
seq484_len402_cov70	p1	(A)25	25	1	25
seq486_len157_cov37	c	(T)12(A)20	32	9	40
seq489_len359_cov84	p1	(T)24	24	6	29
seq490_len215_cov42	p1	(A)22	22	1	22
seq490_len215_cov42	p1	(A)11	11	177	187
seq491_len325_cov70	p1	(A)24	24	24	47
seq491_len325_cov70	c	(AG)9aaaaaaaaagggaatgaatgtaatgattgtaaaagccatcc(T)17	76	249	324
seq492_len351_cov61	p1	(A)17	17	325	341
seq493_len338_cov56	p2	(AT)9	18	56	73
seq493_len338_cov56	c	(AAAT)3aaaatatatgttaccttttttgaatcttatgctatttcttttatttatgtcttaaaagagatttaacgccgaaagatgatgttcc(A)14	111	228	338
seq494_len539_cov70	c*	(T)15(TTTG)7*	40	1	40
seq495_len428_cov56	c	(ATA)7aataaaatcaattgagatacaaaaaatgaactcatttccttgaaata(AT)8gcaaaaaatgaaacctaaaaaatgattactccactcatactcatatg(A)10	141	25	165
seq496_len119_cov223	p6	(AACATC)19	114	1	114
seq497_len418_cov61	c	(A)12tatgttatatatagaaataataataaaattcccaagatgttttctaaattactgttgc(T)11	81	13	93
seq497_len418_cov61	p2	(GA)6	12	320	331
seq498_len756_cov88	p1	(A)12	12	58	69
seq498_len756_cov88	c*	(TTCT)5(T)11*c(T)10	41	707	747
seq500_len119_cov7084	p1	(A)10	10	14	23
seq502_len1531_cov102	p2	(TA)12	24	65	88
seq502_len1531_cov102	p2	(TA)6	12	340	351
seq502_len1531_cov102	p2	(TA)6	12	859	870
seq502_len1531_cov102	p4	(AATA)4	16	1027	1042
seq502_len1531_cov102	p2	(AT)6	12	1235	1246
seq502_len1531_cov102	p1	(A)10	10	1470	1479
seq503_len448_cov70	p1	(T)21	21	30	50
seq503_len448_cov70	c	(GAAA)5a(AAAT)4	37	410	446
seq504_len495_cov70	c	(A)14gaaagagttaaataaaacaaagggagtacactttgg(T)16	66	1	66
seq504_len495_cov70	p1	(T)10	10	445	454
seq505_len1198_cov79	p1	(T)17	17	12	28
seq505_len1198_cov79	p1	(A)11	11	629	639
seq505_len1198_cov79	p2	(AT)11	22	795	816
seq505_len1198_cov79	p1	(A)13	13	1130	1142
seq506_len303_cov65	p1	(A)15	15	29	43
seq506_len303_cov65	c	(A)13taataataatcataataacaatgaataaacac(TATT)3attgttattataagcatatatatc(TA)7	95	191	285
seq507_len1054_cov102	p2	(AT)8	16	781	796
seq507_len1054_cov102	p3	(TTA)7	21	1018	1038
seq508_len556_cov98	c	(A)11cccatacttatataaatcaactttttttttattatttctt(TC)9	69	4	72
seq508_len556_cov98	p2	(AT)6	12	485	496
seq509_len392_cov70	c	(A)12gagagat(ACAA)5aactgacgaata(AT)7	65	1	65
seq510_len265_cov37	c	(A)12ggttttaatgcccgcggtataacccgaaatcaa(T)12acgcttcgctttttttttgttttctccgttcctcttc(T)11	105	91	195
seq511_len119_cov88	c	(A)16tcgttgattgttgttgtgtgtgtaggtggatagga(T)12	63	31	93
seq512_len415_cov61	p4	(ATTT)5	20	1	20
seq513_len583_cov70	c	(A)20tagattagtaaatgcatttcttaatttaaatcaag(T)11	66	60	125
seq513_len583_cov70	p3	(TTA)6	18	250	267
seq513_len583_cov70	p1	(T)13	13	564	576
seq514_len2499_cov116	c	(AAT)5atgcagactatatcattaccaataaagggccatactttacataaaataaataataccttatttatctctttatttggaaaaacaacaaac(ACA)5	120	275	394
seq514_len2499_cov116	p3	(ATC)9	27	1122	1148
seq514_len2499_cov116	p3	(TCA)5	15	1508	1522
seq514_len2499_cov116	p3	(ATA)8	24	1785	1808
seq514_len2499_cov116	p1	(A)16	16	2431	2446
seq515_len494_cov70	p1	(A)10	10	22	31
seq515_len494_cov70	p1	(A)28	28	467	494
seq516_len1248_cov84	p1	(A)15	15	415	429
seq516_len1248_cov84	p1	(A)24	24	1199	1222
seq517_len121_cov42	p1	(A)25	25	1	25
seq518_len596_cov84	p1	(T)11	11	78	88
seq518_len596_cov84	p2	(TA)8	16	547	562
seq519_len265_cov42	p1	(G)10	10	62	71
seq519_len265_cov42	p2	(AT)9	18	242	259
seq520_len335_cov88	c	(GAA)5aaag(A)13gaaattaaataaccatctatgtaggtccatttgtatgtattc(A)15	89	24	112
seq521_len320_cov74	c	(A)10gccaatatataaaaagagtatctatatatataaatgataatctatttatacac(T)14	77	5	81
seq521_len320_cov74	p1	(A)18	18	303	320
seq522_len1086_cov70	p1	(T)13	13	68	80
seq522_len1086_cov70	c	(A)13taataaaaatgataaaatgaatttaatataaattatatcttcctt(TA)6	70	287	356
seq522_len1086_cov70	c	(AT)6taaatataagc(AT)11	45	812	856
seq523_len2024_cov112	c	(A)10ttactcatgttaata(T)10	35	43	77
seq523_len2024_cov112	p3	(AAT)7	21	1147	1167
seq523_len2024_cov112	c	(TAA)10tcatatgaatatgaatattg(ATA)8	74	1461	1534
seq524_len410_cov70	c	(TTTA)4tataaagaaaaac(A)13	42	53	94
seq524_len410_cov70	p4	(TAAA)3	12	350	361
seq525_len371_cov121	p4	(TTTA)3	12	25	36
seq526_len371_cov112	p4	(TTTA)3	12	25	36
seq527_len620_cov70	p2	(AT)6	12	1	12
seq527_len620_cov70	p4	(ATAA)3	12	504	515
seq529_len376_cov51	p1	(A)11	11	148	158
seq531_len660_cov84	p2	(TA)10	20	136	155
seq531_len660_cov84	p4	(AAAT)4	16	351	366
seq531_len660_cov84	c	(AT)12taaattataaacttacttctctttcagggaaataaagttcctctatt(AATA)5	91	559	649
seq532_len315_cov42	c	(A)15caaggtttgaaaaagctcaagattcaactttgggcatgctcggtgtttaaatttagctttttagctttttatttttccactaact(TTTC)3tttt(TTTC)3	128	117	244
seq533_len114_cov70	c	(A)17taatcaataagatgatttggtttatga(AT)13	70	1	70
seq534_len449_cov84	c	(A)10caaaatgataatacctaatatt(TA)7	46	17	62
seq534_len449_cov84	p1	(A)11	11	315	325
seq535_len563_cov79	p1	(A)17	17	58	74
seq535_len563_cov79	c	(A)19ggagagagagaattaaatgaatgattacatgttatacata(AT)9	77	458	534
seq536_len528_cov74	c	(A)25ctctctctccacctctcatcccccccctcc(T)13ctcatt(TA)8	90	1	90
seq536_len528_cov74	p1	(A)21	21	488	508
seq537_len433_cov61	p1	(A)10	10	209	218
seq538_len560_cov70	c	(A)11catctcattacaaaaaaatgcgcgcaacttttacgggattttaaac(A)10	67	162	228
seq539_len462_cov79	c	(T)13(A)17	30	33	62
seq539_len462_cov79	p2	(TA)10	20	436	455
seq540_len721_cov84	p1	(A)11	11	21	31
seq540_len721_cov84	p3	(GAA)6	18	302	319
seq540_len721_cov84	p3	(AAT)9	27	612	638
seq541_len435_cov74	c	(AT)8aa(ATGT)3atatagatatatgaataaaaaggatgg(AT)8	73	356	428
seq542_len569_cov102	p1	(A)10	10	10	19
seq542_len569_cov102	p1	(A)19	19	551	569
seq543_len2019_cov107	c	(ATA)6atgacaaaatatacgtttaaataataatttacagaaatattaatgatata(AT)7	82	666	747
seq543_len2019_cov107	p2	(AT)10	20	931	950
seq543_len2019_cov107	c*	(TA)7(ATA)17*catgatgttatttaatcatatttc(T)10(A)11	107	1130	1236
seq543_len2019_cov107	p4	(AAAT)3	12	1473	1484
seq544_len562_cov84	c	(TCTT)4tttcttttctttttttaaaaaaaaag(A)16	58	1	58
seq546_len1435_cov98	p1	(A)10	10	1056	1065
seq547_len299_cov61	p4	(ATGT)3	12	128	139
seq547_len299_cov61	c	(TC)15tta(TTCT)3	45	250	294
seq548_len777_cov93	p2	(TA)8	16	78	93
seq548_len777_cov93	c	(A)10caaatcaaaacaaaggatgataattatatatatatttaaaacataggaagacataatg(AT)11	90	614	703
seq549_len1666_cov98	p1	(A)10	10	147	156
seq549_len1666_cov98	p1	(A)11	11	277	287
seq549_len1666_cov98	c	(A)15cccaattcatccatgagaaaaataagattaaaataagaaaattcatgttttac(TTCT)3	80	489	568
seq549_len1666_cov98	c	(TA)8tgtatttgtaatcaatattccctcctcttatacttg(TA)6	64	1237	1300
seq549_len1666_cov98	p4	(ATAA)3	12	1420	1431
seq550_len1686_cov121	p1	(A)30	30	10	39
seq550_len1686_cov121	p3	(TGA)6	18	306	323
seq550_len1686_cov121	p3	(ATT)7	21	791	811
seq550_len1686_cov121	p3	(TGT)6	18	1353	1370
seq550_len1686_cov121	p4	(ACAT)6	24	1605	1628
seq552_len783_cov84	p2	(AT)8	16	188	203
seq552_len783_cov84	p1	(A)11	11	613	623
seq552_len783_cov84	p2	(TA)8	16	725	740
seq553_len1953_cov112	c	(A)10tacagtataagtggttaagaatgag(A)18gtgg(TTAA)3	69	19	87
seq553_len1953_cov112	c	(A)14gaaagaaggaaaggaaggaaaggaaaggaaagggattcttatga(AT)10	78	1801	1878
seq554_len1135_cov107	p2	(AT)17	34	19	52
seq554_len1135_cov107	p3	(ATA)5	15	630	644
seq554_len1135_cov107	p3	(TAA)5	15	796	810
seq554_len1135_cov107	p1	(A)22	22	1114	1135
seq555_len669_cov102	p1	(T)23	23	1	23
seq555_len669_cov102	p2	(AT)17	34	620	653
seq556_len380_cov61	c	(TA)6gatatataaaggaagaaagaataaatttaataaaag(TA)7	62	255	316
seq557_len163_cov182	c	(A)11gaaaaaaaaag(A)10	32	52	83
seq558_len129_cov209	p1	(T)10	10	99	108
seq559_len139_cov182	p1	(T)10	10	99	108
seq560_len919_cov74	p1	(A)12	12	113	124
seq561_len352_cov70	p2	(TA)19	38	265	302
seq562_len1255_cov102	c	(A)12g(A)11gaaaagaaaagaaaaagaaatgctatatcgtaaatcaccttattaaacaaaacatac(AT)6	93	6	98
seq562_len1255_cov102	p3	(AAT)10	30	1186	1215
seq563_len821_cov70	p1	(A)16	16	757	772
seq564_len782_cov70	p1	(A)11	11	74	84
seq565_len712_cov79	p1	(A)12	12	10	21
seq565_len712_cov79	p3	(TAA)6	18	401	418
seq565_len712_cov79	p2	(TA)6	12	638	649
seq566_len973_cov112	c	(TAA)6aaagaaaggat(TAAA)3	41	29	69
seq566_len973_cov112	c	(A)21gaggttaaatcatgaagt(A)21	60	914	973
seq568_len483_cov65	p1	(A)10	10	63	72
seq569_len782_cov74	p1	(A)10	10	420	429
seq571_len807_cov84	p1	(T)19	19	60	78
seq571_len807_cov84	p3	(TAT)13	39	681	719
seq572_len481_cov88	p1	(A)12	12	186	197
seq573_len662_cov79	c*	(T)10aaacttggtgttaagattgtggttgtggttagtagaggttagtagcttatgtttttattctat(TA)9(TAT)10*	119	1	119
seq573_len662_cov79	p1	(A)11	11	290	300
seq574_len329_cov56	c	(TTAT)5taataatattaaacttaataaaactatattctatcttcgatta(T)16	79	1	79
seq575_len1641_cov112	p1	(T)12	12	498	509
seq575_len1641_cov112	p1	(A)13	13	732	744
seq575_len1641_cov112	p1	(A)16	16	1554	1569
seq576_len548_cov65	p1	(A)14	14	47	60
seq577_len720_cov70	c	(T)13ctttcttgag(A)10	33	1	33
seq577_len720_cov70	p1	(A)17	17	387	403
seq577_len720_cov70	p1	(A)19	19	686	704
seq578_len417_cov61	p1	(A)11	11	303	313
seq579_len215_cov140	c	(TA)7tcaatct(A)13	34	101	134
seq580_len1137_cov107	c	(CAA)5cagctggtggtaattttcaaactgctatcgaattacatgattttgattatcaacattaaaatgaaatcatcctttttatttgtttgttt(TA)8ttcattcttttccttttcctttttttcaattattaatattccagatcagtat(AC)13	198	913	1110
seq581_len130_cov5302	c	(TA)6tcaatct(A)11	30	101	130
seq582_len859_cov107	p1	(T)15	15	1	15
seq582_len859_cov107	c	(A)11gaa(AAAG)3	26	814	839
seq585_len408_cov70	p1	(A)11	11	24	34
seq585_len408_cov70	p2	(AT)6	12	374	385
seq586_len884_cov74	p2	(AT)21	42	6	47
seq586_len884_cov74	p2	(TA)8	16	350	365
seq586_len884_cov74	c	(ATT)25(GTT)6	93	580	672
seq588_len1521_cov102	c	(A)24ggaaagagaaataaattatctatacatatt(TA)12	78	1	78
seq588_len1521_cov102	p4	(TATT)6	24	965	988
seq588_len1521_cov102	c	(AT)14aattattatattt(A)11	52	1467	1518
seq589_len363_cov56	p1	(A)24	24	17	40
seq589_len363_cov56	p1	(A)11	11	302	312
seq590_len402_cov70	p1	(A)19	19	345	363
seq591_len937_cov88	p1	(T)23	23	38	60
seq591_len937_cov88	p2	(TA)9	18	876	893
seq592_len443_cov70	c	(A)11taacccgcgcgtggtgtcattccaaagatcaatatcaaaaagatttgggggggaggggagagag(A)10ttaaacttacatataaaatcaagataagaaaaggttaaattagttgacagtttatcaagttgttgaatatcattatc(ATT)5	177	29	205
seq592_len443_cov70	p1	(A)15	15	419	433
seq593_len826_cov102	c	(A)31gtaaatgatcaagtgtttaaaattctttaatatctctatccagttat(AC)6(AT)8tcactattgttt(TTTA)4	134	1	134
seq593_len826_cov102	p4	(AAGA)6	24	741	764
seq594_len743_cov88	c	(A)13gaagaaataaaaatagatatgaatttcat(TA)6	54	26	79
seq594_len743_cov88	c	(T)13ctagaaag(A)14	35	709	743
seq595_len329_cov56	p1	(A)13	13	11	23
seq595_len329_cov56	p1	(A)10	10	160	169
seq596_len388_cov61	p2	(AT)9	18	115	132
seq597_len351_cov70	c	(AT)14acagtataataactaattattcttctcttttacatg(ATTT)4	80	210	289
seq598_len496_cov70	c*	(ATA)5(ATATTT)6*	48	30	77
seq598_len496_cov70	c	(A)11gtagatgcagaatc(ATCT)4atat(ATC)6accttatcctttttttattataatatataaacttcaaatgataaaacaagaatattc(T)10	130	367	496
seq601_len785_cov74	c	(T)12gttagatcaatacatatatcacattatcattcagtatcatcgtta(T)11	68	41	108
seq601_len785_cov74	c	(AT)8aagtgtatgtgtg(A)12	41	388	428
seq601_len785_cov74	c	(ATAC)3(AT)7agataaataaacagcgatagtaataataagtgtatacatataaaacttgaaatacacgag(TA)14	114	671	784
seq602_len334_cov51	c	(T)10ctcttcctttctttgtcc(T)14ctatttccc(T)12	63	1	63
seq603_len1813_cov88	p2	(AT)6	12	941	952
seq603_len1813_cov88	p2	(AT)6	12	1171	1182
seq603_len1813_cov88	p1	(A)15	15	1370	1384
seq603_len1813_cov88	c	(T)12atc(A)10	25	1755	1779
seq605_len2265_cov102	c	(A)16taagtaaaagatgcttttttttccctatttcctatttttcg(T)11	68	35	102
seq605_len2265_cov102	p3	(TAT)9	27	375	401
seq605_len2265_cov102	p3	(TAT)9	27	627	653
seq605_len2265_cov102	c	(ATT)9atcattaggatcataatgttgattaatatggtgtga(ATT)6	81	937	1017
seq605_len2265_cov102	c	(TA)8attcacca(T)10	34	1479	1512
seq605_len2265_cov102	p2	(TA)8	16	1676	1691
seq608_len465_cov65	c	(A)19tgaaacttgttcttaacc(AT)9	55	8	62
seq608_len465_cov65	p1	(A)20	20	446	465
seq609_len792_cov84	p2	(TA)10	20	13	32
seq609_len792_cov84	c	(A)12cccccctccattcattattatatacatttcatacttatataatccattcattttctc(T)10attt(TTTA)3	95	438	532
seq609_len792_cov84	c	(AT)11aatgaattcaat(A)11tgatgaccatcattattatatgtataagtatgtataaaatagataatatcagaataattgatttaccgtcaaaactgagtaag(A)11	139	648	786
seq611_len511_cov70	c	(A)15taaag(AT)6	32	14	45
seq611_len511_cov70	p1	(A)10	10	473	482
seq612_len477_cov74	p1	(A)13	13	1	13
seq613_len951_cov107	c	(TTTC)4ttttattcttttcacttttttcat(A)14	54	55	108
seq613_len951_cov107	c	(AAT)8actagtaatgatataatt(A)16tagagagggagagaga(GAGT)3	86	860	945
seq614_len389_cov74	c	(AT)11gctggttttcata(T)14	49	8	56
seq615_len1102_cov116	p3	(TTA)6	18	246	263
seq615_len1102_cov116	p1	(A)14	14	1084	1097
seq616_len599_cov74	p4	(GAAA)3	12	534	545
seq617_len1044_cov84	c	(A)12tcgtaagtaatcatacaa(T)10	40	65	104
seq617_len1044_cov84	p2	(TA)6	12	573	584
seq617_len1044_cov84	p2	(TA)9	18	992	1009
seq618_len1750_cov88	c	(A)13tgaaaa(AG)7	33	595	627
seq618_len1750_cov88	c	(AT)8gtatgtatgttgatattcatttttaaaaataaataaaatgaaagaagagaagagaagcat(A)10	86	1092	1177
seq619_len1275_cov88	p1	(A)13	13	62	74
seq619_len1275_cov88	p3	(AAT)5	15	542	556
seq619_len1275_cov88	c	(T)10ctgaatataaacataaacaaaacaaaacaaaataataat(A)10	59	1217	1275
seq620_len911_cov93	c	(A)10caatcaaaagaaagctatc(A)13	42	870	911
seq621_len1207_cov74	p2	(AT)11	22	276	297
seq621_len1207_cov74	p2	(AT)16	32	639	670
seq626_len252_cov37	p1	(A)23	23	42	64
seq627_len320_cov51	p1	(A)13	13	101	113
seq627_len320_cov51	p2	(TA)6	12	226	237
seq628_len310_cov61	c	(A)14tgatggatg(AT)10cattttatgtattgaac(T)12	72	20	91
seq628_len310_cov61	p1	(A)22	22	288	309
seq629_len1678_cov116	c	(A)16cgaagatcaatttagagaataatcgataaaatagattgatttatattactaatcatc(AT)6	85	1	85
seq629_len1678_cov116	c	(A)11ggttaataatagaaaatgtaacttatataaatatatatatgtttcattttactttgc(T)11	79	1552	1630
seq630_len229_cov56	p1	(T)10	10	54	63
seq630_len229_cov56	p1	(A)10	10	182	191
seq631_len736_cov84	p1	(A)11	11	79	89
seq631_len736_cov84	p2	(AT)6	12	713	724
seq632_len2307_cov107	p2	(AT)11	22	595	616
seq632_len2307_cov107	c	(TA)6ccaactttttgttactatacattttttaaagataacccattatttacatg(TA)7	76	1316	1391
seq632_len2307_cov107	p2	(AC)7	14	1879	1892
seq632_len2307_cov107	c	(ATAA)3atttttggctagtatatatatatcatttttattctaaataggaatttcaagaagg(A)11	78	2218	2295
seq633_len402_cov70	p1	(A)10	10	285	294
seq634_len1263_cov93	c	(TATG)5cgtgtaactcttaccatacagatataaccgcgatcagaacgcatgatacggtaatct(A)14	91	442	532
seq634_len1263_cov93	c	(AT)11acgtatgttaaataagtggatgatgataat(AATA)3	64	654	717
seq635_len422_cov65	p1	(A)13	13	184	196
seq635_len422_cov65	p1	(A)11	11	403	413
seq636_len1344_cov88	p2	(AT)6	12	56	67
seq636_len1344_cov88	p1	(A)16	16	482	497
seq636_len1344_cov88	p2	(TA)6	12	1245	1256
seq637_len398_cov70	c	(A)11gaaaaacgaaaagaagagaaaggaaaagagtagggataattatact(A)10	67	14	80
seq638_len1064_cov84	c	(ATC)7tatatcaatagattcttccattattcttctatattcttcaagagctatt(A)10	80	659	738
seq639_len362_cov70	p2	(TA)6	12	45	56
seq639_len362_cov70	p2	(AT)17	34	311	344
seq640_len1376_cov70	p2	(AT)16	32	480	511
seq640_len1376_cov70	c*	(A)10gagaggaattgttaaatttataactgtttcaaatagatatataaataaacatgctgtttcatttcc(CT)7(T)11*	100	741	840
seq640_len1376_cov70	c	(A)13taaaaaggatgagttatgatcatttac(AT)8	56	1007	1062
seq640_len1376_cov70	p2	(TA)9	18	1347	1364
seq641_len288_cov42	c	(T)11caacatccatt(A)14	36	36	71
seq641_len288_cov42	p1	(A)11	11	213	223
seq642_len708_cov93	p1	(A)16	16	15	30
seq642_len708_cov93	p3	(TAT)6	18	690	707
seq643_len457_cov74	p1	(A)10	10	447	456
seq644_len595_cov70	p1	(A)23	23	5	27
seq644_len595_cov70	p1	(A)15	15	439	453
seq644_len595_cov70	p1	(A)14	14	565	578
seq645_len347_cov65	p2	(AT)7	14	11	24
seq646_len668_cov70	p2	(TA)6	12	51	62
seq646_len668_cov70	p2	(AT)6	12	168	179
seq646_len668_cov70	p1	(A)10	10	408	417
seq647_len410_cov70	c	(AT)7gtatgtatatataataaataaaattactataaaggtactaataaatcaatacagtataataacacatcaaggaattcaccttttac(AT)7	114	12	125
seq647_len410_cov70	c	(AAAT)3actatcatctaaaacatctaaatc(ATT)7ataattattataattattattattactcac(CAT)5	102	300	401
seq648_len634_cov70	p1	(T)12	12	77	88
seq648_len634_cov70	c	(TC)8tatatgtatttatattt(A)14	47	272	318
seq648_len634_cov70	p2	(TA)12	24	569	592
seq649_len549_cov74	c	(T)12(A)15	27	27	53
seq649_len549_cov74	c	(A)15gaatcatcatattttaaataggacagttactatttatatataatgtatt(TA)6	76	473	548
seq650_len381_cov56	c	(AAG)5aaaagagaaaaaaaaagtatttgaaaaagaatattttaactctctctccccatacg(A)11tctccacttcccctca(T)15	113	1	113
seq650_len381_cov56	p2	(TA)7	14	340	353
seq651_len799_cov79	c	(T)15gtatttagtgatccaggtaaattattacaaacaagaaaaggtagatgtggtgaatgggcaaatgtaattttaatttt(ATAC)4atatatacatataagattaatgtactaaaaattgtcatcg(TAA)6	166	1	166
seq651_len799_cov79	p3	(TAA)5	15	342	356
seq651_len799_cov79	p2	(AT)22	44	756	799
seq652_len327_cov61	p1	(T)53	53	1	53
seq652_len327_cov61	c	(AT)6ttattc(AT)11	40	252	291
seq653_len356_cov84	p1	(A)12	12	169	180
seq657_len2178_cov102	p1	(A)12	12	645	656
seq658_len676_cov88	p2	(CA)7	14	34	47
seq658_len676_cov88	p2	(TA)7	14	602	615
seq659_len808_cov88	c	(A)12gtcaaccatctt(TA)10	44	50	93
seq659_len808_cov88	p3	(AAT)6	18	664	681
seq660_len349_cov65	c	(TATT)3tatataagtatgtgtatatacacgtatatataac(A)12	58	292	349
seq661_len399_cov70	c	(TAAA)3aaggatatagtcgtagaaataataataactagttaaatagtcaaatgatta(AT)9	81	260	340
seq663_len767_cov74	c	(A)10tgagaatgaatctgataaaataagttttaccagaactcttctatttctattgatcttgttttaaaaaatcaaatgatgttttata(AAAG)3atggagatggaagaaggtaaggaaaaatgagaaaaagttgatgatagg(A)10gcataaataaaccactttctttgttttctattgttacctc(T)10	215	20	234
seq663_len767_cov74	c	(A)11gaaaagaaaaaagaaaaaagtgttaataaggttttatataatgagagatttttgaattgtc(AT)6	84	368	451
seq663_len767_cov74	p4	(ATAA)3	12	673	684
seq664_len1008_cov84	c	(A)15gagatgttaaaatatgaaataccattgggagaggggtagttaggctattatgag(A)10	79	60	138
seq664_len1008_cov84	p1	(A)21	21	946	966
seq666_len532_cov70	p1	(A)18	18	53	70
seq669_len411_cov56	p1	(T)23	23	32	54
seq669_len411_cov56	c*	(ATA)5(AT)7*	26	318	343
seq670_len1142_cov112	c	(AT)9gagtgtgtaagaatgtgaaaattatgttgtgtatatatatatggattaaaataag(A)18	91	11	101
seq670_len1142_cov112	c	(A)10ggtgatcaattagaatttttaagtatcag(AATA)3	51	1039	1089
seq672_len541_cov70	p1	(T)19	19	33	51
seq672_len541_cov70	c	(A)12cctt(A)12	28	325	352
seq673_len1055_cov98	p1	(A)63	63	1	63
seq673_len1055_cov98	p1	(A)16	16	1040	1055
seq674_len1368_cov88	p1	(A)21	21	7	27
seq674_len1368_cov88	p3	(ATT)5	15	441	455
seq675_len368_cov61	p2	(TA)12	24	49	72
seq676_len1897_cov121	p1	(A)30	30	1	30
seq677_len332_cov74	p3	(TAT)12	36	1	36
seq677_len332_cov74	p3	(TTA)5	15	316	330
seq678_len1654_cov102	c	(TA)6cacaaaaagggttgtataaaatagtaaaaacactttctcactttcttcttt(TC)6	75	1	75
seq678_len1654_cov102	p3	(ATC)5	15	1092	1106
seq678_len1654_cov102	p1	(A)18	18	1598	1615
seq679_len795_cov70	c	(T)15aatactaattatatattaatatctatattcgtccaacttttttttatgtaaat(A)10	78	13	90
seq679_len795_cov70	p1	(A)17	17	243	259
seq680_len736_cov79	c	(AAAG)4(A)10gtgaaaatcaataaatcattc(AT)10tgttgaatatttcatcacttaccat(TA)8	108	265	372
seq681_len514_cov70	c	(A)31gggttttcctattatacctattttattcttttcttggttcaatttcggtcc(T)14	96	1	96
seq681_len514_cov70	p4	(AAAC)3	12	440	451
seq682_len115_cov9654	p1	(A)10	10	96	105
seq684_len464_cov65	c	(AT)7aaatttgaatgtattaaaaaaataaagatgatatgtttttttttgaatatctatatatatactccacaaataacggaagatgaatctaaaaaaatacat(A)12	125	1	125
seq684_len464_cov65	c	(A)13tagtagaaaaaatgaaagaaaggtagaag(A)10	52	313	364
seq687_len222_cov61	c	(T)15atatttgtatttgtttgtcaatgcaactaacaaaaataaat(A)10	66	28	93
seq687_len222_cov61	p1	(A)24	24	199	222
seq688_len551_cov88	c	(AAAT)4atataa(AT)13ggtaattagaaacagaatttgat(TTTA)3	83	29	111
seq689_len375_cov51	c	(T)15ctaatgtaaaaacaccc(A)10gatttatattatagttattagaacaactatatctctcctattttttaaatgcaccaacttcc(A)14	118	17	134
seq690_len582_cov93	c	(A)10tactat(GAA)7aaaaaggaaaaggaaaaagaaaagggaataagtaattgaaaattttttttatggttgtaatctcttgtgcaacaaagaagctg(AT)6	132	7	138
seq690_len582_cov93	p3	(TGA)5	15	362	376
seq690_len582_cov93	p1	(A)12	12	512	523
seq691_len272_cov47	c	(AATA)3tccttttttataagtataattgtatttatattttatatagtgaacgtttcatatgaactttttgaattagaaccccaattttatc(A)14tggaatcggggtttgaatttcactttgcatgtgatttgaagttcatttttctatattttttttatttccatctctca(T)10	198	12	209
seq692_len380_cov56	p1	(A)10	10	51	60
seq692_len380_cov56	c	(TA)7atatatatt(ATA)6	41	329	369
seq693_len2103_cov121	c	(TAT)8tttaatttaattt(A)12	49	1	49
seq693_len2103_cov121	p3	(TTG)5	15	194	208
seq693_len2103_cov121	p3	(TAT)7	21	361	381
seq693_len2103_cov121	c	(TCT)9ttttctacttgatgattatttaaatgaata(GAG)5gatgatatttgagtttttatgattgatctttcttttaatgattttttatta(GAT)5	138	540	677
seq693_len2103_cov121	c	(TTC)7tttattttttaaggatattggtgaagaaaccatattattattcattttagtatcaaccatcctattagttttcatttt(TTC)7	120	1049	1168
seq693_len2103_cov121	p1	(T)10	10	1716	1725
seq693_len2103_cov121	c	(AT)11aaagggaaaggagat(ATAG)3atataggataaaaggaaacaagtgaaaataaaag(AGAA)3	95	2001	2095
seq694_len1320_cov88	c	(AT)7catttaattttaactacatacactaatggttttttgattt(TA)7	68	33	100
seq694_len1320_cov88	p1	(A)13	13	315	327
seq694_len1320_cov88	p1	(A)17	17	532	548
seq694_len1320_cov88	p4	(TATT)3	12	1236	1247
seq696_len395_cov70	c	(AT)7acta(AAAT)3	30	61	90
seq697_len355_cov61	p1	(A)17	17	21	37
seq697_len355_cov61	p1	(A)11	11	161	171
seq698_len937_cov74	p1	(T)12	12	36	47
seq698_len937_cov74	p2	(AT)10	20	364	383
seq698_len937_cov74	p2	(AT)14	28	550	577
seq699_len377_cov56	p2	(AT)8	16	256	271
seq700_len307_cov84	p1	(A)13	13	51	63
seq700_len307_cov84	p4	(AAAT)3	12	286	297
seq702_len384_cov74	p3	(ACA)5	15	206	220
seq706_len594_cov70	p2	(TA)8	16	61	76
seq707_len277_cov70	p1	(T)12	12	182	193
seq712_len1019_cov88	c	(A)10ttaaaatttctaaagtccggtggaaacactgtattatatttcatatcccgaaattgactttttaagtataaaagtaggtacaactaataatcctc(T)14	119	71	189
seq712_len1019_cov88	p1	(T)13	13	355	367
seq712_len1019_cov88	p1	(T)20	20	682	701
seq713_len422_cov88	p1	(A)31	31	392	422
seq715_len1188_cov116	c	(ATC)5ataataataataagaatgatcgtaaaattaac(AAT)5	62	115	176
seq715_len1188_cov116	c	(CAA)7tcatcattactttcttcttcattatttattcctcccccttcacctacacaatctattcaatctatgggatccacttct(CAA)5cattta(GATG)3	132	762	893
seq715_len1188_cov116	p1	(A)13	13	1134	1146
seq716_len222_cov74	p1	(A)11	11	14	24
seq716_len222_cov74	c	(A)10tttagacaccgcggattaaaagtttagacagatg(A)11	55	142	196
seq717_len219_cov70	p1	(A)11	11	14	24
seq719_len579_cov70	p1	(A)10	10	149	158
seq719_len579_cov70	p3	(ATC)5	15	346	360
seq719_len579_cov70	p4	(ATAA)3	12	538	549
seq720_len417_cov61	p1	(A)13	13	35	47
seq720_len417_cov61	p1	(T)11	11	177	187
seq720_len417_cov61	p1	(A)15	15	396	410
seq722_len160_cov47	p1	(T)13	13	101	113
seq723_len118_cov42	p1	(T)14	14	101	114
seq724_len1024_cov112	p2	(AT)12	24	1001	1024
seq725_len565_cov70	p2	(AT)12	24	39	62
seq726_len387_cov47	c*	(TAAA)3(A)10*	19	165	183
seq726_len387_cov47	p4	(TCTT)3	12	307	318
seq728_len967_cov88	c	(A)10gatagagagaaagaggggt(A)11	40	910	949
seq729_len425_cov65	p1	(A)14	14	307	320
seq731_len404_cov116	p2	(AT)6	12	17	28
seq732_len315_cov47	p1	(A)10	10	35	44
seq732_len315_cov47	p4	(TTAT)3	12	212	223
seq736_len1263_cov88	c	(AT)11tagaattcatttaaaatattgtatattatact(ATAA)3	66	478	543
seq736_len1263_cov88	p1	(A)27	27	1237	1263
seq737_len443_cov74	c	(A)15ggaaaaaggaaaaacttatta(T)11aaatctcatctatcatatttaattctc(T)11	85	8	92
seq737_len443_cov74	c	(T)15atattttgtgctccccctctt(TC)8	52	361	412
seq738_len376_cov79	p3	(ATA)5	15	58	72
seq738_len376_cov79	c	(AAT)7aaaactaa(AT)7	43	307	349
seq739_len374_cov61	p1	(A)11	11	68	78
seq739_len374_cov61	p1	(T)10	10	298	307
seq740_len890_cov84	c	(AT)8agattaatttttaatgaccta(TTTC)3	49	40	88
seq740_len890_cov84	p2	(TA)9	18	495	512
seq741_len204_cov65	c*	(TAA)7(AT)7*	34	105	138
seq742_len883_cov70	p1	(A)10	10	54	63
seq742_len883_cov70	c	(TATT)3ttt(A)12	27	285	311
seq742_len883_cov70	p1	(T)10	10	727	736
seq742_len883_cov70	p1	(A)42	42	842	883
seq743_len324_cov70	p1	(T)22	22	23	44
seq743_len324_cov70	c	(AT)6aaatgaatattcaacataat(TA)6	44	251	294
seq744_len1682_cov98	p2	(TA)12	24	1	24
seq744_len1682_cov98	p2	(TA)10	20	800	819
seq744_len1682_cov98	c	(ATC)6(TAA)8	42	1216	1257
seq744_len1682_cov98	p2	(AT)11	22	1654	1675
seq745_len865_cov84	p2	(AT)7	14	406	419
seq745_len865_cov84	p1	(A)13	13	774	786
seq746_len653_cov70	c	(AATA)3aaggagatatacataattattatcatattattg(TTTA)3	57	43	99
seq746_len653_cov70	p2	(AT)11	22	412	433
seq747_len379_cov56	c	(A)13tggaactttccatccatc(T)10	41	110	150
seq747_len379_cov56	p1	(T)11	11	369	379
seq748_len362_cov144	p1	(T)10	10	322	331
seq749_len713_cov84	c	(A)27caatcctatattaatttaaatccgagtaccgaaatgtctcaccaataataa(T)10	88	1	88
seq749_len713_cov84	p4	(TTAT)3	12	260	271
seq750_len441_cov65	c	(AG)6(A)13	25	38	62
seq751_len2352_cov93	p1	(A)10	10	334	343
seq751_len2352_cov93	p4	(ATGG)4	16	863	878
seq751_len2352_cov93	p2	(TA)6	12	1144	1155
seq751_len2352_cov93	p3	(AAT)8	24	1501	1524
seq751_len2352_cov93	p3	(AAT)5	15	1790	1804
seq751_len2352_cov93	p3	(AAT)5	15	2104	2118
seq751_len2352_cov93	p2	(TA)9	18	2311	2328
seq752_len337_cov61	p1	(A)19	19	1	19
seq752_len337_cov61	p1	(T)15	15	271	285
seq753_len825_cov79	c	(T)11aaaaaaatggggatattcatgcgaaaggcattctatctt(A)14	64	36	99
seq753_len825_cov79	p4	(TTTA)3	12	767	778
seq754_len1216_cov93	p2	(AT)9	18	25	42
seq754_len1216_cov93	c	(AT)8gaaatgaaagaagagaagg(A)10	45	703	747
seq754_len1216_cov93	p2	(AT)11	22	880	901
seq755_len3973_cov112	c*	(TTA)7(TA)8*	35	1475	1509
seq755_len3973_cov112	p1	(A)14	14	3293	3306
seq756_len543_cov70	c	(A)16ggaaagaagcagg(A)10	39	18	56
seq756_len543_cov70	p2	(TA)7	14	421	434
seq757_len248_cov65	c*	(ATTT)3(T)10*	19	127	145
seq758_len157_cov88	p1	(T)18	18	131	148
seq759_len285_cov121	c	(T)12gcgctatactaattttcactgga(T)10	45	80	124
seq760_len1130_cov98	p1	(T)13	13	18	30
seq760_len1130_cov98	p2	(AT)11	22	1066	1087
seq761_len481_cov74	c	(A)13caattagaaaacaataataacataatgtttaaataagtttatatatttatgtttataa(AT)6	83	367	449
seq762_len285_cov116	c	(T)12gcgctatactaattttcactgg(T)11	45	80	124
seq765_len3939_cov121	p1	(T)33	33	1	33
seq765_len3939_cov121	p3	(TAG)5	15	585	599
seq765_len3939_cov121	p3	(GAT)5	15	1579	1593
seq765_len3939_cov121	p3	(CAA)5	15	2941	2955
seq765_len3939_cov121	p1	(A)10	10	3674	3683
seq766_len457_cov65	p2	(AT)6	12	1	12
seq766_len457_cov65	p2	(AT)13	26	432	457
seq767_len901_cov74	c	(T)23gggattttaactttgctaatgatataaaatgaatatcattcacatataaactcactagtact(A)11	96	1	96
seq767_len901_cov74	p2	(AT)6	12	229	240
seq767_len901_cov74	p1	(A)11	11	456	466
seq769_len812_cov88	p3	(ATT)5	15	35	49
seq769_len812_cov88	p4	(AAAT)4	16	787	802
seq776_len2070_cov121	p1	(T)20	20	1	20
seq776_len2070_cov121	p2	(TA)7	14	1988	2001
seq777_len583_cov88	c	(T)17(A)10	27	23	49
seq777_len583_cov88	p2	(TA)7	14	222	235
seq777_len583_cov88	p4	(AAAG)4	16	514	529
seq779_len607_cov70	p1	(A)21	21	75	95
seq779_len607_cov70	p1	(T)13	13	523	535
seq780_len342_cov51	c	(TA)8aagaatagtttaatagaatgatcaattaaaaaag(A)15	65	19	83
seq780_len342_cov51	c	(A)11taaagtcatccactatctctattaaaaaaatacattttaatgatgcttt(A)13	73	266	338
seq781_len215_cov475	p1	(C)11	11	103	113
seq782_len123_cov70	p1	(A)34	34	90	123
seq783_len964_cov74	p4	(TTTA)3	12	343	354
seq783_len964_cov74	p2	(TA)7	14	676	689
seq783_len964_cov74	p3	(ATA)5	15	906	920
seq784_len115_cov4017	p1	(C)10	10	103	112
seq786_len782_cov84	c	(A)13tcaagtaatataattgacatagaaagaaataaggat(TA)6	61	5	65
seq786_len782_cov84	p2	(TA)9	18	231	248
seq786_len782_cov84	p1	(A)10	10	457	466
seq786_len782_cov84	c	(AAT)7g(ATA)7atg(ATA)7	67	716	782
seq787_len195_cov42	p3	(ATT)5	15	180	194
seq788_len408_cov61	c	(A)36ttaaaatacaatacaattataaatacaacgaagt(A)13gaaaaaagaaaaagaaatacctatttttgattattgatctttcgattgatctatgtataaaccctctctccctccctctctct(CA)6tact(CA)9tact(CA)7	218	1	218
seq788_len408_cov61	p1	(A)16	16	371	386
seq789_len237_cov526	p1	(A)45	45	1	45
seq789_len237_cov526	p1	(A)43	43	195	237
seq791_len280_cov65	c	(TA)9gatgaactatttataaggataatatataag(T)11	59	7	65
seq792_len2084_cov121	c	(A)22cctatttaagtaacacaaagtaatttcgctctcccca(T)10	69	10	78
seq792_len2084_cov121	p3	(TCT)5	15	541	555
seq792_len2084_cov121	c	(A)11gacgaaacaaaaataagaaaaaaaaat(TA)6	50	2012	2061
seq793_len858_cov74	p1	(A)15	15	46	60
seq793_len858_cov74	p1	(A)13	13	459	471
seq794_len624_cov79	p2	(AT)15	30	1	30
seq794_len624_cov79	p2	(AT)8	16	355	370
seq794_len624_cov79	p1	(A)11	11	564	574
seq797_len1127_cov102	p1	(A)12	12	67	78
seq797_len1127_cov102	p4	(GGAA)3	12	306	317
seq797_len1127_cov102	p3	(AAT)13	39	853	891
seq797_len1127_cov102	c	(TA)10atagaagaagaataaaccatatt(A)14	57	1037	1093
seq800_len537_cov79	p2	(AT)18	36	21	56
seq801_len1055_cov88	c	(ATTA)3ataaacaacaataag(TA)6	39	89	127
seq803_len364_cov51	p1	(T)18	18	9	26
seq803_len364_cov51	c	(A)12ttcaactcagattgtcattaaagctattccatggtaaaaagtgtttttcctttttatttataatcaagattcattttttatataaagtg(TA)6	113	200	312
seq804_len408_cov70	p1	(A)11	11	50	60
seq804_len408_cov70	p2	(TA)7	14	380	393
seq805_len495_cov74	p2	(TA)11	22	117	138
seq805_len495_cov74	c	(AT)6acttatac(AT)6	32	426	457
seq806_len539_cov79	c	(AT)15aggtttaaaaatactaatctatttttatttttac(T)11	75	15	89
seq807_len537_cov79	p2	(TA)8	16	56	71
seq809_len871_cov88	p1	(A)21	21	851	871
seq811_len380_cov65	c	(ATA)9acaaaacgattatta(AT)18	78	1	78
seq811_len380_cov65	c	(A)12taaagtggagagagaaaaagaggaaccaaaaagtgaaaaag(A)14	67	305	371
seq812_len802_cov88	p1	(A)10	10	286	295
seq812_len802_cov88	p1	(A)12	12	398	409
seq814_len1794_cov74	p1	(A)22	22	310	331
seq814_len1794_cov74	p2	(AT)7	14	651	664
seq814_len1794_cov74	p2	(TA)13	26	816	841
seq814_len1794_cov74	p3	(TAT)5	15	971	985
seq814_len1794_cov74	p2	(AT)6	12	1129	1140
seq814_len1794_cov74	c	(AT)6t(TA)10gtttgaatgaaggagatatataaaacgcatggaaatagcatt(A)11	86	1360	1445
seq814_len1794_cov74	p4	(AAAT)3	12	1704	1715
seq816_len1073_cov74	p4	(ATAA)3	12	154	165
seq816_len1073_cov74	p2	(AT)15	30	335	364
seq816_len1073_cov74	c*	(AAT)9aaatataaatataaatattcatatagaaaaggtaattaaattcatttttataaacaattattatttg(CATT)6(TTA)6*	135	625	759
seq816_len1073_cov74	p4	(ATTT)3	12	945	956
seq818_len1107_cov88	c	(AT)6aaagag(A)10	28	59	86
seq818_len1107_cov88	p1	(A)17	17	583	599
seq819_len665_cov65	c	(AAAT)3tagaagatg(AAGA)9(AGGA)3	69	172	240
seq821_len2488_cov107	c	(AC)7(AT)10	34	889	922
seq821_len2488_cov107	p3	(TTG)6	18	1225	1242
seq821_len2488_cov107	c	(TA)6caatc(A)15ttgacgtagtttacctatttctttgagatatatttttagattgatcagttaattgagattgtatagaagggcgc(TGT)6	124	1599	1722
seq821_len2488_cov107	c	(ATT)5aaatatacaa(T)11(A)12	48	1975	2022
seq821_len2488_cov107	p1	(T)14	14	2418	2431
seq822_len654_cov107	p1	(T)12	12	75	86
seq822_len654_cov107	p1	(A)24	24	631	654
seq823_len1243_cov121	p1	(T)12	12	1	12
seq823_len1243_cov121	c	(AAT)9ccaccatcacctcattatc(ATA)7	67	780	846
seq824_len956_cov70	p4	(ATAA)4	16	100	115
seq824_len956_cov70	c	(A)13ggttaatgttagtttccttaaaatataatcatggtaatatcattccttctttttcttttttcttttttc(T)10	92	279	370
seq824_len956_cov70	p2	(AT)12	24	869	892
seq825_len286_cov79	p1	(A)13	13	85	97
seq826_len1357_cov102	p4	(TTAT)4	16	100	115
seq827_len1184_cov88	p1	(T)23	23	33	55
seq827_len1184_cov88	c	(TA)7tttacttgcaaaccccacactcataaactacattagctctttccgcttcttcccttcctatagcttgctgcgctattaatag(A)10ggttgattaataagcctactttttaatactagaatatatatatgtatg(T)11	165	597	761
seq827_len1184_cov88	c	(A)11gtgagtaaaacatatgcatgggttgtcagcgtttgtgatcggataaatat(A)12	73	866	938
seq827_len1184_cov88	p1	(A)24	24	1161	1184
seq828_len618_cov70	p1	(A)12	12	71	82
seq829_len319_cov51	p1	(A)21	21	43	63
seq829_len319_cov51	p1	(T)11	11	270	280
seq831_len379_cov47	p2	(AT)6	12	16	27
seq832_len639_cov74	c*	(GTAT)3gaggaaagaaaagaggtgaaaaaaaaacaatgaatggtg(ACAA)3(A)12*catactaaaataaactccgacgctagattgtgtgtacagtcatatagatc(A)19	142	482	623
seq833_len315_cov61	c	(AT)9gcgtgtatgtgaaaaaataataatgttttatatacaaattgatgtatatgatccttctactcttaatacg(T)11(A)16	115	46	160
seq833_len315_cov61	c	(AT)7tcc(T)13	30	266	295
seq834_len1075_cov74	p1	(A)17	17	93	109
seq834_len1075_cov74	c	(ATGG)6attaaagaataaatgataattgaaaggc(A)22	74	743	816
seq836_len763_cov88	p1	(A)10	10	129	138
seq836_len763_cov88	c	(AT)8ggtttgaccgttatggcc(A)21	55	701	755
seq837_len278_cov61	p1	(A)17	17	29	45
seq838_len577_cov74	p1	(A)15	15	82	96
seq838_len577_cov74	p3	(AGA)6	18	463	480
seq839_len327_cov70	c	(T)18acttattgaaatatcgtttaattaacctcacttt(A)17	69	5	73
seq839_len327_cov70	p1	(A)10	10	318	327
seq840_len1531_cov88	c	(TA)7aatatgtaaagaattaattagaaaatgaatatagaaaatgcaatggttaag(AT)8ttaatttgattttagatgggtagaagttgatgatgatgaaggaattaaatatttt(GAAA)3	148	31	178
seq840_len1531_cov88	c	(GAT)7tctatttgttgatgtttatcaaaagctgtttctggtaaataag(TAAA)3	76	764	839
seq840_len1531_cov88	c	(A)16tatcaattattcaataagatagttattttcatttagtcatccatcatttccttttattgaca(T)14	92	1013	1104
seq840_len1531_cov88	p2	(AT)10	20	1483	1502
seq841_len633_cov70	p2	(TA)18	36	550	585
seq842_len348_cov65	p2	(TA)10	20	46	65
seq842_len348_cov65	c*	(A)10(AAAG)3*gtaagtatgtatagatgagtttcatattcatcatctttttaatatttgtcttataaatatatataaggtatttaat(TA)6	107	241	347
seq843_len436_cov70	p3	(TTA)6	18	41	58
seq844_len1920_cov98	c	(A)11g(A)16g(A)11	40	16	55
seq844_len1920_cov98	p2	(AT)11	22	1373	1394
seq844_len1920_cov98	p2	(AT)7	14	1627	1640
seq845_len358_cov65	p1	(A)18	18	45	62
seq845_len358_cov65	p1	(A)31	31	328	358
seq846_len332_cov47	c	(A)16tagatgattgagaag(A)13	44	28	71
seq846_len332_cov47	p1	(T)10	10	252	261
seq847_len511_cov112	p1	(T)26	26	1	26
seq847_len511_cov112	p2	(AT)10	20	400	419
seq849_len602_cov93	c	(A)15cataacgattgaaaaaaaatagtattacaatgaatgttttatttgagtttatacatacatatttatatatttataattgactc(T)11	109	1	109
seq849_len602_cov93	p2	(TA)20	40	548	587
seq851_len815_cov79	p2	(AT)12	24	47	70
seq851_len815_cov79	c	(A)12gagaagtgatt(A)11ttagtagtcgcctcactttttatttgcttttcatttaaactccgcgcgtcacctttttttttgcagcaaagtaaaaaatcaatcgcg(A)14gagacaatttattgaatcaatcaattatataatcagaaatctacagaaagaagcaattgggataaataatat(ATAA)5(AT)6	239	521	759
seq852_len152_cov98	p1	(A)14	14	1	14
seq853_len731_cov88	c	(A)10tgagaatctttaataatatatatataa(AT)7	51	636	686
seq854_len339_cov56	p1	(A)15	15	22	36
seq855_len382_cov84	p1	(A)20	20	1	20
seq856_len805_cov98	c	(GAAA)3caaaaagagcataatccaagatttagagaaaatgatgaagatgaagatgaagaataataacaacatcacattgtta(TTAT)3	100	607	706
seq857_len1741_cov121	c	(AAT)20(GAT)5	75	1	75
seq857_len1741_cov121	c	(CAT)5caacgaatcatgatattcatgaatatgatatt(ACA)7	68	401	468
seq857_len1741_cov121	c	(TTC)5ac(CAT)5caccatcatcatcttctatg(AAT)6	70	1098	1167
seq857_len1741_cov121	c	(TTA)7gtgtatgaaaaccattaaaaatagtatt(A)15	64	1678	1741
seq858_len777_cov70	p2	(AT)6	12	330	341
seq859_len388_cov65	c	(AT)14aatctaatctaatcttctattta(AT)11	73	25	97
seq860_len745_cov88	p1	(A)10	10	98	107
seq863_len435_cov70	c	(AT)12acacttttatttacaattcatctaactattctat(ATA)7	79	27	105
seq863_len435_cov70	p2	(AT)6	12	317	328
seq865_len392_cov70	p1	(T)10	10	84	93
seq866_len1488_cov84	p1	(T)15	15	32	46
seq866_len1488_cov84	p1	(A)10	10	1261	1270
seq868_len593_cov70	p2	(AT)10	20	1	20
seq872_len1318_cov70	p1	(A)26	26	1	26
seq872_len1318_cov70	p2	(AT)7	14	279	292
seq872_len1318_cov70	p2	(AT)9	18	564	581
seq872_len1318_cov70	c	(A)10tcagatcaatatatatatg(TA)9	47	778	824
seq873_len1837_cov130	p2	(AT)11	22	57	78
seq873_len1837_cov130	p3	(TCA)5	15	598	612
seq873_len1837_cov130	p3	(TCT)6	18	760	777
seq873_len1837_cov130	p4	(TATT)4	16	1299	1314
seq873_len1837_cov130	c	(AT)16tgtttatatataaatatttatttgtatatatactctcgtcctcctcgtcctccttcttcctccccccccc(A)24	126	1712	1837
seq875_len521_cov70	p1	(T)11	11	99	109
seq877_len1427_cov98	p2	(TA)8	16	624	639
seq877_len1427_cov98	c	(A)10tgaaagtcaaattaatataaaaagttagcagtaaatatgttgatgatgatacttatttcactttatataa(AT)6	92	925	1016
seq877_len1427_cov98	p1	(A)10	10	1314	1323
seq878_len388_cov102	p1	(T)25	25	1	25
seq878_len388_cov102	p2	(AT)16	32	329	360
seq879_len976_cov102	c	(TA)7aatataaataaacatttt(A)10gttggtatgattaatgatgatgatattaataacttacaa(AT)8	97	19	115
seq879_len976_cov102	p1	(A)16	16	909	924
seq880_len766_cov70	p1	(A)10	10	233	242
seq880_len766_cov70	c	(AT)10aaaagataaaaaatagatgaataaaatagat(TA)7	65	401	465
seq880_len766_cov70	p2	(AT)8	16	671	686
seq881_len367_cov70	c	(TA)7tccactcccggatgatatgt(A)12tataattttaacgaattcccctcttttattttaaaaaaatgtaaatatatcacatagacttccaaaaaagaggataacagcgacgaagcacattcatc(CAAT)3	156	29	184
seq882_len412_cov70	p1	(A)15	15	164	178
seq882_len412_cov70	p1	(T)10	10	359	368
seq883_len574_cov70	c	(C)11(A)21	32	1	32
seq883_len574_cov70	p1	(T)21	21	496	516
seq884_len364_cov65	p1	(A)20	20	49	68
seq885_len1582_cov107	p2	(AT)7	14	45	58
seq887_len1354_cov88	p1	(T)11	11	61	71
seq887_len1354_cov88	c	(A)15ttcgggtggtttcggattacatgtgatggtataattttaatgagtgtt(A)11	74	949	1022
seq887_len1354_cov88	p1	(A)12	12	1343	1354
seq890_len844_cov70	p1	(A)20	20	31	50
seq890_len844_cov70	p1	(A)11	11	380	390
seq890_len844_cov70	p2	(TA)7	14	811	824
seq891_len691_cov79	p1	(A)11	11	10	20
seq891_len691_cov79	p2	(TA)6	12	261	272
seq892_len648_cov84	p1	(A)29	29	1	29
seq893_len642_cov70	p1	(A)10	10	22	31
seq893_len642_cov70	p1	(A)10	10	165	174
seq893_len642_cov70	c	(A)12tcaaaacaaaaaaatttttcaacctccccctttc(A)12	58	411	468
seq893_len642_cov70	p1	(T)10	10	630	639
seq894_len409_cov65	p3	(ATT)7	21	41	61
seq895_len591_cov88	p2	(AT)6	12	83	94
seq896_len438_cov70	c	(TA)15tcgtaatgataatcataataatcgagcaaaacacgttcttttt(TTTA)3	85	52	136
seq897_len1566_cov102	p1	(A)13	13	47	59
seq897_len1566_cov102	c*	(A)13(AG)6*(TG)7cgcgagagaaagtgaaagaattacatatgttaatcatgtgtttttgag(A)17	103	791	893
seq897_len1566_cov102	c	(A)12gtgttgtaaagagaaaatgaatttgttttttttcctctttttcttcttaattttgt(TTA)5	83	1456	1538
seq898_len825_cov98	c	(TTAT)3t(A)11	24	667	690
seq900_len345_cov98	p1	(A)13	13	333	345
seq901_len404_cov70	p3	(TAA)6	18	51	68
seq901_len404_cov70	p2	(AT)7	14	367	380
seq902_len383_cov56	p1	(T)10	10	40	49
seq903_len338_cov65	p4	(TTTA)4	16	9	24
seq903_len338_cov65	c	(CA)8(TA)10ttgttaaatagattgaattacgaaacgt(A)15	79	260	338
seq904_len908_cov88	p3	(TAA)6	18	92	109
seq904_len908_cov88	c	(A)11ctcagttcttaattaaatactaatctctctttctttt(TC)7	62	634	695
seq904_len908_cov88	p1	(A)11	11	898	908
seq905_len700_cov79	p4	(ATAA)3	12	115	126
seq905_len700_cov79	p1	(A)11	11	256	266
seq905_len700_cov79	c	(AT)7acgcgtattagatataaaacaagccatatggtaaatttagg(TA)11	77	589	665
seq906_len758_cov116	c	(T)10(A)24	34	1	34
seq906_len758_cov116	p1	(A)21	21	738	758
seq907_len313_cov51	p1	(A)10	10	84	93
seq908_len659_cov84	p3	(GAA)9	27	356	382
seq909_len750_cov70	p3	(TTA)5	15	113	127
seq909_len750_cov70	c	(TA)8ttaatttaattt(TC)11	50	700	749
seq910_len907_cov107	p1	(A)16	16	54	69
seq910_len907_cov107	c	(T)13aattaaaataaaaataataataatgattagtattcta(AT)15	80	828	907
seq911_len499_cov70	p2	(AT)9	18	1	18
seq911_len499_cov70	p3	(ATT)9	27	438	464
seq912_len837_cov102	c	(TA)7ttcataaatgtgatatatatatcaaataaagatacataaaaattaaaacgc(AT)6	77	6	82
seq912_len837_cov102	p3	(TGA)5	15	303	317
seq912_len837_cov102	p4	(TATG)3	12	825	836
seq913_len261_cov65	c	(TA)12aaacaaatagtcaagtacaatagaataacctctttttatatatg(TTTA)3tatcatatgaataggaacgtgaaaacaatgtttatatggccaagcttgctgaacaagctgaacgttatgatgg(TAAA)7tgaaaaggagatgtataattaaatgtgattt(A)19	231	5	235
seq914_len1140_cov88	c	(AT)9aaagctaatacacttgaaatattaatacatttctttattttgtagcctaatgaaatcccacccttctataaagaattagataataac(CAAT)3tataatagatatatatcagtagcaacatttacacatattttaacatcttatggagcaataaaattgccaaatatagaagacatgg(CAT)5	217	35	251
seq915_len761_cov74	p1	(A)15	15	49	63
seq915_len761_cov74	p1	(A)11	11	509	519
seq915_len761_cov74	p3	(ATT)5	15	725	739
seq916_len189_cov33	p1	(A)24	24	1	24
seq916_len189_cov33	c	(A)15tgagatgatgaattagaaaaatgaatacta(AT)6	57	133	189
seq918_len150_cov33	p1	(A)22	22	1	22
seq919_len120_cov98	p1	(A)26	26	1	26
seq920_len603_cov70	c	(A)16ggaaaatgaaaaagagtagtcaattttattttttgagagggaggagcttgga(T)12agcctgtcatttttttttacttattaaatttttctcttttgtcaataattacattttgtgctagaaaatcc(A)10gataatcacttggaataatcacgaacatatcctgtgagtgataagcaacatgctcg(T)12	229	1	229
seq920_len603_cov70	c	(AT)6gctttcacttccctttacttttcattattttattgcacaagag(TTC)7(T)10	86	422	507
seq922_len1882_cov98	p1	(A)14	14	509	522
seq922_len1882_cov98	p2	(AT)6	12	1517	1528
seq923_len419_cov56	c*	(A)11(AAAG)3*	20	110	129
seq923_len419_cov56	c	(AC)6gcactctcatt(TA)7	37	336	372
seq924_len1612_cov107	p3	(AAG)18	54	1	54
seq924_len1612_cov107	p2	(TA)10	20	1138	1157
seq924_len1612_cov107	p1	(A)25	25	1588	1612
seq925_len381_cov65	p1	(A)10	10	84	93
seq925_len381_cov65	p2	(TA)7	14	286	299
seq927_len457_cov79	p1	(A)12	12	358	369
seq928_len1004_cov107	c	(T)17(A)11taaatattaatagggatcaataaga(AAAG)3	65	1	65
seq928_len1004_cov107	p2	(TA)8	16	988	1003
seq929_len1071_cov84	c*	(ATT)5(TA)6*	26	116	141
seq929_len1071_cov84	c	(AAC)13(AAT)11	72	751	822
seq929_len1071_cov84	p3	(AGA)6	18	1027	1044
seq930_len640_cov88	p1	(A)34	34	1	34
seq930_len640_cov88	c	(TA)8aacggtggttttta(TTTC)5	50	580	629
seq931_len211_cov61	c	(A)25taccattacttagaatatacactcttcttttac(TA)6	70	23	92
seq931_len211_cov61	p1	(A)17	17	195	211
seq934_len391_cov61	c	(T)25(A)10	35	1	35
seq934_len391_cov61	p3	(AAT)7	21	316	336
seq936_len634_cov65	p1	(T)10	10	51	60
seq936_len634_cov65	c	(AT)6aaaagttataatcaatcaataaaaaaaagtgataattatacttgtttaatggaattattaaatacaatc(AT)7	95	204	298
seq936_len634_cov65	p2	(AT)7	14	570	583
seq937_len641_cov98	p2	(TA)20	40	561	600
seq938_len334_cov70	c	(AT)10tatatgaatataaaatactgtgtttatatgcacgtatatatacgtggatg(AT)9	88	29	116
seq938_len334_cov70	p1	(A)17	17	265	281
seq939_len334_cov70	c	(A)15gtcgcctttttaaaaaatgttatggctgtagacatttttaaattccgcaatttttgaattaaacccacaatttgccaaat(A)12	107	84	190
seq943_len438_cov70	c	(T)11a(AT)11	34	26	59
seq943_len438_cov70	c	(A)17ctattaaaattaattatac(AT)9	54	385	438
seq946_len590_cov70	p2	(TA)6	12	483	494
seq947_len604_cov93	c	(A)20gg(A)13	35	1	35
seq947_len604_cov93	p1	(A)12	12	557	568
seq949_len381_cov65	p1	(A)17	17	17	33
seq949_len381_cov65	p1	(T)10	10	372	381
seq950_len678_cov74	c	(A)16gatctgatggtcatttttaaaaaatgataagcggtgtttgaaattttctctatca(T)10	81	38	118
seq950_len678_cov74	p2	(AT)13	26	653	678
seq952_len321_cov126	p1	(T)12	12	4	15
seq952_len321_cov126	p1	(T)10	10	208	217
seq953_len658_cov70	p1	(A)17	17	1	17
seq953_len658_cov70	p1	(A)11	11	587	597
seq954_len114_cov149	c	(A)28ta(T)12	42	68	109
seq955_len171_cov1424	c	(A)28ta(T)12aaaagtgatgattgatcctttttattgaaggtctcaaaaacctaaat(A)10	99	68	166
seq956_len1098_cov84	p1	(T)14	14	15	28
seq956_len1098_cov84	c	(TA)7agaataaaaaaaaagattaattaaattagttatatatctatgattatata(AT)11	86	216	301
seq956_len1098_cov84	c	(A)11tagaatgatagttaaaaagattgtg(AT)8	52	828	879
seq956_len1098_cov84	p1	(A)24	24	1027	1050
seq957_len364_cov70	p1	(T)21	21	1	21
seq957_len364_cov70	p2	(TA)9	18	250	267
seq958_len576_cov107	p1	(A)29	29	6	34
seq958_len576_cov107	p1	(A)12	12	338	349
seq958_len576_cov107	p1	(A)24	24	553	576
seq959_len749_cov79	p1	(A)24	24	20	43
seq959_len749_cov79	p2	(TA)10	20	280	299
seq959_len749_cov79	p1	(A)16	16	734	749
seq960_len584_cov79	p2	(TA)6	12	453	464
seq962_len370_cov56	p1	(T)17	17	76	92
seq964_len379_cov51	c	(AT)12tcattttctcatcttattcatttttttttattt(TA)8ttcatcattaaaaaaaat(A)11	102	8	109
seq964_len379_cov51	p1	(A)22	22	358	379
seq968_len1111_cov70	c	(AT)9aacttacg(TAT)6	44	484	527
seq968_len1111_cov70	p1	(A)15	15	807	821
seq968_len1111_cov70	p1	(T)10	10	954	963
seq969_len343_cov51	p1	(A)11	11	76	86
seq970_len1198_cov107	c*	(CTT)5(T)14*	27	1	27
seq970_len1198_cov107	p3	(TCA)6	18	539	556
seq970_len1198_cov107	c	(CCAT)3catcctcttcaacatcatcc(TCA)8	56	705	760
seq970_len1198_cov107	p2	(AT)15	30	1169	1198
seq972_len327_cov65	c	(AT)7agaatcagcgtattcatcatcatcataacgattgtatataagctaatt(A)12	74	86	159
seq972_len327_cov65	p1	(A)24	24	287	310
seq974_len564_cov65	p2	(AT)10	20	13	32
seq974_len564_cov65	c	(A)12ggtaccactgaaaagag(A)10	39	275	313
seq974_len564_cov65	c	(AT)6aaacatacacatatatacatatatacatatatacatatatacatatatac(AT)8agatacatag(ATAC)7	116	447	562
seq977_len482_cov70	c	(A)14tagaaatcatttttgttcatttttaatgaatagat(TA)8	65	1	65
seq977_len482_cov70	c	(TA)7tg(TTA)5	31	373	403
seq979_len721_cov98	p2	(TA)12	24	37	60
seq979_len721_cov98	p2	(TA)11	22	647	668
seq980_len1835_cov88	c	(A)10gatatgagagcataaagaatgaaatattaaatgta(TATT)3	57	666	722
seq980_len1835_cov88	p1	(A)10	10	838	847
seq980_len1835_cov88	p2	(AT)6	12	1527	1538
seq980_len1835_cov88	p1	(T)10	10	1747	1756
seq981_len890_cov79	p3	(ATA)7	21	1	21
seq981_len890_cov79	p3	(TAA)9	27	293	319
seq981_len890_cov79	p3	(AAC)5	15	656	670
seq982_len641_cov98	p2	(TA)6	12	513	524
seq983_len387_cov61	c	(T)10aattgtttatatttattt(TA)6	40	45	84
seq983_len387_cov61	c	(A)13tcacatcat(A)10tgttgcattaaagt(A)15	61	327	387
seq984_len239_cov42	c	(T)12aaagaggcagagaga(AAG)5(A)18	60	1	60
seq984_len239_cov42	p3	(AAT)6	18	214	231
seq987_len808_cov102	c*	(TTA)5(ATTG)3*	26	765	790
seq990_len661_cov70	c	(AT)13gtttttataggtatatt(A)11	54	28	81
seq992_len2511_cov121	p1	(T)20	20	4	23
seq992_len2511_cov121	p3	(AAC)5	15	482	496
seq992_len2511_cov121	p3	(ATA)5	15	869	883
seq993_len1781_cov107	c	(TAA)8tagcaataatagtatcaacagtagtagtaatattagcaatg(ATA)5	80	1701	1780
seq994_len1026_cov88	p2	(AT)8	16	456	471
seq995_len1292_cov88	c	(T)18acgccacagatataaaatagtgaaattaaagaaggat(A)13ttaaataagatgaaatg(AT)9	103	12	114
seq995_len1292_cov88	p1	(A)11	11	570	580
seq996_len1180_cov93	c	(A)14ggttaatcaattgaaaataatatataaatatttatatttaaattaacttacaa(GGT)5	82	60	141
seq996_len1180_cov93	c	(A)13taagtcaattaatcagtatcactctttcattt(TA)13	71	611	681
seq996_len1180_cov93	p1	(T)11	11	1147	1157
seq997_len1381_cov74	p3	(TAA)8	24	265	288
seq997_len1381_cov74	p4	(TATT)3	12	829	840
seq997_len1381_cov74	p1	(A)18	18	1014	1031
seq998_len468_cov135	p2	(TA)11	22	275	296
seq999_len3086_cov116	p2	(TA)6	12	46	57
seq999_len3086_cov116	c	(TA)9ttctaaatagcttaccc(TTA)12	71	424	494
seq999_len3086_cov116	c	(ATA)5(ATG)5	30	1004	1033
seq999_len3086_cov116	p1	(A)29	29	3058	3086
seq1000_len344_cov112	p2	(TA)16	32	275	306
seq1001_len565_cov79	p4	(TTTA)3	12	28	39
seq1001_len565_cov79	p1	(A)14	14	502	515
seq1002_len1421_cov84	c	(T)11aaaaa(AAAT)3	28	89	116
seq1002_len1421_cov84	p4	(TATT)4	16	465	480
seq1002_len1421_cov84	p2	(AT)7	14	693	706
seq1002_len1421_cov84	p1	(A)16	16	808	823
seq1002_len1421_cov84	p2	(AT)14	28	985	1012
seq1003_len241_cov312	c	(T)12cgcgttcctttttttttctttctaatttcttttattcattatttatagttttattttatcgtataaataatatatagacatagatatatac(AT)7	117	125	241
seq1004_len438_cov84	c	(T)10gtaattatattcataaacaccaattt(TTA)6	54	57	110
seq1004_len438_cov84	p2	(TA)13	26	395	420
seq1005_len519_cov70	c	(ATAC)3ac(ACAT)3atatatatagagag(AGATAT)5aaatgatataaaatggatattggacagagacctagtcgtcaacgtcgtcatttacctttacatggcaaaataactaacagaacgaataatagtgacct(TAA)5	183	104	286
seq1005_len519_cov70	p2	(AT)9	18	476	493
seq1006_len709_cov79	p4	(TTTC)3	12	37	48
seq1006_len709_cov79	c	(AT)11ac(GT)6	36	381	416
seq1006_len709_cov79	p1	(A)11	11	685	695
seq1007_len929_cov88	p1	(A)10	10	52	61
seq1007_len929_cov88	c	(A)12gatagaatgagctaattaattctatttcaact(TA)9	62	406	467
seq1007_len929_cov88	p2	(AT)7	14	838	851
seq1008_len587_cov70	p1	(A)16	16	92	107
seq1009_len1411_cov102	p4	(AATA)3	12	106	117
seq1010_len737_cov102	c	(A)13tcatacaattcaccaactactatccctttagttaattttttctatgtattattactttatgta(ATTT)3	88	565	652
seq1013_len701_cov107	p4	(TTTG)3	12	592	603
seq1014_len514_cov88	c*	(ACAT)3(AT)17*	44	452	495
seq1015_len1134_cov88	p1	(A)10	10	363	372
seq1015_len1134_cov88	p2	(AT)6	12	1087	1098
seq1016_len3190_cov107	p1	(A)12	12	3168	3179
seq1018_len3206_cov121	p1	(T)25	25	1	25
seq1018_len3206_cov121	c	(AT)9tgaaaattttttttattaatttaccattaaattataaatgaaat(TA)6	74	1084	1157
seq1018_len3206_cov121	p2	(TA)16	32	3106	3137
seq1019_len483_cov65	c	(A)11gccattattaattaggtctattatcatcttcattttaaatatgtatt(A)11	69	52	120
seq1019_len483_cov65	p2	(TA)10	20	411	430
seq1020_len721_cov70	p1	(A)23	23	1	23
seq1021_len340_cov61	c	(T)17gtgatcatatacaca(ATTT)3	44	5	48
seq1022_len1031_cov74	p1	(A)13	13	180	192
seq1023_len605_cov65	p1	(A)14	14	124	137
seq1023_len605_cov65	c	(A)15tgggagaaaaggggaactggggagaaagtgataaagaaggttacataaaaggggagaaagggagt(A)13catgatggt(TTTA)3	114	369	482
seq1024_len1892_cov107	c	(TATT)3cttt(TTA)5	31	36	66
seq1024_len1892_cov107	p3	(TAA)6	18	572	589
seq1024_len1892_cov107	p3	(ATA)5	15	895	909
seq1024_len1892_cov107	p3	(AAT)5	15	1437	1451
seq1024_len1892_cov107	p1	(A)18	18	1864	1881
seq1025_len348_cov61	p1	(A)26	26	323	348
seq1027_len244_cov74	p1	(T)10	10	54	63
seq1027_len244_cov74	p1	(A)10	10	182	191
seq1028_len417_cov61	p2	(TA)11	22	45	66
seq1028_len417_cov61	p1	(A)18	18	305	322
seq1029_len711_cov102	p3	(TTA)8	24	71	94
seq1029_len711_cov102	p1	(A)18	18	655	672
seq1031_len651_cov74	c	(AT)10aaatataaaaaaaaagaaaaagagggtctaatcatgcttatttgtttgatga(TTAT)3	84	25	108
seq1031_len651_cov74	p2	(AT)15	30	603	632
seq1032_len307_cov61	c	(T)21cgtaaagaataagtcttaccataatggtctttcatcaatcatgaaaacct(A)12	83	3	85
seq1032_len307_cov61	p2	(AT)6	12	237	248
seq1034_len705_cov88	c	(A)10ggtaatgaaagtgacatatttatattcatgtatttatacaactatttaattatac(AT)10	85	19	103
seq1034_len705_cov88	p2	(AT)7	14	692	705
seq1035_len730_cov88	c	(AAT)7aaaaacaaaaatagcagacatattaat(TA)9attatataatataataatttcattat(A)13	105	418	522
seq1035_len730_cov88	p1	(A)41	41	690	730
seq1036_len486_cov74	c	(A)10tcctttagttataagtatatgtt(TA)8	49	21	69
seq1036_len486_cov74	p4	(AAAT)4	16	385	400
seq1037_len1101_cov93	p1	(A)10	10	38	47
seq1037_len1101_cov93	p3	(TGA)7	21	522	542
seq1037_len1101_cov93	c	(T)11gtttttgaatgattattttgttgatccactgagactgtatctatccacaactattgta(T)10(A)12	91	713	803
seq1038_len363_cov61	p1	(A)13	13	58	70
seq1038_len363_cov61	p4	(GAAA)3	12	261	272
seq1039_len519_cov70	p1	(A)10	10	290	299
seq1040_len558_cov93	p1	(A)20	20	43	62
seq1040_len558_cov93	c	(TA)8ataataattgattattagtcttattattatctttca(AT)15	82	477	558
seq1041_len149_cov5488	p1	(A)12	12	1	12
seq1042_len527_cov70	p2	(AT)6	12	465	476
seq1043_len337_cov70	p1	(A)45	45	1	45
seq1043_len337_cov70	p1	(A)21	21	305	325
seq1044_len527_cov74	p1	(A)14	14	11	24
seq1045_len192_cov37	p1	(A)19	19	1	19
seq1045_len192_cov37	c	(A)11tctatatatcc(T)12	34	128	161
seq1046_len1375_cov88	p2	(AT)6	12	454	465
seq1046_len1375_cov88	p1	(A)11	11	571	581
seq1047_len370_cov61	c	(A)11ggaagaag(A)18	37	304	340
seq1048_len941_cov88	c	(A)13cacttacaccacgaggtctaacatcaccttcacgataacctaaatccttctttaaaccttcataaggataagtacgtttaacctaaagaat(TA)6	116	104	219
seq1048_len941_cov88	c	(AT)9acattattgttttgttttgataaaataaaaaggta(AAT)7	74	442	515
seq1048_len941_cov88	c	(AT)7aaataa(ATAG)3atttatatataaagtgaat(TA)10	71	816	886
seq1049_len944_cov88	p1	(A)14	14	91	104
seq1049_len944_cov88	p2	(AT)7	14	489	502
seq1050_len689_cov88	p1	(A)16	16	50	65
seq1050_len689_cov88	p4	(TTTC)6	24	286	309
seq1050_len689_cov88	p4	(AAAT)3	12	580	591
seq1051_len1560_cov98	p4	(TATT)3	12	2	13
seq1051_len1560_cov98	p4	(TAAT)4	16	740	755
seq1051_len1560_cov98	p1	(A)11	11	1218	1228
seq1051_len1560_cov98	p2	(TA)8	16	1494	1509
seq1052_len436_cov74	p1	(A)31	31	1	31
seq1052_len436_cov74	c	(CTCA)3ctctttataggggaattt(A)14gggagtgct(A)10	63	243	305
seq1053_len780_cov70	c	(ATAA)3tacagatataaataattaaagaactagcaaaatc(ATT)5	61	226	286
seq1053_len780_cov70	p1	(A)11	11	718	728
seq1054_len527_cov79	c	(T)10(A)17	27	30	56
seq1054_len527_cov79	p1	(T)13	13	440	452
seq1057_len564_cov70	p2	(TA)18	36	29	64
seq1057_len564_cov70	c	(TA)6catcttttatatagatatacatatactcagattattc(AT)12	73	245	317
seq1057_len564_cov70	p1	(A)18	18	541	558
seq1058_len1100_cov84	p2	(TA)6	12	26	37
seq1058_len1100_cov84	c	(A)13gactatatccccttgc(AT)13	55	1046	1100
seq1059_len420_cov70	c	(T)17gttttaaaattgtaatacagttaaaaactccggctctttctttacc(T)10gcttggcagctgatcaaggc(T)10	103	3	105
seq1059_len420_cov70	p2	(AT)6	12	325	336
seq1060_len762_cov70	c	(A)10tggattaataaagttatttaaagtttaaataacataacaaaacgtaatttaaaagtaaataa(AT)8	88	6	93
seq1060_len762_cov70	p1	(A)10	10	363	372
seq1061_len1235_cov88	p2	(TA)6	12	49	60
seq1061_len1235_cov88	c	(ATA)9atg(ATA)6	48	368	415
seq1061_len1235_cov88	p1	(A)17	17	718	734
seq1061_len1235_cov88	p1	(A)16	16	1220	1235
seq1062_len395_cov70	p1	(A)20	20	9	28
seq1062_len395_cov70	p2	(TA)7	14	286	299
seq1063_len933_cov74	p2	(AT)11	22	68	89
seq1063_len933_cov74	p1	(A)40	40	894	933
seq1064_len512_cov74	c	(A)14gggggggg(GA)7	36	37	72
seq1064_len512_cov74	p1	(A)11	11	234	244
seq1065_len526_cov70	c	(T)12(A)17	29	56	84
seq1065_len526_cov70	p2	(AT)7	14	322	335
seq1066_len1509_cov116	p2	(AT)12	24	550	573
seq1066_len1509_cov116	p2	(AT)7	14	1414	1427
seq1068_len1988_cov121	p2	(TA)11	22	78	99
seq1068_len1988_cov121	c	(TCA)6(TCT)7	39	299	337
seq1068_len1988_cov121	p3	(TTG)5	15	514	528
seq1068_len1988_cov121	p3	(ATT)5	15	1615	1629
seq1069_len315_cov51	c	(ACAT)4atatatatacatatattaaatatagagtattatcttttaaaaaaatattc(AT)9	84	3	86
seq1069_len315_cov51	p2	(AT)13	26	239	264
seq1070_len1013_cov88	p1	(A)12	12	146	157
seq1070_len1013_cov88	p2	(TA)7	14	396	409
seq1070_len1013_cov88	p1	(A)10	10	745	754
seq1070_len1013_cov88	p1	(A)22	22	992	1013
seq1071_len722_cov98	c	(A)15gaattaatctacaccatttttg(T)14	51	21	71
seq1072_len545_cov70	p1	(A)10	10	147	156
seq1072_len545_cov70	p1	(A)15	15	476	490
seq1075_len559_cov70	c	(T)14(A)18	32	14	45
seq1075_len559_cov70	p2	(TA)8	16	236	251
seq1075_len559_cov70	c	(TA)9tgaagatatcataaaataaattatcatataaattatattaaagatgatttaaat(A)10g(A)10	93	460	552
seq1076_len1188_cov107	p2	(TA)11	22	148	169
seq1076_len1188_cov107	c	(A)10gacagttgataccacgacacctcccatagatatatttggcattgttttgattattatttgtttattatttgtgtaa(AT)6	98	1055	1152
seq1077_len270_cov56	p1	(A)37	37	8	44
seq1077_len270_cov56	p3	(AAT)5	15	215	229
seq1078_len390_cov51	c	(A)11gaagaagaagaaaagaaag(GAAA)3	42	69	110
seq1079_len1324_cov84	p3	(AAT)5	15	47	61
seq1079_len1324_cov84	p2	(AT)9	18	321	338
seq1079_len1324_cov84	c	(TA)7tttaaacaaataaacaaaaatcataagatgtatgc(AT)7	63	504	566
seq1079_len1324_cov84	p3	(ATT)5	15	704	718
seq1079_len1324_cov84	c	(TA)6tgatta(AT)6	30	898	927
seq1079_len1324_cov84	c	(TA)8aataacagatttatatgtatcatatatacatatatgaatgccca(TATC)3	72	1200	1271
seq1080_len875_cov84	p2	(AT)6	12	33	44
seq1080_len875_cov84	c	(TGAT)3t(TA)7	27	320	346
seq1080_len875_cov84	p4	(TACA)3	12	855	866
seq1081_len522_cov65	p1	(A)12	12	77	88
seq1081_len522_cov65	c	(ATAA)3aaaaataaagattgcccacccacaatctctcccttgttagtata(AAAT)5aaacataagttccccaccctctttttctcccttataaaaaact(TA)6	131	306	436
seq1082_len439_cov70	c	(T)16aacatctattaaagagtgagagagtaagagtaggggat(A)17	71	39	109
seq1083_len652_cov79	p2	(AT)12	24	629	652
seq1084_len328_cov74	p2	(AT)8	16	117	132
seq1084_len328_cov74	p1	(A)22	22	307	328
seq1085_len349_cov56	p2	(TA)11	22	112	133
seq1085_len349_cov56	c	(A)11cgatta(AT)11	39	273	311
seq1086_len1370_cov112	p1	(A)13	13	56	68
seq1086_len1370_cov112	p3	(TAA)7	21	642	662
seq1086_len1370_cov112	p3	(AAT)5	15	871	885
seq1086_len1370_cov112	c	(A)11gaaaaagaaacaaaaaggattgacataaaaaaagaaaaacatgggttactataattatcccacc(T)10aagataacgaagaa(T)11	110	1260	1369
seq1089_len1938_cov107	p3	(TTG)5	15	476	490
seq1089_len1938_cov107	p4	(AATA)3	12	1293	1304
seq1089_len1938_cov107	p3	(TAT)6	18	1669	1686
seq1089_len1938_cov107	p2	(AG)8	16	1918	1933
seq1090_len443_cov70	p2	(AT)8	16	30	45
seq1090_len443_cov70	p1	(A)28	28	416	443
seq1091_len287_cov65	p1	(A)26	26	1	26
seq1092_len1723_cov121	p1	(A)11	11	14	24
seq1093_len503_cov70	p1	(A)12	12	332	343
seq1094_len328_cov65	p2	(TA)9	18	111	128
seq1094_len328_cov65	p1	(A)22	22	305	326
seq1095_len622_cov70	c*	(A)20cataatcatgatcatcatcaatgttatttgtgattgaatagtc(ATA)5(A)10*	87	1	87
seq1095_len622_cov70	c	(TA)10tgatcatggtcataaaaaaagttaatttttagattttatttacttgctttaaataatcatcatc(T)10	94	239	332
seq1095_len622_cov70	p2	(AT)15	30	592	621
seq1096_len803_cov70	p2	(TA)6	12	276	287
seq1097_len314_cov37	c	(A)10ctttttttataaagaaagcagtccaatg(A)20	58	9	66
seq1097_len314_cov37	p1	(A)21	21	244	264
seq1098_len391_cov74	c	(TA)8catatatattatataataacaaagt(A)11	52	1	52
seq1098_len391_cov74	p1	(A)17	17	363	379
seq1099_len585_cov84	c	(T)16ctatttaattaagaagaaataggtaagcgaaagaaaaaagatggaagtgctgaccgtacagaataaaaaggaaacactgctgcggagttc(T)10	116	345	460
seq1101_len4537_cov135	p1	(A)14	14	6	19
seq1102_len2207_cov116	c	(A)13tagaaaaatcccttgaaattcatttattcaacaaaaaaccatcttgatcctgcataatttctatcccagtattctataaaagtgaacattc(TAT)6	122	14	135
seq1102_len2207_cov116	c	(TAT)6tg(TATT)3	32	1084	1115
seq1102_len2207_cov116	p2	(TA)6	12	2171	2182
seq1103_len1210_cov74	p2	(CT)6	12	779	790
seq1103_len1210_cov74	p1	(A)16	16	908	923
seq1104_len1544_cov74	p2	(AT)7	14	94	107
seq1104_len1544_cov74	c	(ATA)5attaaatgatcattaagtttaatcgagtttaactttatatactatagatatatac(TA)11	92	268	359
seq1104_len1544_cov74	p1	(A)13	13	463	475
seq1104_len1544_cov74	p1	(T)13	13	845	857
seq1104_len1544_cov74	p1	(A)10	10	1226	1235
seq1105_len416_cov65	p1	(A)14	14	332	345
seq1106_len1018_cov102	p2	(TA)8	16	7	22
seq1106_len1018_cov102	p3	(AGA)9	27	252	278
seq1106_len1018_cov102	p2	(TA)10	20	974	993
seq1107_len1474_cov107	c	(T)12(A)13	25	1	25
seq1107_len1474_cov107	p2	(AT)18	36	1439	1474
seq1108_len577_cov70	c	(A)10gagtgaaaacataaagaaattgatattattaaaagataagttaa(T)11gttatcaagataaatacgtaaattaaaataaactttaaatcatcg(TA)9	128	28	155
seq1108_len577_cov70	p2	(AT)6	12	281	292
seq1108_len577_cov70	p1	(A)10	10	518	527
seq1110_len174_cov140	c	(A)10gagagagcaaggaaccaagaaaaggaacaaaagaacaaggaaccaag(A)17	74	5	78
seq1111_len123_cov42	p1	(A)26	26	88	113
seq1113_len1606_cov102	c	(AT)14ctttatttatttgttccttttttattttat(TTTA)6	82	13	94
seq1113_len1606_cov102	p2	(AT)11	22	607	628
seq1113_len1606_cov102	c	(AT)7ttatattaatcattgattac(TTAT)6	58	1030	1087
seq1113_len1606_cov102	p2	(CA)6	12	1423	1434
seq1115_len402_cov51	c	(TA)6tcaatatgagtatggatatgtatatacttttaaaagaaaaggagagagg(A)15tggcggggtttaaatccaatttattataggcagattgatgacgctt(A)13	135	32	166
seq1116_len543_cov70	p1	(A)16	16	61	76
seq1116_len543_cov70	p1	(T)14	14	500	513
seq1117_len396_cov65	c	(TA)11aacatcatataagataaatttggtaagtgatcattattaa(T)13	75	9	83
seq1117_len396_cov65	p1	(A)25	25	372	396
seq1118_len410_cov74	p1	(T)10	10	46	55
seq1119_len208_cov372	p1	(T)18	18	96	113
seq1120_len114_cov200	p1	(T)19	19	96	114
seq1121_len633_cov98	c	(T)11ctttttttc(T)12	32	18	49
seq1121_len633_cov98	c	(AT)6tattttgtttatttatcgatta(AT)12	58	563	620
seq1122_len1113_cov84	p1	(T)10	10	49	58
seq1122_len1113_cov84	p1	(A)15	15	745	759
seq1122_len1113_cov84	p1	(A)49	49	1065	1113
seq1124_len348_cov70	p1	(A)24	24	1	24
seq1125_len634_cov98	c	(A)27taaacagg(A)11	46	1	46
seq1125_len634_cov98	c	(A)11cacattatatacatac(AT)10	47	555	601
seq1126_len2424_cov116	c	(TA)9ttattttatgtatgcattaatt(TTA)5tc(AT)6	69	14	82
seq1126_len2424_cov116	p3	(ATT)5	15	1434	1448
seq1126_len2424_cov116	p2	(TA)9	18	1991	2008
seq1127_len1289_cov107	p1	(T)33	33	1	33
seq1127_len1289_cov107	p3	(AAT)11	33	1230	1262
seq1128_len521_cov70	p1	(A)10	10	20	29
seq1129_len1515_cov88	p1	(A)28	28	17	44
seq1129_len1515_cov88	p4	(ATAA)3	12	1015	1026
seq1129_len1515_cov88	p1	(T)11	11	1213	1223
seq1131_len921_cov107	c	(A)16(GAAA)3taatagtgaatatatacatatgaatttataacgcatccttc(TA)8	85	9	93
seq1131_len921_cov107	p2	(TA)6	12	699	710
seq1131_len921_cov107	p2	(TA)8	16	905	920
seq1132_len1355_cov79	p1	(A)14	14	19	32
seq1132_len1355_cov79	p2	(AT)6	12	302	313
seq1132_len1355_cov79	c	(TA)8atacatatgtttttattattatccttcttttaattataa(AT)6	67	933	999
seq1133_len472_cov65	p1	(A)11	11	305	315
seq1134_len1044_cov74	p1	(A)10	10	273	282
seq1134_len1044_cov74	p1	(A)12	12	481	492
seq1134_len1044_cov74	p1	(A)18	18	784	801
seq1134_len1044_cov74	c	(T)14(A)35	49	996	1044
seq1135_len1094_cov93	p1	(A)11	11	3	13
seq1135_len1094_cov93	p3	(TAA)10	30	277	306
seq1136_len549_cov70	c	(T)13agtggtattaaatatataaatgacctc(A)11	51	42	92
seq1136_len549_cov70	p4	(CCAT)3	12	225	236
seq1136_len549_cov70	p2	(TA)18	36	482	517
seq1137_len718_cov61	p1	(T)12	12	23	34
seq1137_len718_cov61	p1	(A)14	14	315	328
seq1137_len718_cov61	c	(TTTA)3acctttacctaataaaataggttattgataaatgtatatgcgcaaaggaaaataaacacaaatgcatttctcattttattaccattaaaatagtt(A)11	118	566	683
seq1138_len2055_cov98	c	(A)10gtagcaga(AT)7	32	923	954
seq1138_len2055_cov98	p3	(TAT)5	15	1445	1459
seq1138_len2055_cov98	p1	(T)10	10	1922	1931
seq1142_len1452_cov102	p2	(TA)11	22	5	26
seq1142_len1452_cov102	p3	(ATG)6	18	175	192
seq1142_len1452_cov102	p2	(TA)8	16	1436	1451
seq1143_len498_cov79	c	(A)13gaaatagaaagagattgattcatgtatattcatattg(T)12	62	42	103
seq1143_len498_cov79	c	(A)19gtaactacatgattcattttttattttctttttgtttatatatacatacatata(TAT)6	91	405	495
seq1144_len926_cov74	p2	(AT)9	18	61	78
seq1144_len926_cov74	c	(AT)6ttcaatggatatgacatata(AAAT)3agataaagaaaaaaagaacaattcatt(TA)7	85	243	327
seq1144_len926_cov74	p4	(TTTA)3	12	707	718
seq1144_len926_cov74	p1	(A)19	19	860	878
seq1147_len2125_cov88	p1	(A)15	15	48	62
seq1147_len2125_cov88	p1	(A)13	13	415	427
seq1147_len2125_cov88	p2	(AT)6	12	642	653
seq1147_len2125_cov88	p2	(AT)10	20	824	843
seq1147_len2125_cov88	p2	(AT)12	24	1068	1091
seq1147_len2125_cov88	p2	(TA)11	22	2038	2059
seq1148_len296_cov47	c	(ATA)7(ACA)5atatggtctgtaaagggaacacctac(A)15	77	24	100
seq1151_len745_cov70	p1	(T)10	10	44	53
seq1153_len424_cov70	c	(TTAT)3ttgtatatataactatatgattatgttacttaataatgtttttatatcatatataccttcatctttttttaaaaaac(A)15	104	1	104
seq1153_len424_cov70	p2	(AT)14	28	339	366
seq1155_len486_cov70	p1	(A)23	23	1	23
seq1155_len486_cov70	p2	(TA)8	16	393	408
seq1156_len1140_cov88	p1	(A)10	10	374	383
seq1156_len1140_cov88	p4	(AAAT)5	20	755	774
seq1156_len1140_cov88	p3	(ATA)11	33	1054	1086
seq1159_len610_cov74	p4	(TTTA)3	12	20	31
seq1159_len610_cov74	c*	(ATAA)6(A)10*	32	579	610
seq1161_len293_cov51	c	(A)14gagagacagatctatttttatataggatactttcatattttatttaaagttgggaggtaatattaaatcacaagtcagttcgattttttatatt(TC)11tttctttctctcactcttactctttctctcttattatttttttgaaaatgataaaaaggggaatgatatgacagaatatgatagacat(A)14tcatcatttaaagttatcatcggatgtgaatccggttc(T)13(A)10	293	1	293
seq1162_len369_cov65	c	(A)22c(TGAA)3	35	22	56
seq1162_len369_cov65	c	(AT)6gaata(AATG)3	29	255	283
seq1163_len817_cov70	c	(A)17c(A)10caaaaactagatta(ATC)6atatagataaccttattga(T)13	92	11	102
seq1163_len817_cov70	p4	(GTTT)4	16	370	385
seq1163_len817_cov70	c	(A)10ttatatgttccgttaaagcagtc(A)12	45	563	607
seq1164_len345_cov47	c	(TA)7attttatc(T)13	35	59	93
seq1165_len278_cov88	c	(AT)8ttatgcagatcagcccaccc(A)13gaaaagaaaaaaagagaccaaagaaaaaaggaagaaaagaccagccaaccaccaccagaaggaaccataacttttttaatagcataaaaaactag(CCCA)3	156	24	179
seq1166_len794_cov88	p2	(AT)9	18	367	384
seq1166_len794_cov88	p1	(A)22	22	773	794
seq1168_len1458_cov102	p4	(ATTA)3	12	24	35
seq1169_len919_cov98	p1	(A)11	11	113	123
seq1169_len919_cov98	p2	(AT)19	38	858	895
seq1170_len1006_cov98	c	(TATT)3tttgaatctatccatttatttcaaattaatactatt(TA)7	62	322	383
seq1170_len1006_cov98	p3	(GGA)5	15	725	739
seq1170_len1006_cov98	p2	(TA)7	14	969	982
seq1171_len485_cov74	p1	(A)14	14	99	112
seq1171_len485_cov74	p1	(T)13	13	473	485
seq1172_len833_cov74	c	(T)16(A)17	33	14	46
seq1172_len833_cov74	p3	(ATA)5	15	411	425
seq1172_len833_cov74	p2	(TA)6	12	615	626
seq1172_len833_cov74	p1	(A)25	25	809	833
seq1173_len330_cov51	c	(A)13tcactcatcttg(TTTC)6	49	276	324
seq1174_len362_cov51	p1	(A)12	12	72	83
seq1176_len224_cov870	p4	(GAGG)3	12	1	12
seq1177_len811_cov84	p1	(T)17	17	23	39
seq1177_len811_cov84	p3	(AAT)5	15	265	279
seq1177_len811_cov84	p3	(CAT)6	18	491	508
seq1178_len529_cov70	c	(A)10cttgacatattcatttactattgggataaataaaaggtggaaagtgggaaaaagaagtaaggcaat(A)10	86	270	355
seq1178_len529_cov70	c	(T)10ctttattgatatatatgattttattatatatt(TA)7	56	464	519
seq1180_len1074_cov112	c	(T)12(A)16	28	27	54
seq1181_len568_cov61	p1	(T)15	15	63	77
seq1181_len568_cov61	p1	(A)14	14	451	464
seq1182_len924_cov88	p2	(AT)7	14	330	343
seq1183_len706_cov79	p1	(T)12	12	1	12
seq1183_len706_cov79	p3	(ATA)5	15	283	297
seq1183_len706_cov79	c	(GAT)6gttcaagaagaaaaggaaaaggattaataatgatgccaatttttaaatataatttaagttaaatagc(A)25	110	593	702
seq1184_len243_cov56	c	(A)17gaaaaaaagagaccaaagaaaaaaggaagaaaagtgaacagccaaccactaccagaaagaaccatagtttttttaataacataaaaaacaag(CCCA)3	121	61	181
seq1186_len394_cov70	p1	(A)21	21	1	21
seq1186_len394_cov70	p1	(T)10	10	143	152
seq1186_len394_cov70	c	(AAAC)4acacacatac(AT)8	42	344	385
seq1187_len1419_cov98	p2	(TA)9	18	427	444
seq1187_len1419_cov98	p3	(ATA)5	15	883	897
seq1189_len361_cov70	c	(AT)8gtcatatttttttcctt(A)14	47	1	47
seq1189_len361_cov70	c	(TTG)9tctagctgttgaacgtctagaggattctatgttattaaagtaaaaatataaaataacgtcattttacttta(ATAC)3	110	180	289
seq1190_len327_cov51	c	(A)19tcatcattcttttttcttttatatatttatattata(TATT)4	71	1	71
seq1190_len327_cov51	c	(A)14gaaaaagaaatatcta(T)12(A)19	61	267	327
seq1192_len1436_cov112	c	(A)11gatatatatgaaaatgaatctattaaatatataatgt(AATG)6	72	54	125
seq1192_len1436_cov112	p3	(ATG)5	15	718	732
seq1192_len1436_cov112	p1	(A)28	28	1409	1436
seq1193_len607_cov79	p1	(A)18	18	424	441
seq1194_len1976_cov102	c	(A)13gaatacggaaaaagggaagaaaaagaaacaaat(A)10	56	1	56
seq1194_len1976_cov102	p3	(TAA)8	24	282	305
seq1194_len1976_cov102	p3	(TTA)5	15	849	863
seq1194_len1976_cov102	p2	(TA)16	32	1243	1274
seq1194_len1976_cov102	c	(GAAA)3attaattcataatcgc(TAT)5	43	1378	1420
seq1194_len1976_cov102	p2	(TA)14	28	1713	1740
seq1195_len527_cov65	p2	(AT)13	26	27	52
seq1198_len2038_cov93	p1	(A)12	12	22	33
seq1201_len338_cov70	p4	(AATA)3	12	263	274
seq1202_len539_cov74	p1	(A)30	30	1	30
seq1202_len539_cov74	c	(A)18gcattaaaaacaaattagtgagatttgttattgattattattaatattatc(ATT)12	105	430	534
seq1203_len142_cov56	p1	(A)46	46	1	46
seq1204_len471_cov70	p2	(TA)9	18	85	102
seq1204_len471_cov70	c	(A)15gaaaggttcacgggtgaaccactaaccacaaccatggtagaccaagaagcgcatcc(A)28	99	373	471
seq1205_len406_cov61	c	(A)13gaccc(A)17	35	350	384
seq1206_len1174_cov98	p2	(AT)12	24	66	89
seq1206_len1174_cov98	c	(A)19tgaaagattgaattacagataggtaa(AT)6	57	1118	1174
seq1207_len2507_cov107	p1	(A)12	12	5	16
seq1207_len2507_cov107	p3	(TAT)6	18	1160	1177
seq1207_len2507_cov107	c	(ATT)6ac(TAT)6tac(TAT)23	110	1569	1678
seq1207_len2507_cov107	p2	(TA)9	18	2071	2088
seq1207_len2507_cov107	p1	(A)16	16	2492	2507
seq1209_len562_cov65	p2	(TA)13	26	26	51
seq1212_len642_cov70	p1	(A)11	11	269	279
seq1214_len1879_cov102	p2	(AT)6	12	15	26
seq1214_len1879_cov102	c	(GGA)7atcat(TTG)5	41	362	402
seq1214_len1879_cov102	p3	(TTG)10	30	819	848
seq1214_len1879_cov102	p3	(GTT)5	15	953	967
seq1214_len1879_cov102	p3	(ATT)9	27	1121	1147
seq1214_len1879_cov102	p3	(TAT)7	21	1420	1440
seq1214_len1879_cov102	c	(TATC)3aaggtaataaaataatca(AT)8aaaataaaaaat(A)11	69	1742	1810
seq1215_len1047_cov84	p1	(A)26	26	4	29
seq1217_len5410_cov107	p1	(T)21	21	1	21
seq1217_len5410_cov107	p1	(A)10	10	454	463
seq1217_len5410_cov107	p2	(TA)10	20	1032	1051
seq1217_len5410_cov107	p3	(CTA)6	18	3222	3239
seq1217_len5410_cov107	c	(TATC)3tatataaacataaaagaagtgctactaatccct(TA)7	59	4810	4868
seq1218_len2027_cov84	p1	(A)10	10	127	136
seq1218_len2027_cov84	c	(T)12acaatacaaaatatacgtgtttgcggagtttgtggacgcaaataaaaaattgggatgtgc(A)12cagagaacgcaaatttaaagtggaaaacctgtatgtattaatagacctccatagtaatattaattacc(AT)7	166	463	628
seq1218_len2027_cov84	p1	(T)10	10	875	884
seq1218_len2027_cov84	c	(T)10aaataatatatatataaatatataaccagatttaaatctttatgatcaattatatatatattcatcattaattccgttttatattccc(T)12	110	1917	2026
seq1219_len882_cov88	c	(AT)15gatagaaag(A)10	49	49	97
seq1219_len882_cov88	p3	(ATT)5	15	321	335
seq1223_len640_cov102	c	(T)14ctcatctttattcatga(AT)7	45	1	45
seq1223_len640_cov102	p3	(ATC)6	18	365	382
seq1226_len912_cov79	p1	(A)11	11	38	48
seq1226_len912_cov79	c	(T)11aaaaggatgaatgaatttattatata(GATG)3aatggatgaatttttaatctattatttcacttttgcttaatttagtataacc(AT)6	113	314	426
seq1227_len325_cov70	p1	(T)17	17	22	38
seq1227_len325_cov70	c	(A)11gaggagtttagtttttatctatttctctacaag(AT)8	60	251	310
seq1229_len726_cov70	c	(A)13gagggaggggaaggatagtgagtaaaacaaggaaattagtaaaaaggattacattg(AT)9	87	328	414
seq1229_len726_cov70	p2	(AT)6	12	647	658
seq1230_len463_cov70	p1	(A)10	10	7	16
seq1230_len463_cov70	p1	(T)10	10	385	394
seq1231_len282_cov42	c	(A)16ggaagagttaaaaaaataaaagaaaagagaaagagaggggaataaaaaaaacctgaggttataaaaatttatagtgcaccc(A)12	109	1	109
seq1231_len282_cov42	p2	(AT)7	14	256	269
seq1232_len584_cov65	p2	(TA)10	20	62	81
seq1232_len584_cov65	p1	(A)11	11	527	537
seq1233_len424_cov168	p3	(AAT)6	18	70	87
seq1234_len357_cov56	p1	(T)24	24	37	60
seq1234_len357_cov56	c	(TA)10acataaaaatcatggtggttatcatcaaaatatgaatggggtcatttttataattcaataggaggt(A)14	100	258	357
seq1235_len1139_cov84	p2	(AT)6	12	35	46
seq1235_len1139_cov84	p4	(AAAT)3	12	515	526
seq1236_len481_cov70	c	(T)13atttatattaatgtttatatgaaatgctacgcatc(T)15gaagattgatccaaatagaaccatttctgctggtaaagttgaaattggtgcttttcgaacattcccaaaggtaaataaac(A)16	159	26	184
seq1236_len481_cov70	p1	(T)11	11	370	380
seq1238_len2846_cov121	p1	(A)17	17	1	17
seq1238_len2846_cov121	p1	(A)13	13	443	455
seq1238_len2846_cov121	c	(GAA)5gatggtgaagaagaagaagatgatgatgaagagaatgaagaagaagatgaagaagaagatgaagaagaagaa(GAT)5(GAA)6	120	2154	2273
seq1238_len2846_cov121	p4	(TTTA)3	12	2797	2808
seq1240_len684_cov84	p2	(AT)19	38	1	38
seq1240_len684_cov84	p1	(A)12	12	454	465
seq1240_len684_cov84	p2	(TA)6	12	638	649
seq1241_len248_cov42	c	(A)20gtacacgtatgataagtatataattgaaaaccatttactcaatttcttgactagagatcagttaactggataatgaaaggggagaaatttgcaccc(AT)6	128	32	159
seq1242_len854_cov84	p1	(A)13	13	60	72
seq1242_len854_cov84	p2	(TA)6	12	514	525
seq1243_len416_cov79	p2	(TA)10	20	32	51
seq1245_len672_cov98	p2	(TA)7	14	630	643
seq1246_len114_cov5292	p1	(A)12	12	2	13
seq1247_len551_cov74	c	(ATAA)3tattatggatgag(A)14tgaaatgaatgatcattttcc(T)17	77	13	89
seq1247_len551_cov74	c	(AT)6gaatatttaccgaagtaccactaatacgagtaaattggtttggacctgtcacttttaaaatactaacacctgaaccaatattgacaagc(TAA)7	122	213	334
seq1248_len1061_cov74	p2	(AT)8	16	314	329
seq1248_len1061_cov74	p2	(AT)6	12	739	750
seq1248_len1061_cov74	c	(TA)7tgataatgaaaagtaaattgattttgattacatgttaaattttatagagc(TTAT)3	76	969	1044
seq1250_len210_cov37	p1	(T)16	16	98	113
seq1252_len311_cov42	p1	(T)17	17	98	114
seq1253_len3508_cov112	p1	(A)19	19	38	56
seq1253_len3508_cov112	p2	(AT)7	14	159	172
seq1253_len3508_cov112	p4	(TAAT)3	12	306	317
seq1253_len3508_cov112	p4	(TCTT)3	12	1095	1106
seq1253_len3508_cov112	p1	(T)11	11	1549	1559
seq1253_len3508_cov112	p4	(AAAG)4	16	2165	2180
seq1253_len3508_cov112	p1	(A)10	10	2949	2958
seq1253_len3508_cov112	p2	(AT)8	16	3446	3461
seq1255_len1681_cov102	p2	(AT)9	18	285	302
seq1256_len274_cov65	c	(A)13taacacctctctcatatatttaattttttgttgttgttattaataatcact(A)13	77	11	87
seq1256_len274_cov65	p2	(TA)11	22	212	233
seq1257_len1714_cov93	c	(AT)6tatcaatattataattaaaatgaaggaatgg(GA)7	57	1600	1656
seq1258_len929_cov88	p1	(A)17	17	33	49
seq1258_len929_cov88	p2	(TA)8	16	310	325
seq1258_len929_cov88	c*	(T)11(TTC)5*	24	808	831
seq1259_len473_cov70	c	(A)10gaaaagaaaagaaaagatatcaaaatgaat(ATGA)3tataaataaatagttatcaaaga(AT)9	93	1	93
seq1259_len473_cov70	p2	(TA)11	22	451	472
seq1260_len919_cov79	p1	(A)13	13	29	41
seq1261_len1120_cov116	c	(TA)7ttattagtatt(A)12	37	781	817
seq1261_len1120_cov116	p2	(AT)8	16	1057	1072
seq1263_len358_cov51	p1	(A)12	12	59	70
seq1265_len384_cov70	c	(T)24aatctat(TA)9ttattcatttacttactttatatatatta(TTAT)5	98	1	98
seq1265_len384_cov70	p4	(TTTA)4	16	281	296
seq1266_len739_cov65	c	(TA)12tttataatgaattgattactt(A)12	57	44	100
seq1266_len739_cov65	c	(TTCT)4ttattattgtatatagttgctggtattagatctggtaatattatatattcc(AT)6tatacccaatgaaaaataatgaaagagttattta(TATT)3tggataa(T)10	142	270	411
seq1266_len739_cov65	p3	(ATA)6	18	535	552
seq1266_len739_cov65	p1	(A)23	23	717	739
seq1267_len783_cov70	p1	(A)21	21	1	21
seq1267_len783_cov70	c	(T)14ccctccatttaaatt(TA)7	43	459	501
seq1268_len521_cov70	p1	(A)11	11	20	30
seq1269_len234_cov65	p1	(T)15	15	3	17
seq1270_len624_cov65	p1	(A)10	10	239	248
seq1271_len852_cov88	c*	(TTCT)3(T)17*	28	1	28
seq1271_len852_cov88	p2	(AT)10	20	739	758
seq1272_len1008_cov79	c	(AAT)6aaaaagaat(A)18	45	1	45
seq1272_len1008_cov79	p3	(ATT)9	27	423	449
seq1272_len1008_cov79	c	(ATAA)3g(TA)8	29	564	592
seq1272_len1008_cov79	c	(A)10taagtgttaaatgag(AT)11	47	957	1003
seq1273_len545_cov70	p1	(A)10	10	293	302
seq1275_len1388_cov102	p1	(T)11	11	101	111
seq1275_len1388_cov102	c	(A)13ggaaactaaaagt(TA)10	46	833	878
seq1275_len1388_cov102	c	(AT)12aattaaaat(ATA)5	48	1313	1360
seq1276_len390_cov56	p1	(A)21	21	14	34
seq1276_len390_cov56	c	(A)14gactataaaaaagcttatatccctttttca(T)10	54	310	363
seq1277_len475_cov74	c	(TA)6cttcatatatagttccaggtgctccaaatattcttaaccgccatctatgaatcataatatataaataaaaagatattgctattataagtg(ATA)6aaaaaaacagtaatagtaatagcacacccacgcacatacacccacgcacatacacccacgcacatacacccacgcacacc(CA)6	212	55	266
seq1278_len725_cov88	c	(TCTA)3(TTTA)3	24	113	136
seq1278_len725_cov88	p1	(A)11	11	365	375
seq1278_len725_cov88	p2	(AT)6	12	666	677
seq1279_len344_cov65	c	(AT)8aaaccaacatttgtaaatatagttcaacaattacacacatatacacacaccacaaaaaacaaaatcgtatcataaaataaac(A)18	116	1	116
seq1279_len344_cov65	p2	(AT)10	20	299	318
seq1280_len263_cov47	c	(T)11(A)12caaccttagatcatgaaaatggaggtttgatcgttttctcgtcccaggaacaaagaacagaaaaaaaaagaaggggatttttttatctctctttctt(A)15catatctcttactaaatatttaattcatatgaaaatat(A)12	185	74	258
seq1283_len1264_cov107	p2	(AT)20	40	7	46
seq1283_len1264_cov107	p2	(TA)9	18	1206	1223
seq1284_len526_cov74	p1	(T)14	14	1	14
seq1284_len526_cov74	p2	(TA)6	12	465	476
seq1285_len327_cov47	c	(A)13tagaggaaagagaaagacagaaaaaccaaaaatggaagc(A)12	64	111	174
seq1286_len730_cov70	p2	(AT)6	12	99	110
seq1287_len364_cov61	c	(AT)6aagttatatacgtatataattatatttaattgtatatatatgtattaaatatatatataaaggtaaaaa(AAGG)3	93	17	109
seq1287_len364_cov61	c	(A)12gtgagttaaatagg(A)15	41	305	345
seq1288_len721_cov112	c	(TTA)6t(A)14	33	75	107
seq1288_len721_cov112	c	(TC)7(A)10	24	366	389
seq1288_len721_cov112	p3	(ATA)5	15	704	718
seq1289_len483_cov70	c	(AT)8(GT)7gagtggataata(AAAG)3	54	55	108
seq1289_len483_cov70	p2	(AT)9	18	455	472
seq1290_len2767_cov102	p2	(AT)8	16	64	79
seq1290_len2767_cov102	p1	(A)17	17	2158	2174
seq1291_len218_cov88	p3	(ATG)8	24	173	196
seq1292_len466_cov61	c*	(AAGA)7(A)15*caaaaagagaaagaaagtaatttaaaataggaacgcttttatttgaagtta(T)10	103	25	127
seq1292_len466_cov61	c	(TC)9acactagatggttgccttatttattcataccattagtcagatcttaccttttaaatgaaaaaaaaggaaaaagatgaagtaataagatttc(A)17	126	322	447
seq1293_len657_cov70	c	(AT)6gtatc(TA)6tgtatc(T)10	45	37	81
seq1293_len657_cov70	p3	(ATT)8	24	303	326
seq1293_len657_cov70	p2	(TA)15	30	627	656
seq1294_len442_cov102	c	(TA)6atatcattatatgtgattaactataataaagaaagtaataatattcatatttaaatacattttatatatt(TA)6	94	57	150
seq1294_len442_cov102	p1	(A)11	11	314	324
seq1295_len1249_cov84	c	(A)10gggaaaggaaattttatacatat(ATAA)3c(A)14gagatatgca(ATT)6	88	6	93
seq1295_len1249_cov84	p4	(AAAG)3	12	276	287
seq1295_len1249_cov84	p2	(AT)11	22	420	441
seq1295_len1249_cov84	p2	(AT)6	12	606	617
seq1297_len623_cov107	p1	(T)10	10	89	98
seq1299_len967_cov70	p1	(A)17	17	668	684
seq1299_len967_cov70	p1	(T)11	11	851	861
seq1300_len234_cov37	c	(TTAT)3ttttaatggaaacgtactcttggtgagtgaagaagaaacactgggaaataataacactcaaatc(A)16	92	9	100
seq1301_len1145_cov88	p2	(AT)9	18	17	34
seq1301_len1145_cov88	c	(A)14gtagctattc(A)14	38	270	307
seq1301_len1145_cov88	c	(TA)6c(AT)7	27	481	507
[truncated: 70,636 more rows]

## Sheet: Motif
Motif	Count
A/T	51836
C/G	120
AC/GT	958
AG/CT	1241
AT/AT	25178
AAC/GTT	998
AAG/CTT	785
AAT/ATT	8544
ACC/GGT	43
ACG/CGT	3
ACT/AGT	342
AGC/CTG	82
AGG/CCT	118
ATC/ATG	2048
CCG/CGG	2
AAAC/GTTT	373
AAAG/CTTT	2691
AAAT/ATTT	6070
AACC/GGTT	24
AACG/CGTT	1
AACT/AGTT	5
AAGC/CTTG	8
AAGG/CCTT	73
AAGT/ACTT	18
AATC/ATTG	208
AATG/ATTC	392
AATT/AATT	239
ACAG/CTGT	4
ACAT/ATGT	1018
ACCC/GGGT	36
ACCT/AGGT	5
ACGC/CGTG	5
ACGT/ACGT	4
ACTC/AGTG	37
ACTG/AGTC	1
AGAT/ATCT	447
AGCC/CTGG	2
AGCG/CGCT	2
AGGG/CCCT	38
ATCC/ATGG	366
ATGC/ATGC	6
AAAAC/GTTTT	9
AAAAG/CTTTT	72
AAAAT/ATTTT	120
AAAGG/CCTTT	2
AAATG/ATTTC	2
AAATT/AATTT	1
AAGAG/CTCTT	1
AATAG/ATTCT	2
AATAT/ATATT	24
AAAAAC/GTTTTT	2
AAAAAG/CTTTTT	10
AAAAAT/ATTTTT	19
AAAACG/CGTTTT	1
AAAATG/ATTTTC	1
AAAGAG/CTCTTT	5
AAATAT/ATATTT	13
AAATGT/ACATTT	1
AACAAT/ATTGTT	4
AACAGC/CTGTTG	1
AACATC/ATGTTG	2
AACCAC/GGTTGT	1
AACCTC/AGGTTG	2
AAGAGG/CCTCTT	1
AAGATC/ATCTTG	1
AAGATG/ATCTTC	1
AAGCTC/AGCTTG	1
AATACT/AGTATT	4
AATAGT/ACTATT	4
AATATT/AATATT	1
AATCAC/ATTGTG	1
AATCAT/ATGATT	8
AATGAT/ATCATT	10
AATTAT/AATTAT	1
ACACAT/ATGTGT	3
ACAGGC/CCTGTG	1
ACATAT/ATATGT	6
ACTCTC/AGAGTG	1
AGAGAT/ATCTCT	1
AGAGCC/CTCTGG	2
AGATAT/ATATCT	3
AGGATG/ATCCTC	1
ATATCC/ATATGG	1
