# Supplementary material for: Draft genome of Gongronella butleri reveals the genes contributing to its biodegradation potential
Source: J Genet Eng Biotechnol. 2022 May 18;20:74. doi: 10.1186/s43141-022-00351-2 (PMC9117579; doi:10.1186/s43141-022-00351-2)
Supplement: Supplementary file 3 — Additional file 3: Supplementary material 3. SNPs identified through variant analysis in Gongronella butleri genome against Cunninghamella genome [file 43141_2022_351_MOESM3_ESM.xlsx]

## Sheet: Variants
CHROM	POS	REF	ALT	QUAL	Zygosity	Type	Read depth	Ref depth +ve	Ref depth -ve	Var depth +ve	Var depth -ve	Variant Frequency	Strand_bias	BaseQ_bias	MapQ_bias	Tail_Distance_bias
JNEG01000393.1	211	C	A	214.458	Hom	SNP	4958	0	0	3825	1133	100	NA	NA	NA	NA
JNEG01000393.1	298	C	T	214.458	Hom	SNP	4926	0	0	3371	1555	100	NA	NA	NA	NA
JNEG01000393.1	338	G	A	214.458	Hom	SNP	5065	0	0	3510	1555	100	NA	NA	NA	NA
JNEG01000393.1	376	C	A	214.458	Hom	SNP	4856	0	0	3388	1468	100	NA	NA	NA	NA
JNEG01000396.1	81	A	G	214.458	Hom	SNP	2388	0	1	2383	4	99.96	0.0020938	1	1	1
JNEG01000473.1	5382	C	A	214.458	Hom	SNP	887	0	0	877	10	100	NA	NA	NA	NA
JNEG01000473.1	5581	G	A	214.458	Hom	SNP	657	0	0	315	342	100	NA	NA	NA	NA
JNEG01000473.1	5591	T	A	214.458	Hom	SNP	596	0	0	277	319	100	NA	NA	NA	NA
JNEG01000473.1	5592	C	T	214.458	Hom	SNP	593	0	0	276	317	100	NA	NA	NA	NA
JNEG01000473.1	5936	A	G	214.458	Hom	SNP	613	0	0	580	33	100	NA	NA	NA	NA
JNEG01000473.1	5955	C	T	214.458	Hom	SNP	761	0	0	706	55	100	NA	NA	NA	NA
JNEG01000473.1	5982	A	G	214.458	Hom	SNP	966	0	0	856	110	100	NA	NA	NA	NA
JNEG01000473.1	6636	C	T	214.458	Hom	SNP	745	0	0	743	2	100	NA	NA	NA	NA
JNEG01000473.1	6656	G	A	214.458	Hom	SNP	841	0	0	838	3	100	NA	NA	NA	NA
JNEG01000473.1	6715	A	C	214.458	Hom	SNP	1090	0	0	898	192	100	NA	NA	NA	NA
JNEG01000473.1	6790	A	T	214.458	Hom	SNP	1297	0	0	984	313	100	NA	NA	NA	NA
JNEG01000473.1	6793	C	A	214.458	Hom	SNP	1285	0	0	963	322	100	NA	NA	NA	NA
JNEG01000473.1	6879	T	C	214.458	Hom	SNP	1323	0	0	954	369	100	NA	NA	NA	NA
JNEG01000473.1	7086	T	C	214.458	Hom	SNP	1311	0	0	981	330	100	NA	NA	NA	NA
JNEG01000473.1	7098	T	A	214.458	Hom	SNP	1232	0	0	922	310	100	NA	NA	NA	NA
JNEG01000473.1	7100	T	A	214.458	Hom	SNP	1229	0	0	913	316	100	NA	NA	NA	NA
JNEG01000473.1	7253	C	T	214.458	Hom	SNP	1228	0	0	844	384	100	NA	NA	NA	NA
JNEG01000473.1	7254	C	G	214.458	Hom	SNP	1227	0	0	842	385	100	NA	NA	NA	NA
JNEG01000473.1	7363	C	T	214.458	Hom	SNP	1067	1	0	779	287	99.91	1	1	1	1
JNEG01000473.1	7381	G	A	214.458	Hom	SNP	1043	0	0	741	302	100	NA	NA	NA	NA
JNEG01000473.1	9737	C	T	214.458	Hom	SNP	193	0	0	193	0	100	NA	NA	NA	NA
JNEG01000473.1	9786	T	C	214.458	Hom	SNP	427	0	0	427	0	100	NA	NA	NA	NA
JNEG01000473.1	9800	A	G	214.458	Hom	SNP	517	0	0	517	0	100	NA	NA	NA	NA
JNEG01000473.1	10336	G	A	214.458	Hom	SNP	1262	0	0	945	317	100	NA	NA	NA	NA
JNEG01000473.1	10349	A	G	214.458	Hom	SNP	1256	0	0	956	300	100	NA	NA	NA	NA
JNEG01000473.1	10411	A	C	214.458	Hom	SNP	1363	0	0	951	412	100	NA	NA	NA	NA
JNEG01000473.1	10448	A	G	214.458	Hom	SNP	1382	0	0	956	426	100	NA	NA	NA	NA
JNEG01000473.1	10452	A	G	214.458	Hom	SNP	1384	0	0	937	447	100	NA	NA	NA	NA
JNEG01000473.1	10477	T	A	214.458	Hom	SNP	1362	0	0	981	381	100	NA	NA	NA	NA
JNEG01000473.1	10479	T	C	214.458	Hom	SNP	1369	0	0	980	389	100	NA	NA	NA	NA
JNEG01000473.1	10519	A	T	214.458	Hom	SNP	1303	0	0	911	392	100	NA	NA	NA	NA
JNEG01000509.1	70	G	T	214.458	Hom	SNP	432	0	0	431	1	100	NA	NA	NA	NA
JNEG01000509.1	251	A	T	214.458	Hom	SNP	147	0	0	9	138	100	NA	NA	NA	NA
JNEG01000509.1	263	T	C	214.458	Hom	SNP	112	0	0	7	105	100	NA	NA	NA	NA
JNEG01000509.1	288	T	C	214.458	Hom	SNP	58	0	0	6	52	100	NA	NA	NA	NA
JNEG01000509.1	304	A	ACTAAGATCG	210.458	Hom	INDEL	21	0	0	2	19	100	NA	NA	NA	NA
JNEG01000611.1	96115	C	T	173.457	Hom	SNP	34	0	0	34	0	100	NA	NA	NA	NA
JNEG01000611.1	96208	G	A	214.458	Hom	SNP	46	0	0	28	18	100	NA	NA	NA	NA
JNEG01000611.1	153034	C	T	214.458	Hom	SNP	53	0	0	43	10	100	NA	NA	NA	NA
JNEG01000611.1	153037	T	C	214.458	Hom	SNP	52	0	0	41	11	100	NA	NA	NA	NA
JNEG01000611.1	153049	G	A	214.458	Hom	SNP	50	0	0	33	17	100	NA	NA	NA	NA
JNEG01000611.1	153097	T	C	214.458	Hom	SNP	50	0	0	31	19	100	NA	NA	NA	NA
JNEG01000611.1	161200	T	G	154.457	Hom	SNP	25	0	0	25	0	100	NA	NA	NA	NA
JNEG01000611.1	161266	C	T	214.458	Hom	SNP	42	0	0	33	9	100	NA	NA	NA	NA
JNEG01000611.1	161269	T	G	214.458	Hom	SNP	44	0	0	35	9	100	NA	NA	NA	NA
JNEG01000611.1	161323	T	C	214.458	Hom	SNP	52	0	0	38	14	100	NA	NA	NA	NA
JNEG01000611.1	170098	T	C	214.458	Hom	SNP	46	1	0	24	21	97.83	1	0.138436	1	0.249523
JNEG01000612.1	17637	G	A	195.458	Hom	SNP	36	0	0	34	2	100	NA	NA	NA	NA
JNEG01000612.1	17655	G	A	214.458	Hom	SNP	40	0	0	34	6	100	NA	NA	NA	NA
JNEG01000612.1	17799	A	T	214.458	Hom	SNP	77	0	0	66	11	100	NA	NA	NA	NA
JNEG01000612.1	17801	G	A	214.458	Hom	SNP	77	0	0	61	16	100	NA	NA	NA	NA
JNEG01000612.1	103715	T	C	214.458	Hom	SNP	38	0	0	27	11	100	NA	NA	NA	NA
JNEG01000612.1	129811	T	A	169.457	Hom	SNP	49	0	0	49	0	100	NA	NA	NA	NA
JNEG01000612.1	129838	C	T	214.458	Hom	SNP	47	0	0	43	4	100	NA	NA	NA	NA
JNEG01000612.1	129841	T	C	214.458	Hom	SNP	48	0	0	42	6	100	NA	NA	NA	NA
JNEG01000612.1	129951	A	G	214.458	Hom	SNP	41	0	0	22	19	100	NA	NA	NA	NA
JNEG01000612.1	134324	T	G	214.458	Hom	SNP	41	0	0	38	3	100	NA	NA	NA	NA
JNEG01000612.1	134366	G	A	214.458	Hom	SNP	50	0	0	45	5	100	NA	NA	NA	NA
JNEG01000617.1	681	C	T	214.458	Hom	SNP	36	0	0	30	6	100	NA	NA	NA	NA
JNEG01000617.1	720	G	A	214.458	Hom	SNP	32	1	0	24	7	96.88	1	0.210583	0.180661	0.361183
JNEG01000617.1	729	C	T	214.458	Hom	SNP	33	0	0	25	8	100	NA	NA	NA	NA
JNEG01000620.1	99655	A	G	214.458	Hom	SNP	41	0	0	27	14	100	NA	NA	NA	NA
JNEG01000620.1	99673	C	T	214.458	Hom	SNP	44	0	0	25	19	100	NA	NA	NA	NA
JNEG01000620.1	99724	G	A	214.458	Hom	SNP	36	0	0	15	21	100	NA	NA	NA	NA
JNEG01000620.1	99751	A	G	214.458	Hom	SNP	29	0	0	11	18	100	NA	NA	NA	NA
JNEG01000620.1	103127	A	T	168.457	Hom	SNP	41	0	0	41	0	100	NA	NA	NA	NA
JNEG01000620.1	103247	C	T	214.458	Hom	SNP	59	0	0	51	8	100	NA	NA	NA	NA
JNEG01000620.1	103259	T	C	214.458	Hom	SNP	56	0	0	45	11	100	NA	NA	NA	NA
JNEG01000620.1	103328	T	C	214.458	Hom	SNP	53	0	0	35	18	100	NA	NA	NA	NA
JNEG01000620.1	103334	A	T	214.458	Hom	SNP	53	0	0	35	18	100	NA	NA	NA	NA
JNEG01000621.1	37021	G	A	210.458	Hom	SNP	37	0	0	34	3	100	NA	NA	NA	NA
JNEG01000621.1	37027	G	A	214.458	Hom	SNP	40	0	0	36	4	100	NA	NA	NA	NA
JNEG01000621.1	37048	A	G	214.458	Hom	SNP	44	0	0	33	11	100	NA	NA	NA	NA
JNEG01000621.1	37081	G	T	214.458	Hom	SNP	56	0	0	46	10	100	NA	NA	NA	NA
JNEG01000621.1	37129	A	G	214.458	Hom	SNP	66	0	0	52	14	100	NA	NA	NA	NA
JNEG01000621.1	37171	G	A	214.458	Hom	SNP	74	0	0	55	19	100	NA	NA	NA	NA
JNEG01000621.1	37198	A	G	214.458	Hom	SNP	74	0	0	52	22	100	NA	NA	NA	NA
JNEG01000621.1	37231	G	A	214.458	Hom	SNP	62	0	0	38	24	100	NA	NA	NA	NA
JNEG01000621.1	84913	T	C	171.457	Hom	SNP	56	0	0	56	0	100	NA	NA	NA	NA
JNEG01000621.1	84919	C	T	172.457	Hom	SNP	56	0	0	56	0	100	NA	NA	NA	NA
JNEG01000621.1	85015	A	G	214.458	Hom	SNP	62	0	0	41	21	100	NA	NA	NA	NA
JNEG01000621.1	85024	C	T	214.458	Hom	SNP	61	0	0	39	22	100	NA	NA	NA	NA
JNEG01000621.1	85348	T	C	214.458	Hom	SNP	62	0	0	46	16	100	NA	NA	NA	NA
JNEG01000621.1	85387	T	C	214.458	Hom	SNP	66	0	0	41	25	100	NA	NA	NA	NA
JNEG01000621.1	85456	T	C	214.458	Hom	SNP	49	0	0	38	11	100	NA	NA	NA	NA
JNEG01000621.1	85564	T	C	214.458	Hom	SNP	47	0	0	31	16	100	NA	NA	NA	NA
JNEG01000621.1	85591	C	T	214.458	Hom	SNP	54	0	0	39	15	100	NA	NA	NA	NA
JNEG01000621.1	85651	C	T	214.458	Hom	SNP	58	0	0	44	14	100	NA	NA	NA	NA
JNEG01000621.1	85696	T	C	214.458	Hom	SNP	66	0	0	50	16	100	NA	NA	NA	NA
JNEG01000621.1	85714	T	C	214.458	Hom	SNP	65	0	0	49	16	100	NA	NA	NA	NA
JNEG01000621.1	127463	T	C	159.457	Hom	SNP	24	0	0	24	0	100	NA	NA	NA	NA
JNEG01000621.1	127481	A	G	166.457	Hom	SNP	29	0	0	29	0	100	NA	NA	NA	NA
JNEG01000621.1	127496	C	T	168.457	Hom	SNP	34	0	0	34	0	100	NA	NA	NA	NA
JNEG01000621.1	127598	A	G	214.458	Hom	SNP	56	0	0	45	11	100	NA	NA	NA	NA
JNEG01000621.1	127604	C	T	214.458	Hom	SNP	56	0	0	41	15	100	NA	NA	NA	NA
JNEG01000622.1	972	T	C	162.457	Hom	SNP	38	0	0	38	0	100	NA	NA	NA	NA
JNEG01000622.1	974	A	G	163.457	Hom	SNP	38	0	0	38	0	100	NA	NA	NA	NA
JNEG01000622.1	1026	G	A	214.458	Hom	SNP	50	0	0	45	5	100	NA	NA	NA	NA
JNEG01000622.1	1056	T	A	214.458	Hom	SNP	56	0	0	42	14	100	NA	NA	NA	NA
JNEG01000622.1	101520	C	T	214.458	Hom	SNP	52	0	0	39	13	100	NA	NA	NA	NA
JNEG01000622.1	101595	A	G	214.458	Hom	SNP	39	0	0	26	13	100	NA	NA	NA	NA
JNEG01000622.1	101625	C	T	214.458	Hom	SNP	35	0	0	21	14	100	NA	NA	NA	NA
JNEG01000622.1	101650	T	C	214.458	Hom	SNP	27	0	0	11	16	100	NA	NA	NA	NA
JNEG01000622.1	101652	G	A	214.458	Hom	SNP	27	0	0	10	17	100	NA	NA	NA	NA
JNEG01000622.1	146285	T	C	214.458	Hom	SNP	35	0	0	31	4	100	NA	NA	NA	NA
JNEG01000622.1	146363	A	C	214.458	Hom	SNP	43	0	0	24	19	100	NA	NA	NA	NA
JNEG01000622.1	146423	A	G	214.458	Hom	SNP	24	0	0	11	13	100	NA	NA	NA	NA
JNEG01000622.1	187170	T	C	160.457	Hom	SNP	24	0	0	24	0	100	NA	NA	NA	NA
JNEG01000622.1	187255	T	A	192.458	Hom	SNP	21	0	0	18	3	100	NA	NA	NA	NA
JNEG01000622.1	254499	C	T	173.457	Hom	SNP	26	0	0	26	0	100	NA	NA	NA	NA
JNEG01000622.1	254520	G	A	178.458	Hom	SNP	31	0	0	31	0	100	NA	NA	NA	NA
JNEG01000622.1	254634	C	T	214.458	Hom	SNP	48	0	0	36	12	100	NA	NA	NA	NA
JNEG01000622.1	254691	A	G	214.458	Hom	SNP	53	0	0	36	17	100	NA	NA	NA	NA
JNEG01000622.1	254697	G	A	214.458	Hom	SNP	53	0	0	36	17	100	NA	NA	NA	NA
JNEG01000622.1	254718	G	A	214.458	Hom	SNP	53	0	0	36	17	100	NA	NA	NA	NA
JNEG01000624.1	62628	T	C	214.458	Hom	SNP	59	0	0	43	16	100	NA	NA	NA	NA
JNEG01000624.1	62715	C	T	214.458	Hom	SNP	69	0	0	51	18	100	NA	NA	NA	NA
JNEG01000624.1	62730	T	C	214.458	Hom	SNP	68	0	0	56	12	100	NA	NA	NA	NA
JNEG01000624.1	62738	C	A	214.458	Hom	SNP	67	0	0	59	8	100	NA	NA	NA	NA
JNEG01000624.1	62817	C	T	214.458	Hom	SNP	61	0	0	46	15	100	NA	NA	NA	NA
JNEG01000624.1	62841	A	G	214.458	Hom	SNP	58	0	0	42	16	100	NA	NA	NA	NA
JNEG01000626.1	72582	A	T	214.458	Hom	SNP	77	0	0	53	24	100	NA	NA	NA	NA
JNEG01000626.1	72603	T	C	214.458	Hom	SNP	76	0	0	54	22	100	NA	NA	NA	NA
JNEG01000626.1	72612	A	T	214.458	Hom	SNP	74	0	0	52	22	100	NA	NA	NA	NA
JNEG01000626.1	72717	G	A	214.458	Hom	SNP	76	0	0	51	25	100	NA	NA	NA	NA
JNEG01000626.1	72729	T	A	214.458	Hom	SNP	83	0	0	62	21	100	NA	NA	NA	NA
JNEG01000626.1	72744	C	T	214.458	Hom	SNP	83	0	0	63	20	100	NA	NA	NA	NA
JNEG01000626.1	72747	C	T	214.458	Hom	SNP	84	0	0	64	20	100	NA	NA	NA	NA
JNEG01000627.1	2224	T	C	214.458	Hom	SNP	26	0	0	8	18	100	NA	NA	NA	NA
JNEG01000627.1	8801	T	C	156.457	Hom	SNP	25	0	0	25	0	100	NA	NA	NA	NA
JNEG01000627.1	8900	C	T	214.458	Hom	SNP	34	0	0	20	14	100	NA	NA	NA	NA
JNEG01000627.1	8936	C	T	214.458	Hom	SNP	22	0	0	14	8	100	NA	NA	NA	NA
JNEG01000628.1	61736	C	T	214.458	Hom	SNP	23	0	0	13	10	100	NA	NA	NA	NA
JNEG01000628.1	173615	C	T	160.457	Hom	SNP	21	0	0	21	0	100	NA	NA	NA	NA
JNEG01000628.1	173711	C	T	214.458	Hom	SNP	45	0	0	44	1	100	NA	NA	NA	NA
JNEG01000628.1	173759	A	T	214.458	Hom	SNP	48	0	0	35	13	100	NA	NA	NA	NA
JNEG01000628.1	173801	T	C	214.458	Hom	SNP	36	0	0	19	17	100	NA	NA	NA	NA
JNEG01000635.1	750	A	T	175.458	Hom	SNP	24	0	0	24	0	100	NA	NA	NA	NA
JNEG01000635.1	1538	C	T	214.458	Hom	SNP	23	0	0	8	15	100	NA	NA	NA	NA
JNEG01000638.1	139774	T	C	214.458	Hom	SNP	36	0	0	29	7	100	NA	NA	NA	NA
JNEG01000638.1	188718	G	T	186.458	Hom	SNP	34	0	0	32	2	100	NA	NA	NA	NA
JNEG01000638.1	188790	A	T	214.458	Hom	SNP	54	0	0	50	4	100	NA	NA	NA	NA
JNEG01000638.1	188835	C	T	214.458	Hom	SNP	48	0	0	41	7	100	NA	NA	NA	NA
JNEG01000641.1	11253	TAA	TAAAAA	199.458	Hom	INDEL	22	0	0	17	5	100	NA	NA	NA	NA
JNEG01000643.1	81931	C	T	214.458	Hom	SNP	56	0	0	41	15	100	NA	NA	NA	NA
JNEG01000643.1	81949	A	G	214.458	Hom	SNP	61	0	0	38	23	100	NA	NA	NA	NA
JNEG01000643.1	82592	A	T	214.458	Hom	SNP	58	0	0	46	12	100	NA	NA	NA	NA
JNEG01000643.1	82641	G	A	214.458	Hom	SNP	44	0	0	31	13	100	NA	NA	NA	NA
JNEG01000643.1	82712	A	G	214.458	Hom	SNP	22	0	0	4	18	100	NA	NA	NA	NA
JNEG01000643.1	83917	G	A	161.457	Hom	SNP	31	0	0	31	0	100	NA	NA	NA	NA
JNEG01000645.1	16671	T	C	160.457	Hom	SNP	38	0	0	38	0	100	NA	NA	NA	NA
JNEG01000645.1	16690	C	A	172.457	Hom	SNP	47	0	0	47	0	100	NA	NA	NA	NA
JNEG01000645.1	16702	G	A	175.458	Hom	SNP	47	0	0	47	0	100	NA	NA	NA	NA
JNEG01000645.1	16768	T	A	214.458	Hom	SNP	63	0	0	57	6	100	NA	NA	NA	NA
JNEG01000646.1	74194	C	T	165.457	Hom	SNP	21	0	0	21	0	100	NA	NA	NA	NA
JNEG01000646.1	74231	A	G	174.457	Hom	SNP	26	0	0	26	0	100	NA	NA	NA	NA
JNEG01000652.1	173584	G	A	184.458	Hom	SNP	38	0	0	36	2	100	NA	NA	NA	NA
JNEG01000652.1	173634	G	A	214.458	Hom	SNP	51	0	0	42	9	100	NA	NA	NA	NA
JNEG01000652.1	173778	C	T	214.458	Hom	SNP	45	0	0	20	25	100	NA	NA	NA	NA
JNEG01000652.1	173793	T	C	214.458	Hom	SNP	35	0	0	11	24	100	NA	NA	NA	NA
JNEG01000652.1	173826	C	T	214.458	Hom	SNP	25	0	0	8	17	100	NA	NA	NA	NA
JNEG01000652.1	173829	A	C	214.458	Hom	SNP	25	0	0	8	17	100	NA	NA	NA	NA
JNEG01000654.1	112399	T	C	214.458	Hom	SNP	25	0	0	18	7	100	NA	NA	NA	NA
JNEG01000654.1	112411	A	G	214.458	Hom	SNP	24	0	0	17	7	100	NA	NA	NA	NA
JNEG01000654.1	190146	G	A	214.458	Hom	SNP	55	0	0	34	21	100	NA	NA	NA	NA
JNEG01000654.1	190188	G	A	214.458	Hom	SNP	63	0	0	43	20	100	NA	NA	NA	NA
JNEG01000654.1	190251	A	G	214.458	Hom	SNP	60	0	0	41	19	100	NA	NA	NA	NA
JNEG01000654.1	191083	G	A	214.458	Hom	SNP	60	0	0	45	15	100	NA	NA	NA	NA
JNEG01000654.1	191125	A	G	214.458	Hom	SNP	51	0	0	44	7	100	NA	NA	NA	NA
JNEG01000654.1	244527	T	A	214.458	Hom	SNP	45	0	0	32	13	100	NA	NA	NA	NA
JNEG01000654.1	244539	A	T	214.458	Hom	SNP	48	0	0	34	14	100	NA	NA	NA	NA
JNEG01000654.1	244554	A	G	214.458	Hom	SNP	54	0	0	39	15	100	NA	NA	NA	NA
JNEG01000655.1	18783	A	T	161.457	Hom	SNP	22	0	0	22	0	100	NA	NA	NA	NA
JNEG01000655.1	18795	A	G	160.457	Hom	SNP	24	0	0	24	0	100	NA	NA	NA	NA
JNEG01000655.1	18819	A	T	162.457	Hom	SNP	25	0	0	25	0	100	NA	NA	NA	NA
JNEG01000655.1	18828	T	C	160.457	Hom	SNP	29	0	0	29	0	100	NA	NA	NA	NA
JNEG01000655.1	93845	C	T	214.458	Hom	SNP	50	0	0	42	8	100	NA	NA	NA	NA
JNEG01000655.1	145460	C	A	180.458	Hom	SNP	53	0	0	53	0	100	NA	NA	NA	NA
JNEG01000655.1	145550	G	A	214.458	Hom	SNP	29	0	0	21	8	100	NA	NA	NA	NA
JNEG01000655.1	145574	G	A	214.458	Hom	SNP	23	0	0	12	11	100	NA	NA	NA	NA
JNEG01000658.1	69480	G	A	214.458	Hom	SNP	52	0	0	42	10	100	NA	NA	NA	NA
JNEG01000658.1	69516	T	C	214.458	Hom	SNP	63	0	0	46	17	100	NA	NA	NA	NA
JNEG01000659.1	135976	A	G	166.457	Hom	SNP	41	0	0	41	0	100	NA	NA	NA	NA
JNEG01000659.1	136006	G	A	214.458	Hom	SNP	49	0	0	44	5	100	NA	NA	NA	NA
JNEG01000659.1	136021	G	A	214.458	Hom	SNP	47	0	0	39	8	100	NA	NA	NA	NA
JNEG01000659.1	136066	G	A	214.458	Hom	SNP	48	0	0	28	20	100	NA	NA	NA	NA
JNEG01000659.1	136111	A	T	214.458	Hom	SNP	46	0	0	23	23	100	NA	NA	NA	NA
JNEG01000662.1	92607	C	A	179.458	Hom	SNP	40	0	0	38	2	100	NA	NA	NA	NA
JNEG01000662.1	92610	C	T	180.458	Hom	SNP	40	0	0	38	2	100	NA	NA	NA	NA
JNEG01000662.1	92694	C	G	214.458	Hom	SNP	54	0	0	48	6	100	NA	NA	NA	NA
JNEG01000662.1	92754	T	C	214.458	Hom	SNP	55	0	0	38	17	100	NA	NA	NA	NA
JNEG01000662.1	92766	G	T	214.458	Hom	SNP	51	0	0	34	17	100	NA	NA	NA	NA
JNEG01000662.1	116190	T	G	166.457	Hom	SNP	33	0	0	32	1	100	NA	NA	NA	NA
JNEG01000662.1	116199	T	A	174.457	Hom	SNP	37	0	0	36	1	100	NA	NA	NA	NA
JNEG01000662.1	116205	T	C	174.457	Hom	SNP	37	0	0	36	1	100	NA	NA	NA	NA
JNEG01000662.1	116232	T	C	190.458	Hom	SNP	50	0	0	49	1	100	NA	NA	NA	NA
JNEG01000662.1	116247	T	C	204.458	Hom	SNP	58	0	0	57	1	100	NA	NA	NA	NA
JNEG01000662.1	116397	T	C	214.458	Hom	SNP	56	0	0	35	21	100	NA	NA	NA	NA
JNEG01000662.1	116400	C	T	214.458	Hom	SNP	57	0	0	35	22	100	NA	NA	NA	NA
JNEG01000662.1	116442	A	G	214.458	Hom	SNP	49	0	0	39	10	100	NA	NA	NA	NA
JNEG01000662.1	116505	A	G	214.458	Hom	SNP	35	0	0	19	16	100	NA	NA	NA	NA
JNEG01000662.1	116547	C	T	214.458	Hom	SNP	21	0	0	9	12	100	NA	NA	NA	NA
JNEG01000662.1	116807	T	C	189.458	Hom	SNP	21	0	0	19	2	100	NA	NA	NA	NA
JNEG01000662.1	176199	C	T	214.458	Hom	SNP	37	0	0	27	10	100	NA	NA	NA	NA
JNEG01000662.1	176208	T	C	214.458	Hom	SNP	33	0	0	25	8	100	NA	NA	NA	NA
JNEG01000662.1	231182	T	C	193.458	Hom	SNP	47	0	0	45	2	100	NA	NA	NA	NA
JNEG01000662.1	231728	T	C	214.458	Hom	SNP	81	0	0	63	18	100	NA	NA	NA	NA
JNEG01000662.1	231774	G	A	214.458	Hom	SNP	71	0	0	53	18	100	NA	NA	NA	NA
JNEG01000662.1	231775	A	G	214.458	Hom	SNP	73	0	0	54	19	100	NA	NA	NA	NA
JNEG01000662.1	231776	T	C	214.458	Hom	SNP	74	0	0	54	20	100	NA	NA	NA	NA
JNEG01000662.1	231815	A	C	214.458	Hom	SNP	78	0	0	61	17	100	NA	NA	NA	NA
JNEG01000662.1	231851	C	T	214.458	Hom	SNP	77	0	0	55	22	100	NA	NA	NA	NA
JNEG01000662.1	231893	C	T	214.458	Hom	SNP	73	0	0	51	22	100	NA	NA	NA	NA
JNEG01000662.1	231902	T	C	214.458	Hom	SNP	71	0	0	50	21	100	NA	NA	NA	NA
JNEG01000662.1	232019	C	T	214.458	Hom	SNP	62	0	0	43	19	100	NA	NA	NA	NA
JNEG01000662.1	232064	C	T	214.458	Hom	SNP	66	0	0	46	20	100	NA	NA	NA	NA
JNEG01000662.1	232121	C	T	214.458	Hom	SNP	61	0	0	47	14	100	NA	NA	NA	NA
JNEG01000662.1	232142	C	T	214.458	Hom	SNP	69	0	0	50	19	100	NA	NA	NA	NA
JNEG01000662.1	232175	C	T	214.458	Hom	SNP	73	0	0	55	18	100	NA	NA	NA	NA
JNEG01000662.1	232265	T	C	214.458	Hom	SNP	84	0	0	62	22	100	NA	NA	NA	NA
JNEG01000662.1	232331	T	C	214.458	Hom	SNP	85	0	0	56	29	100	NA	NA	NA	NA
JNEG01000662.1	232730	C	T	214.458	Hom	SNP	65	0	0	39	26	100	NA	NA	NA	NA
JNEG01000662.1	232742	C	T	214.458	Hom	SNP	70	0	0	42	28	100	NA	NA	NA	NA
JNEG01000662.1	232743	T	G	214.458	Hom	SNP	70	0	0	42	28	100	NA	NA	NA	NA
JNEG01000662.1	232868	C	T	214.458	Hom	SNP	87	0	0	69	18	100	NA	NA	NA	NA
JNEG01000662.1	233021	T	C	214.458	Hom	SNP	56	0	0	30	26	100	NA	NA	NA	NA
JNEG01000662.1	233039	T	C	214.458	Hom	SNP	47	0	0	28	19	100	NA	NA	NA	NA
JNEG01000662.1	233052	G	C	214.458	Hom	SNP	46	0	0	28	18	100	NA	NA	NA	NA
JNEG01000662.1	233057	T	C	214.458	Hom	SNP	45	0	0	27	18	100	NA	NA	NA	NA
JNEG01000662.1	233090	C	T	214.458	Hom	SNP	40	0	0	23	17	100	NA	NA	NA	NA
JNEG01000662.1	254144	C	T	202.458	Hom	SNP	28	0	0	25	3	100	NA	NA	NA	NA
JNEG01000662.1	254168	T	C	214.458	Hom	SNP	27	0	0	22	5	100	NA	NA	NA	NA
JNEG01000662.1	254213	T	G	214.458	Hom	SNP	25	0	0	12	13	100	NA	NA	NA	NA
JNEG01000662.1	268934	C	T	189.458	Hom	SNP	37	0	0	36	1	100	NA	NA	NA	NA
JNEG01000662.1	270768	T	A	214.458	Hom	SNP	50	0	0	31	19	100	NA	NA	NA	NA
JNEG01000662.1	270858	A	G	214.458	Hom	SNP	35	0	0	18	17	100	NA	NA	NA	NA
JNEG01000662.1	275802	A	T	214.458	Hom	SNP	74	0	0	51	23	100	NA	NA	NA	NA
JNEG01000662.1	275844	A	G	214.458	Hom	SNP	74	0	0	51	23	100	NA	NA	NA	NA
JNEG01000662.1	275883	A	G	214.458	Hom	SNP	77	0	0	57	20	100	NA	NA	NA	NA
JNEG01000662.1	276000	A	G	214.458	Hom	SNP	78	0	0	53	25	100	NA	NA	NA	NA
JNEG01000662.1	282772	G	T	214.458	Hom	SNP	36	0	0	33	3	100	NA	NA	NA	NA
JNEG01000662.1	303207	T	C	214.458	Hom	SNP	61	0	0	50	11	100	NA	NA	NA	NA
JNEG01000662.1	368545	T	C	214.458	Hom	SNP	46	0	0	41	5	100	NA	NA	NA	NA
JNEG01000662.1	368599	T	G	214.458	Hom	SNP	53	0	0	36	17	100	NA	NA	NA	NA
JNEG01000662.1	368641	T	A	214.458	Hom	SNP	50	0	0	40	10	100	NA	NA	NA	NA
JNEG01000662.1	368698	G	A	214.458	Hom	SNP	54	0	0	31	23	100	NA	NA	NA	NA
JNEG01000664.1	23108	T	A	150.457	Hom	SNP	21	0	0	21	0	100	NA	NA	NA	NA
JNEG01000664.1	23141	C	A	171.457	Hom	SNP	42	0	0	42	0	100	NA	NA	NA	NA
JNEG01000664.1	23174	T	A	178.458	Hom	SNP	46	0	0	46	0	100	NA	NA	NA	NA
JNEG01000664.1	23258	C	G	214.458	Hom	SNP	43	0	0	31	12	100	NA	NA	NA	NA
JNEG01000666.1	30901	C	T	214.458	Hom	SNP	65	0	0	42	23	100	NA	NA	NA	NA
JNEG01000666.1	30997	A	G	214.458	Hom	SNP	59	0	0	44	15	100	NA	NA	NA	NA
JNEG01000666.1	31009	C	T	214.458	Hom	SNP	57	0	0	40	17	100	NA	NA	NA	NA
JNEG01000666.1	32710	C	T	214.458	Hom	SNP	69	0	0	51	18	100	NA	NA	NA	NA
JNEG01000666.1	32746	T	C	214.458	Hom	SNP	79	0	0	63	16	100	NA	NA	NA	NA
JNEG01000666.1	32756	G	A	214.458	Hom	SNP	80	0	0	63	17	100	NA	NA	NA	NA
JNEG01000666.1	32782	A	G	214.458	Hom	SNP	72	0	0	53	19	100	NA	NA	NA	NA
JNEG01000666.1	32815	G	A	214.458	Hom	SNP	67	0	0	45	22	100	NA	NA	NA	NA
JNEG01000666.1	32839	T	A	214.458	Hom	SNP	64	0	0	43	21	100	NA	NA	NA	NA
JNEG01000666.1	35026	T	A	214.458	Hom	SNP	64	0	0	44	20	100	NA	NA	NA	NA
JNEG01000666.1	35047	A	C	214.458	Hom	SNP	67	0	0	47	20	100	NA	NA	NA	NA
JNEG01000666.1	35062	G	A	214.458	Hom	SNP	67	0	0	47	20	100	NA	NA	NA	NA
JNEG01000666.1	35122	C	T	214.458	Hom	SNP	78	0	0	54	24	100	NA	NA	NA	NA
JNEG01000666.1	35143	A	C	214.458	Hom	SNP	90	0	0	62	28	100	NA	NA	NA	NA
JNEG01000666.1	35555	G	A	214.458	Hom	SNP	79	0	0	60	19	100	NA	NA	NA	NA
JNEG01000666.1	35626	A	G	214.458	Hom	SNP	77	0	0	56	21	100	NA	NA	NA	NA
JNEG01000669.1	5297	C	T	170.457	Hom	SNP	26	0	0	26	0	100	NA	NA	NA	NA
JNEG01000669.1	5339	G	A	184.458	Hom	SNP	43	0	0	43	0	100	NA	NA	NA	NA
JNEG01000669.1	5354	G	A	185.458	Hom	SNP	46	0	0	46	0	100	NA	NA	NA	NA
JNEG01000669.1	5438	A	G	214.458	Hom	SNP	59	0	0	55	4	100	NA	NA	NA	NA
JNEG01000669.1	99063	A	T	214.458	Hom	SNP	69	0	0	49	20	100	NA	NA	NA	NA
JNEG01000669.1	99078	G	A	214.458	Hom	SNP	64	0	0	43	21	100	NA	NA	NA	NA
JNEG01000669.1	99231	C	T	214.458	Hom	SNP	64	0	1	42	21	98.44	0.34375	1	0.334136	0.276318
JNEG01000669.1	99258	T	C	214.458	Hom	SNP	62	0	0	36	26	100	NA	NA	NA	NA
JNEG01000669.1	99303	G	A	214.458	Hom	SNP	51	0	0	31	20	100	NA	NA	NA	NA
JNEG01000669.1	99342	T	C	214.458	Hom	SNP	37	0	0	19	18	100	NA	NA	NA	NA
JNEG01000669.1	104765	G	A	174.457	Hom	SNP	32	0	0	32	0	100	NA	NA	NA	NA
JNEG01000669.1	104807	A	G	192.458	Hom	SNP	46	0	0	45	1	100	NA	NA	NA	NA
JNEG01000670.1	13741	C	T	214.458	Hom	SNP	40	0	0	22	18	100	NA	NA	NA	NA
JNEG01000670.1	13742	G	A	214.458	Hom	SNP	40	0	0	22	18	100	NA	NA	NA	NA
JNEG01000670.1	13744	T	C	214.458	Hom	SNP	40	0	0	22	18	100	NA	NA	NA	NA
JNEG01000670.1	66747	T	C	214.458	Hom	SNP	46	0	0	32	14	100	NA	NA	NA	NA
JNEG01000672.1	32227	A	T	150.457	Hom	SNP	21	0	0	21	0	100	NA	NA	NA	NA
JNEG01000672.1	32230	A	G	153.457	Hom	SNP	21	0	0	21	0	100	NA	NA	NA	NA
JNEG01000672.1	32278	G	A	214.458	Hom	SNP	29	0	0	27	2	100	NA	NA	NA	NA
JNEG01000672.1	32350	G	A	214.458	Hom	SNP	33	0	0	23	10	100	NA	NA	NA	NA
JNEG01000674.1	24615	C	T	195.458	Hom	SNP	39	0	0	38	1	100	NA	NA	NA	NA
JNEG01000674.1	24627	T	C	196.458	Hom	SNP	39	0	0	38	1	100	NA	NA	NA	NA
JNEG01000674.1	133857	A	T	173.457	Hom	SNP	45	0	0	45	0	100	NA	NA	NA	NA
JNEG01000674.1	133864	A	T	175.458	Hom	SNP	48	0	0	48	0	100	NA	NA	NA	NA
JNEG01000674.1	133888	C	T	178.458	Hom	SNP	53	0	0	53	0	100	NA	NA	NA	NA
JNEG01000674.1	133993	T	A	214.458	Hom	SNP	43	0	0	23	20	100	NA	NA	NA	NA
JNEG01000674.1	134011	T	C	214.458	Hom	SNP	35	0	0	18	17	100	NA	NA	NA	NA
JNEG01000674.1	134013	G	A	214.458	Hom	SNP	35	0	0	17	18	100	NA	NA	NA	NA
JNEG01000674.1	134032	T	C	214.458	Hom	SNP	35	0	0	16	19	100	NA	NA	NA	NA
JNEG01000682.1	84211	G	A	214.458	Hom	SNP	62	0	0	53	9	100	NA	NA	NA	NA
JNEG01000682.1	84214	T	A	214.458	Hom	SNP	59	0	0	53	6	100	NA	NA	NA	NA
JNEG01000682.1	84226	T	C	214.458	Hom	SNP	59	0	0	52	7	100	NA	NA	NA	NA
JNEG01000682.1	84262	T	C	214.458	Hom	SNP	57	0	0	45	12	100	NA	NA	NA	NA
JNEG01000682.1	84368	T	C	214.458	Hom	SNP	36	0	0	8	28	100	NA	NA	NA	NA
JNEG01000682.1	84373	G	A	214.458	Hom	SNP	31	0	0	7	24	100	NA	NA	NA	NA
JNEG01000682.1	84381	G	A	214.458	Hom	SNP	21	0	0	4	17	100	NA	NA	NA	NA
JNEG01000682.1	284401	G	A	214.458	Hom	SNP	40	0	0	30	10	100	NA	NA	NA	NA
JNEG01000682.1	304430	A	G	214.458	Hom	SNP	77	3	4	47	23	90.91	0.232221	0.333883	1	1
JNEG01000682.1	304448	A	G	214.458	Hom	SNP	83	2	4	57	20	92.77	0.0551691	1	1	1
JNEG01000682.1	304457	A	G	214.458	Hom	SNP	74	1	1	53	19	97.3	0.470196	1	1	1
JNEG01000682.1	304499	G	A	214.458	Hom	SNP	64	0	0	44	20	100	NA	NA	NA	NA
JNEG01000682.1	304532	A	G	214.458	Hom	SNP	65	0	0	44	21	100	NA	NA	NA	NA
JNEG01000682.1	304580	G	A	214.458	Hom	SNP	60	0	0	43	17	100	NA	NA	NA	NA
JNEG01000682.1	304751	G	A	214.458	Hom	SNP	33	0	0	11	22	100	NA	NA	NA	NA
JNEG01000682.1	305115	G	T	214.458	Hom	SNP	48	0	0	32	16	100	NA	NA	NA	NA
JNEG01000682.1	305132	C	G	214.458	Hom	SNP	48	0	0	27	21	100	NA	NA	NA	NA
JNEG01000682.1	305145	C	T	214.458	Hom	SNP	45	0	0	21	24	100	NA	NA	NA	NA
JNEG01000682.1	305148	G	A	214.458	Hom	SNP	45	0	0	21	24	100	NA	NA	NA	NA
JNEG01000682.1	328479	G	A	214.458	Hom	SNP	35	0	0	32	3	100	NA	NA	NA	NA
JNEG01000682.1	328542	A	T	214.458	Hom	SNP	60	0	0	57	3	100	NA	NA	NA	NA
JNEG01000682.1	328590	A	G	214.458	Hom	SNP	62	0	0	47	15	100	NA	NA	NA	NA
JNEG01000682.1	328605	G	A	214.458	Hom	SNP	59	0	0	40	19	100	NA	NA	NA	NA
JNEG01000688.1	59802	A	G	196.458	Hom	SNP	23	0	0	20	3	100	NA	NA	NA	NA
JNEG01000696.1	40181	A	G	214.458	Hom	SNP	56	0	0	46	10	100	NA	NA	NA	NA
JNEG01000696.1	50192	T	C	196.458	Hom	SNP	37	0	0	36	1	100	NA	NA	NA	NA
JNEG01000696.1	50321	G	A	214.458	Hom	SNP	27	0	0	14	13	100	NA	NA	NA	NA
JNEG01000696.1	50327	A	T	214.458	Hom	SNP	26	0	0	14	12	100	NA	NA	NA	NA
JNEG01000696.1	50342	A	T	214.458	Hom	SNP	23	0	0	12	11	100	NA	NA	NA	NA
JNEG01000698.1	45639	G	A	214.458	Hom	SNP	47	0	0	25	22	100	NA	NA	NA	NA
JNEG01000698.1	45666	A	T	214.458	Hom	SNP	33	0	0	14	19	100	NA	NA	NA	NA
JNEG01000698.1	47253	C	T	170.457	Hom	SNP	28	0	0	28	0	100	NA	NA	NA	NA
JNEG01000704.1	13445	C	T	214.458	Hom	SNP	60	0	0	44	16	100	NA	NA	NA	NA
JNEG01000704.1	13586	A	G	214.458	Hom	SNP	81	0	0	55	26	100	NA	NA	NA	NA
JNEG01000704.1	13589	G	A	214.458	Hom	SNP	83	0	0	56	27	100	NA	NA	NA	NA
JNEG01000709.1	33037	A	T	214.458	Hom	SNP	64	0	0	51	13	100	NA	NA	NA	NA
JNEG01000709.1	33040	G	A	214.458	Hom	SNP	64	0	0	49	15	100	NA	NA	NA	NA
JNEG01000709.1	33091	G	A	214.458	Hom	SNP	60	0	0	49	11	100	NA	NA	NA	NA
JNEG01000709.1	33097	C	T	214.458	Hom	SNP	63	0	0	49	14	100	NA	NA	NA	NA
JNEG01000709.1	33148	T	A	214.458	Hom	SNP	72	0	0	53	19	100	NA	NA	NA	NA
JNEG01000709.1	33206	C	T	214.458	Hom	SNP	87	0	0	58	29	100	NA	NA	NA	NA
JNEG01000709.1	33247	G	A	214.458	Hom	SNP	76	0	0	53	23	100	NA	NA	NA	NA
JNEG01000709.1	33265	A	G	214.458	Hom	SNP	87	0	0	65	22	100	NA	NA	NA	NA
JNEG01000714.1	55290	C	A	156.457	Hom	SNP	26	0	0	26	0	100	NA	NA	NA	NA
JNEG01000714.1	55293	G	A	130.457	Hom	SNP	29	1	0	28	0	96.55	1	1	0.172353	1
JNEG01000714.1	55338	C	T	163.457	Hom	SNP	36	0	0	36	0	100	NA	NA	NA	NA
JNEG01000714.1	212326	C	T	155.457	Hom	SNP	31	0	0	31	0	100	NA	NA	NA	NA
JNEG01000714.1	212327	G	A	155.457	Hom	SNP	31	0	0	31	0	100	NA	NA	NA	NA
JNEG01000714.1	212372	A	G	214.458	Hom	SNP	36	0	0	27	9	100	NA	NA	NA	NA
JNEG01000714.1	314272	T	C	214.458	Hom	SNP	63	0	0	52	11	100	NA	NA	NA	NA
JNEG01000718.1	38146	T	C	214.458	Hom	SNP	53	0	0	42	11	100	NA	NA	NA	NA
JNEG01000718.1	38161	A	T	214.458	Hom	SNP	53	0	0	42	11	100	NA	NA	NA	NA
JNEG01000718.1	38209	T	C	214.458	Hom	SNP	56	0	0	43	13	100	NA	NA	NA	NA
JNEG01000718.1	66148	T	C	214.458	Hom	SNP	56	0	0	37	19	100	NA	NA	NA	NA
JNEG01000718.1	66184	T	A	214.458	Hom	SNP	44	0	0	33	11	100	NA	NA	NA	NA
JNEG01000718.1	66208	T	C	214.458	Hom	SNP	37	0	0	27	10	100	NA	NA	NA	NA
JNEG01000718.1	66233	G	A	214.458	Hom	SNP	29	0	0	21	8	100	NA	NA	NA	NA
JNEG01000724.1	62337	G	A	157.457	Hom	SNP	26	0	0	26	0	100	NA	NA	NA	NA
JNEG01000724.1	62344	A	C	178.458	Hom	SNP	27	0	0	26	1	100	NA	NA	NA	NA
JNEG01000724.1	94000	G	A	194.458	Hom	SNP	40	5	0	33	2	87.5	1	0.0706178	1	1
JNEG01000724.1	94002	T	C	196.458	Hom	SNP	40	5	0	33	2	87.5	1	0.0967508	1	1
JNEG01000724.1	94026	G	A	199.458	Hom	SNP	50	0	0	48	2	100	NA	NA	NA	NA
JNEG01000730.1	11778	A	G	169.457	Hom	SNP	22	0	0	22	0	100	NA	NA	NA	NA
JNEG01000730.1	11892	T	A	214.458	Hom	SNP	23	0	0	14	9	100	NA	NA	NA	NA
JNEG01000730.1	12313	G	A	182.458	Hom	SNP	44	0	0	42	2	100	NA	NA	NA	NA
JNEG01000730.1	12334	A	G	214.458	Hom	SNP	50	0	0	44	6	100	NA	NA	NA	NA
JNEG01000730.1	12352	G	A	214.458	Hom	SNP	49	0	0	41	8	100	NA	NA	NA	NA
JNEG01000730.1	12457	T	A	214.458	Hom	SNP	36	0	0	17	19	100	NA	NA	NA	NA
JNEG01000735.1	55232	G	A	214.458	Hom	SNP	78	0	0	53	25	100	NA	NA	NA	NA
JNEG01000735.1	55256	C	T	214.458	Hom	SNP	70	0	0	46	24	100	NA	NA	NA	NA
JNEG01000735.1	55274	T	C	214.458	Hom	SNP	59	0	0	40	19	100	NA	NA	NA	NA
JNEG01000735.1	55352	G	A	214.458	Hom	SNP	59	0	0	33	26	100	NA	NA	NA	NA
JNEG01000735.1	55355	T	C	214.458	Hom	SNP	59	0	0	33	26	100	NA	NA	NA	NA
JNEG01000735.1	55403	C	T	214.458	Hom	SNP	37	0	0	24	13	100	NA	NA	NA	NA
JNEG01000735.1	101987	T	C	214.458	Hom	SNP	54	0	0	40	14	100	NA	NA	NA	NA
JNEG01000735.1	102005	T	A	214.458	Hom	SNP	45	0	0	33	12	100	NA	NA	NA	NA
JNEG01000735.1	102026	T	C	214.458	Hom	SNP	40	0	0	27	13	100	NA	NA	NA	NA
JNEG01000735.1	102050	C	T	214.458	Hom	SNP	42	0	0	27	15	100	NA	NA	NA	NA
JNEG01000735.1	102140	C	A	214.458	Hom	SNP	26	0	0	13	13	100	NA	NA	NA	NA
JNEG01000735.1	102152	T	C	214.458	Hom	SNP	24	0	0	12	12	100	NA	NA	NA	NA
JNEG01000735.1	247220	G	A	163.457	Hom	SNP	21	0	0	21	0	100	NA	NA	NA	NA
JNEG01000735.1	247277	A	G	169.457	Hom	SNP	23	0	0	23	0	100	NA	NA	NA	NA
JNEG01000744.1	22521	T	C	214.458	Hom	SNP	52	0	0	35	17	100	NA	NA	NA	NA
JNEG01000744.1	22557	T	C	214.458	Hom	SNP	53	0	0	34	19	100	NA	NA	NA	NA
JNEG01000747.1	4819	A	G	176.458	Hom	SNP	25	0	0	25	0	100	NA	NA	NA	NA
JNEG01000747.1	4870	A	G	214.458	Hom	SNP	42	0	0	37	5	100	NA	NA	NA	NA
JNEG01000747.1	4938	C	A	214.458	Hom	SNP	52	0	0	39	13	100	NA	NA	NA	NA
JNEG01000747.1	4972	A	G	214.458	Hom	SNP	49	0	0	35	14	100	NA	NA	NA	NA
JNEG01000749.1	179110	G	A	177.458	Hom	SNP	36	0	0	36	0	100	NA	NA	NA	NA
JNEG01000749.1	179143	G	A	202.458	Hom	SNP	49	0	0	48	1	100	NA	NA	NA	NA
JNEG01000749.1	179227	G	A	214.458	Hom	SNP	55	0	0	41	14	100	NA	NA	NA	NA
JNEG01000749.1	238366	T	G	214.458	Hom	SNP	61	0	0	53	8	100	NA	NA	NA	NA
JNEG01000749.1	238369	T	A	214.458	Hom	SNP	60	0	0	52	8	100	NA	NA	NA	NA
JNEG01000749.1	238417	G	A	214.458	Hom	SNP	64	0	0	46	18	100	NA	NA	NA	NA
JNEG01000749.1	238486	G	A	214.458	Hom	SNP	57	0	0	30	27	100	NA	NA	NA	NA
JNEG01000749.1	244987	G	T	214.458	Hom	SNP	53	0	0	37	16	100	NA	NA	NA	NA
JNEG01000749.1	245071	G	A	214.458	Hom	SNP	35	0	0	14	21	100	NA	NA	NA	NA
JNEG01000749.1	245077	A	G	214.458	Hom	SNP	34	0	0	13	21	100	NA	NA	NA	NA
JNEG01000749.1	245412	C	T	214.458	Hom	SNP	51	0	0	44	7	100	NA	NA	NA	NA
JNEG01000749.1	245427	T	A	214.458	Hom	SNP	53	0	0	44	9	100	NA	NA	NA	NA
JNEG01000749.1	245859	G	A	214.458	Hom	SNP	47	0	0	32	15	100	NA	NA	NA	NA
JNEG01000749.1	245901	A	G	214.458	Hom	SNP	45	0	0	30	15	100	NA	NA	NA	NA
JNEG01000749.1	245928	G	A	214.458	Hom	SNP	40	0	0	27	13	100	NA	NA	NA	NA
JNEG01000749.1	332543	G	A	214.458	Hom	SNP	66	0	0	50	16	100	NA	NA	NA	NA
JNEG01000749.1	332588	A	G	214.458	Hom	SNP	71	0	0	47	24	100	NA	NA	NA	NA
JNEG01000749.1	332633	T	A	214.458	Hom	SNP	61	0	0	27	34	100	NA	NA	NA	NA
JNEG01000749.1	333747	T	A	214.458	Hom	SNP	49	0	0	33	16	100	NA	NA	NA	NA
JNEG01000749.1	333771	A	T	214.458	Hom	SNP	48	0	0	33	15	100	NA	NA	NA	NA
JNEG01000749.1	333840	T	C	214.458	Hom	SNP	28	0	0	16	12	100	NA	NA	NA	NA
JNEG01000749.1	333843	C	T	214.458	Hom	SNP	28	0	0	15	13	100	NA	NA	NA	NA
JNEG01000758.1	143241	G	A	160.457	Hom	SNP	26	0	0	26	0	100	NA	NA	NA	NA
JNEG01000773.1	14942	A	G	214.458	Hom	SNP	30	0	0	9	21	100	NA	NA	NA	NA
JNEG01000778.1	31058	G	A	154.457	Hom	SNP	28	0	0	28	0	100	NA	NA	NA	NA
JNEG01000778.1	31106	A	G	172.457	Hom	SNP	48	0	0	48	0	100	NA	NA	NA	NA
JNEG01000778.1	31112	A	T	170.457	Hom	SNP	46	0	0	46	0	100	NA	NA	NA	NA
JNEG01000781.1	12083	C	T	214.458	Hom	SNP	69	0	0	44	25	100	NA	NA	NA	NA
JNEG01000781.1	12125	T	C	214.458	Hom	SNP	64	0	0	47	17	100	NA	NA	NA	NA
JNEG01000781.1	12191	T	C	214.458	Hom	SNP	63	0	0	44	19	100	NA	NA	NA	NA
JNEG01000781.1	84161	T	C	214.458	Hom	SNP	68	0	0	36	32	100	NA	NA	NA	NA
JNEG01000781.1	84200	T	C	214.458	Hom	SNP	60	0	0	25	35	100	NA	NA	NA	NA
JNEG01000781.1	84233	A	G	214.458	Hom	SNP	49	0	0	20	29	100	NA	NA	NA	NA
JNEG01000781.1	92290	T	C	214.458	Hom	SNP	74	0	0	58	16	100	NA	NA	NA	NA
JNEG01000781.1	92362	A	C	214.458	Hom	SNP	65	0	0	47	18	100	NA	NA	NA	NA
JNEG01000781.1	92446	C	T	214.458	Hom	SNP	48	0	0	20	28	100	NA	NA	NA	NA
JNEG01000785.1	118575	A	G	175.458	Hom	SNP	35	0	0	35	0	100	NA	NA	NA	NA
JNEG01000785.1	118734	A	G	214.458	Hom	SNP	23	0	0	9	14	100	NA	NA	NA	NA
JNEG01000785.1	118737	A	G	214.458	Hom	SNP	22	0	0	9	13	100	NA	NA	NA	NA
JNEG01000785.1	118761	A	G	214.458	Hom	SNP	21	0	0	7	14	100	NA	NA	NA	NA
JNEG01000786.1	59455	G	A	214.458	Hom	SNP	70	0	0	55	15	100	NA	NA	NA	NA
JNEG01000786.1	59518	T	G	214.458	Hom	SNP	70	0	0	46	24	100	NA	NA	NA	NA
JNEG01000786.1	59551	A	G	214.458	Hom	SNP	65	0	0	49	16	100	NA	NA	NA	NA
JNEG01000786.1	88441	A	G	214.458	Hom	SNP	33	0	0	26	7	100	NA	NA	NA	NA
JNEG01000786.1	88462	G	A	214.458	Hom	SNP	34	0	0	27	7	100	NA	NA	NA	NA
JNEG01000787.1	18096	T	C	214.458	Hom	SNP	53	0	0	51	2	100	NA	NA	NA	NA
JNEG01000787.1	18165	A	T	214.458	Hom	SNP	58	0	0	38	20	100	NA	NA	NA	NA
JNEG01000787.1	18192	G	A	214.458	Hom	SNP	56	0	0	34	22	100	NA	NA	NA	NA
JNEG01000787.1	18201	C	T	214.458	Hom	SNP	52	0	0	33	19	100	NA	NA	NA	NA
JNEG01000787.1	18219	T	A	214.458	Hom	SNP	52	0	0	38	14	100	NA	NA	NA	NA
JNEG01000787.1	18426	T	C	214.458	Hom	SNP	53	0	0	41	12	100	NA	NA	NA	NA
JNEG01000787.1	18480	T	C	214.458	Hom	SNP	60	0	0	44	16	100	NA	NA	NA	NA
JNEG01000787.1	18507	T	C	214.458	Hom	SNP	61	0	0	37	24	100	NA	NA	NA	NA
JNEG01000787.1	18567	T	C	214.458	Hom	SNP	56	0	0	32	24	100	NA	NA	NA	NA
JNEG01000787.1	18570	C	T	214.458	Hom	SNP	56	0	0	32	24	100	NA	NA	NA	NA
JNEG01000787.1	18618	C	T	214.458	Hom	SNP	54	0	0	30	24	100	NA	NA	NA	NA
JNEG01000787.1	18622	G	A	214.458	Hom	SNP	56	0	0	32	24	100	NA	NA	NA	NA
JNEG01000787.1	18765	T	C	214.458	Hom	SNP	33	0	0	24	9	100	NA	NA	NA	NA
JNEG01000787.1	18768	T	C	214.458	Hom	SNP	32	0	0	23	9	100	NA	NA	NA	NA
JNEG01000789.1	118762	T	C	148.457	Hom	SNP	22	0	0	22	0	100	NA	NA	NA	NA
JNEG01000789.1	118780	T	A	169.457	Hom	SNP	30	0	0	30	0	100	NA	NA	NA	NA
JNEG01000789.1	118822	C	A	173.457	Hom	SNP	47	0	0	47	0	100	NA	NA	NA	NA
JNEG01000789.1	141110	G	A	214.458	Hom	SNP	48	0	0	32	16	100	NA	NA	NA	NA
JNEG01000789.1	141138	T	A	214.458	Hom	SNP	36	0	0	16	20	100	NA	NA	NA	NA
JNEG01000789.1	154611	C	T	214.458	Hom	SNP	44	0	0	31	13	100	NA	NA	NA	NA
JNEG01000789.1	154668	C	T	214.458	Hom	SNP	34	0	0	16	18	100	NA	NA	NA	NA
JNEG01000791.1	65496	T	C	152.457	Hom	SNP	33	0	0	33	0	100	NA	NA	NA	NA
JNEG01000791.1	65508	T	C	168.457	Hom	SNP	38	0	0	38	0	100	NA	NA	NA	NA
JNEG01000791.1	65583	T	C	214.458	Hom	SNP	53	0	0	48	5	100	NA	NA	NA	NA
JNEG01000791.1	65652	A	T	214.458	Hom	SNP	57	0	0	39	18	100	NA	NA	NA	NA
JNEG01000796.1	96519	C	T	214.458	Hom	SNP	44	0	0	40	4	100	NA	NA	NA	NA
JNEG01000796.1	96561	T	C	214.458	Hom	SNP	45	0	0	34	11	100	NA	NA	NA	NA
JNEG01000796.1	96591	C	T	214.458	Hom	SNP	43	0	0	27	16	100	NA	NA	NA	NA
JNEG01000796.1	98922	G	A	161.457	Hom	SNP	32	0	0	32	0	100	NA	NA	NA	NA
JNEG01000796.1	98946	A	G	165.457	Hom	SNP	39	0	0	39	0	100	NA	NA	NA	NA
JNEG01000796.1	99012	C	T	214.458	Hom	SNP	48	0	0	37	11	100	NA	NA	NA	NA
JNEG01000796.1	99015	T	G	214.458	Hom	SNP	48	0	0	34	14	100	NA	NA	NA	NA
JNEG01000796.1	210409	A	G	214.458	Hom	SNP	56	0	0	48	8	100	NA	NA	NA	NA
JNEG01000796.1	210433	C	T	214.458	Hom	SNP	53	0	0	43	10	100	NA	NA	NA	NA
JNEG01000796.1	210463	T	C	214.458	Hom	SNP	54	0	0	37	17	100	NA	NA	NA	NA
JNEG01000796.1	210529	T	C	214.458	Hom	SNP	58	0	0	28	30	100	NA	NA	NA	NA
JNEG01000796.1	210535	C	T	214.458	Hom	SNP	55	0	0	26	29	100	NA	NA	NA	NA
JNEG01000796.1	210616	C	T	214.458	Hom	SNP	53	0	0	37	16	100	NA	NA	NA	NA
JNEG01000796.1	210619	C	T	214.458	Hom	SNP	52	0	0	37	15	100	NA	NA	NA	NA
JNEG01000796.1	210637	C	T	214.458	Hom	SNP	50	0	0	37	13	100	NA	NA	NA	NA
JNEG01000796.1	242201	G	A	214.458	Hom	SNP	65	0	0	61	4	100	NA	NA	NA	NA
JNEG01000796.1	251732	G	A	214.458	Hom	SNP	40	0	0	29	11	100	NA	NA	NA	NA
JNEG01000796.1	251771	T	A	214.458	Hom	SNP	31	0	0	13	18	100	NA	NA	NA	NA
JNEG01000797.1	14057	C	T	161.457	Hom	SNP	23	0	0	23	0	100	NA	NA	NA	NA
JNEG01000797.1	14078	T	C	166.457	Hom	SNP	27	0	0	27	0	100	NA	NA	NA	NA
JNEG01000797.1	14081	T	C	166.457	Hom	SNP	27	0	0	27	0	100	NA	NA	NA	NA
JNEG01000797.1	14147	T	C	188.458	Hom	SNP	54	0	0	54	0	100	NA	NA	NA	NA
JNEG01000797.1	14219	T	C	214.458	Hom	SNP	54	0	0	42	12	100	NA	NA	NA	NA
JNEG01000797.1	14255	C	T	214.458	Hom	SNP	62	0	0	50	12	100	NA	NA	NA	NA
JNEG01000797.1	105182	G	A	160.457	Hom	SNP	29	0	0	29	0	100	NA	NA	NA	NA
JNEG01000797.1	105251	C	T	214.458	Hom	SNP	47	0	0	46	1	100	NA	NA	NA	NA
JNEG01000797.1	105332	A	G	214.458	Hom	SNP	50	0	0	39	11	100	NA	NA	NA	NA
JNEG01000797.1	105344	A	G	214.458	Hom	SNP	51	0	0	43	8	100	NA	NA	NA	NA
JNEG01000797.1	105647	A	T	214.458	Hom	SNP	57	0	0	43	14	100	NA	NA	NA	NA
JNEG01000797.1	105668	T	A	214.458	Hom	SNP	57	1	0	44	12	98.25	1	1	1	1
JNEG01000797.1	105719	C	T	214.458	Hom	SNP	58	2	0	43	13	96.55	1	1	1	0.287426
JNEG01000797.1	105734	G	A	214.458	Hom	SNP	63	0	0	43	20	100	NA	NA	NA	NA
JNEG01000797.1	147682	A	T	214.458	Hom	SNP	51	0	0	37	14	100	NA	NA	NA	NA
JNEG01000798.1	122211	A	G	214.458	Hom	SNP	46	0	0	38	8	100	NA	NA	NA	NA
JNEG01000798.1	122256	A	G	214.458	Hom	SNP	46	0	0	38	8	100	NA	NA	NA	NA
JNEG01000798.1	123003	G	A	214.458	Hom	SNP	48	0	0	42	6	100	NA	NA	NA	NA
JNEG01000798.1	144413	C	T	214.458	Hom	SNP	38	0	0	30	8	100	NA	NA	NA	NA
JNEG01000798.1	144473	C	T	214.458	Hom	SNP	33	0	0	18	15	100	NA	NA	NA	NA
JNEG01000798.1	144485	C	T	214.458	Hom	SNP	24	0	0	13	11	100	NA	NA	NA	NA
JNEG01000801.1	125318	A	G	174.457	Hom	SNP	33	0	0	33	0	100	NA	NA	NA	NA
JNEG01000801.1	125375	G	A	183.458	Hom	SNP	48	0	0	48	0	100	NA	NA	NA	NA
JNEG01000801.1	125459	A	T	214.458	Hom	SNP	45	0	0	23	22	100	NA	NA	NA	NA
JNEG01000801.1	125474	G	A	214.458	Hom	SNP	38	0	0	17	21	100	NA	NA	NA	NA
JNEG01000801.1	125486	T	A	214.458	Hom	SNP	36	0	0	15	21	100	NA	NA	NA	NA
JNEG01000801.1	125510	A	G	214.458	Hom	SNP	27	0	0	11	16	100	NA	NA	NA	NA
JNEG01000801.1	194851	C	T	214.458	Hom	SNP	59	0	0	37	22	100	NA	NA	NA	NA
JNEG01000801.1	237589	A	G	167.457	Hom	SNP	26	0	0	26	0	100	NA	NA	NA	NA
JNEG01000801.1	237646	A	G	187.458	Hom	SNP	30	0	0	28	2	100	NA	NA	NA	NA
JNEG01000801.1	237649	G	A	214.458	Hom	SNP	30	0	0	26	4	100	NA	NA	NA	NA
JNEG01000801.1	237691	G	A	214.458	Hom	SNP	25	0	0	10	15	100	NA	NA	NA	NA
JNEG01000801.1	272850	A	G	214.458	Hom	SNP	35	0	0	24	11	100	NA	NA	NA	NA
JNEG01000802.1	44008	G	A	214.458	Hom	SNP	28	0	0	17	11	100	NA	NA	NA	NA
JNEG01000802.1	176281	A	G	155.457	Hom	SNP	28	0	0	28	0	100	NA	NA	NA	NA
JNEG01000802.1	176290	T	A	159.457	Hom	SNP	33	0	0	33	0	100	NA	NA	NA	NA
JNEG01000802.1	176299	G	A	161.457	Hom	SNP	34	0	0	34	0	100	NA	NA	NA	NA
JNEG01000802.1	176377	A	G	214.458	Hom	SNP	38	0	0	29	9	100	NA	NA	NA	NA
JNEG01000802.1	176398	T	C	214.458	Hom	SNP	33	0	0	23	10	100	NA	NA	NA	NA
JNEG01000802.1	176404	A	G	214.458	Hom	SNP	32	0	0	23	9	100	NA	NA	NA	NA
JNEG01000804.1	3146	A	T	205.458	Hom	SNP	54	0	0	52	2	100	NA	NA	NA	NA
JNEG01000804.1	3148	G	A	205.458	Hom	SNP	54	0	0	52	2	100	NA	NA	NA	NA
JNEG01000804.1	3287	A	G	214.458	Hom	SNP	37	0	0	15	22	100	NA	NA	NA	NA
JNEG01000804.1	3295	G	A	214.458	Hom	SNP	33	0	0	11	22	100	NA	NA	NA	NA
JNEG01000804.1	3299	A	G	214.458	Hom	SNP	33	0	0	11	22	100	NA	NA	NA	NA
JNEG01000804.1	88425	T	C	171.457	Hom	SNP	27	0	0	27	0	100	NA	NA	NA	NA
JNEG01000804.1	88431	C	T	197.458	Hom	SNP	31	0	0	30	1	100	NA	NA	NA	NA
JNEG01000804.1	88473	G	A	210.458	Hom	SNP	41	0	0	40	1	100	NA	NA	NA	NA
JNEG01000808.1	10996	C	T	214.458	Hom	SNP	23	0	0	14	9	100	NA	NA	NA	NA
JNEG01000808.1	96769	G	C	168.457	Hom	SNP	39	0	0	39	0	100	NA	NA	NA	NA
JNEG01000808.1	423899	A	T	214.458	Hom	SNP	53	0	0	31	22	100	NA	NA	NA	NA
JNEG01000808.1	423938	C	G	214.458	Hom	SNP	45	0	0	23	22	100	NA	NA	NA	NA
JNEG01000808.1	423966	A	G	214.458	Hom	SNP	27	0	0	8	19	100	NA	NA	NA	NA
JNEG01000808.1	503623	C	T	152.457	Hom	SNP	26	0	0	26	0	100	NA	NA	NA	NA
JNEG01000808.1	503653	A	C	202.458	Hom	SNP	35	0	0	34	1	100	NA	NA	NA	NA
JNEG01000808.1	503665	T	A	204.458	Hom	SNP	38	0	0	37	1	100	NA	NA	NA	NA
JNEG01000808.1	503767	G	A	214.458	Hom	SNP	60	0	0	48	12	100	NA	NA	NA	NA
JNEG01000808.1	503788	G	A	214.458	Hom	SNP	59	0	0	39	20	100	NA	NA	NA	NA
JNEG01000808.1	515809	A	G	164.457	Hom	SNP	22	0	0	22	0	100	NA	NA	NA	NA
JNEG01000808.1	515832	C	G	171.457	Hom	SNP	26	0	0	26	0	100	NA	NA	NA	NA
JNEG01000808.1	515949	G	A	201.458	Hom	SNP	21	0	0	4	17	100	NA	NA	NA	NA
JNEG01000808.1	562517	C	T	214.458	Hom	SNP	39	0	0	32	7	100	NA	NA	NA	NA
JNEG01000808.1	562526	A	T	214.458	Hom	SNP	40	0	0	31	9	100	NA	NA	NA	NA
JNEG01000808.1	562598	G	A	214.458	Hom	SNP	22	0	0	12	10	100	NA	NA	NA	NA
JNEG01000809.1	99953	G	A	178.458	Hom	SNP	37	0	0	36	1	100	NA	NA	NA	NA
JNEG01000809.1	99962	A	C	182.458	Hom	SNP	39	0	0	38	1	100	NA	NA	NA	NA
JNEG01000809.1	100046	A	G	214.458	Hom	SNP	48	0	0	30	18	100	NA	NA	NA	NA
JNEG01000809.1	100151	A	G	214.458	Hom	SNP	27	0	0	10	17	100	NA	NA	NA	NA
JNEG01000810.1	74288	A	G	214.458	Hom	SNP	53	0	0	46	7	100	NA	NA	NA	NA
JNEG01000810.1	74309	G	A	214.458	Hom	SNP	54	0	0	46	8	100	NA	NA	NA	NA
JNEG01000810.1	74318	A	G	214.458	Hom	SNP	61	0	0	52	9	100	NA	NA	NA	NA
JNEG01000810.1	74327	A	G	214.458	Hom	SNP	64	0	0	55	9	100	NA	NA	NA	NA
JNEG01000810.1	74417	G	A	214.458	Hom	SNP	76	0	0	62	14	100	NA	NA	NA	NA
JNEG01000810.1	74483	A	G	214.458	Hom	SNP	79	0	0	50	29	100	NA	NA	NA	NA
JNEG01000810.1	74537	T	C	214.458	Hom	SNP	58	0	0	35	23	100	NA	NA	NA	NA
JNEG01000810.1	74564	G	A	214.458	Hom	SNP	57	0	0	34	23	100	NA	NA	NA	NA
JNEG01000810.1	74841	atatgtat	atat	146.457	Hom	INDEL	23	0	0	21	2	100	NA	NA	NA	NA
JNEG01000810.1	74914	A	G	214.458	Hom	SNP	65	0	0	62	3	100	NA	NA	NA	NA
JNEG01000810.1	74962	C	T	214.458	Hom	SNP	66	0	0	53	13	100	NA	NA	NA	NA
JNEG01000810.1	75037	A	G	214.458	Hom	SNP	52	0	0	22	30	100	NA	NA	NA	NA
JNEG01000810.1	75040	A	G	214.458	Hom	SNP	52	0	0	21	31	100	NA	NA	NA	NA
JNEG01000810.1	205022	T	C	150.457	Hom	SNP	21	0	0	21	0	100	NA	NA	NA	NA
JNEG01000810.1	205025	A	G	148.457	Hom	SNP	21	0	0	21	0	100	NA	NA	NA	NA
JNEG01000810.1	205082	G	A	163.457	Hom	SNP	28	0	0	28	0	100	NA	NA	NA	NA
JNEG01000810.1	209257	C	T	207.458	Hom	SNP	58	0	0	56	2	100	NA	NA	NA	NA
JNEG01000810.1	209261	A	G	198.458	Hom	SNP	62	0	0	61	1	100	NA	NA	NA	NA
JNEG01000810.1	209294	G	A	214.458	Hom	SNP	63	0	0	41	22	100	NA	NA	NA	NA
JNEG01000810.1	209324	A	G	214.458	Hom	SNP	55	0	0	39	16	100	NA	NA	NA	NA
JNEG01000810.1	209399	T	A	214.458	Hom	SNP	41	0	0	25	16	100	NA	NA	NA	NA
JNEG01000810.1	209437	G	C	214.458	Hom	SNP	34	0	0	13	21	100	NA	NA	NA	NA
JNEG01000810.1	209474	T	A	214.458	Hom	SNP	27	0	0	7	20	100	NA	NA	NA	NA
JNEG01000810.1	310918	T	C	214.458	Hom	SNP	42	0	0	35	7	100	NA	NA	NA	NA
JNEG01000810.1	356205	C	T	171.457	Hom	SNP	54	0	0	54	0	100	NA	NA	NA	NA
JNEG01000810.1	356211	A	T	171.457	Hom	SNP	54	0	0	54	0	100	NA	NA	NA	NA
JNEG01000810.1	356232	G	A	214.458	Hom	SNP	60	0	0	58	2	100	NA	NA	NA	NA
JNEG01000810.1	356277	T	A	214.458	Hom	SNP	76	0	0	59	17	100	NA	NA	NA	NA
JNEG01000811.1	201423	T	C	191.458	Hom	SNP	32	0	0	30	2	100	NA	NA	NA	NA
JNEG01000811.1	201435	G	A	195.458	Hom	SNP	35	0	0	33	2	100	NA	NA	NA	NA
JNEG01000811.1	201445	G	T	198.458	Hom	SNP	38	0	0	36	2	100	NA	NA	NA	NA
JNEG01000811.1	201507	G	T	214.458	Hom	SNP	51	0	0	41	10	100	NA	NA	NA	NA
JNEG01000811.1	201516	G	A	214.458	Hom	SNP	49	0	0	33	16	100	NA	NA	NA	NA
JNEG01000811.1	201579	C	T	214.458	Hom	SNP	32	0	0	19	13	100	NA	NA	NA	NA
JNEG01000811.1	257785	T	C	190.458	Hom	SNP	33	0	0	32	1	100	NA	NA	NA	NA
JNEG01000811.1	257824	A	G	197.458	Hom	SNP	42	0	0	41	1	100	NA	NA	NA	NA
JNEG01000811.1	257863	A	G	214.458	Hom	SNP	50	0	0	43	7	100	NA	NA	NA	NA
JNEG01000811.1	257878	A	G	214.458	Hom	SNP	53	0	0	43	10	100	NA	NA	NA	NA
JNEG01000811.1	257932	G	A	214.458	Hom	SNP	52	0	0	34	18	100	NA	NA	NA	NA
JNEG01000811.1	257983	T	C	214.458	Hom	SNP	49	0	0	29	20	100	NA	NA	NA	NA
JNEG01000814.1	221782	G	A	161.457	Hom	SNP	34	0	0	34	0	100	NA	NA	NA	NA
JNEG01000814.1	221815	G	A	214.458	Hom	SNP	34	0	0	28	6	100	NA	NA	NA	NA
JNEG01000814.1	221842	T	G	214.458	Hom	SNP	38	0	0	25	13	100	NA	NA	NA	NA
JNEG01000816.1	7711	A	G	150.457	Hom	SNP	27	0	0	27	0	100	NA	NA	NA	NA
JNEG01000816.1	7774	A	G	214.458	Hom	SNP	32	0	0	24	8	100	NA	NA	NA	NA
JNEG01000816.1	7828	A	T	214.458	Hom	SNP	33	0	0	19	14	100	NA	NA	NA	NA
JNEG01000817.1	247827	T	A	190.458	Hom	SNP	71	0	0	70	1	100	NA	NA	NA	NA
JNEG01000817.1	247869	T	C	214.458	Hom	SNP	79	0	0	61	18	100	NA	NA	NA	NA
JNEG01000817.1	247902	T	A	214.458	Hom	SNP	82	0	0	51	31	100	NA	NA	NA	NA
JNEG01000817.1	258820	C	T	175.458	Hom	SNP	44	0	0	44	0	100	NA	NA	NA	NA
JNEG01000817.1	258853	C	T	178.458	Hom	SNP	49	0	0	49	0	100	NA	NA	NA	NA
JNEG01000817.1	258871	T	C	214.458	Hom	SNP	53	0	0	48	5	100	NA	NA	NA	NA
JNEG01000817.1	258955	G	A	214.458	Hom	SNP	64	0	0	41	23	100	NA	NA	NA	NA
JNEG01000817.1	258970	T	C	214.458	Hom	SNP	59	0	0	39	20	100	NA	NA	NA	NA
JNEG01000817.1	259108	C	T	214.458	Hom	SNP	66	0	0	49	17	100	NA	NA	NA	NA
JNEG01000817.1	259138	T	C	214.458	Hom	SNP	68	0	0	53	15	100	NA	NA	NA	NA
JNEG01000817.1	259165	T	C	214.458	Hom	SNP	80	7	0	53	20	91.25	0.18316	1	1	1
JNEG01000817.1	259180	T	C	214.458	Hom	SNP	79	6	0	51	22	92.41	0.17822	1	1	0.257631
JNEG01000817.1	259246	T	C	214.458	Hom	SNP	78	19	0	43	16	75.64	0.00847694	6.49664e-06	1	0.122651
JNEG01000817.1	259249	T	C	214.458	Hom	SNP	79	20	0	43	16	74.68	0.0081718	1.37435e-06	1	0.275681
JNEG01000817.1	269526	C	T	158.457	Hom	SNP	26	0	0	26	0	100	NA	NA	NA	NA
JNEG01000817.1	269568	G	A	170.457	Hom	SNP	38	0	0	38	0	100	NA	NA	NA	NA
JNEG01000817.1	269625	A	G	214.458	Hom	SNP	53	0	0	46	7	100	NA	NA	NA	NA
JNEG01000817.1	269628	G	A	214.458	Hom	SNP	53	0	0	46	7	100	NA	NA	NA	NA
JNEG01000817.1	269673	G	T	214.458	Hom	SNP	57	0	0	43	14	100	NA	NA	NA	NA
JNEG01000817.1	313202	T	C	152.457	Hom	SNP	24	0	0	24	0	100	NA	NA	NA	NA
JNEG01000817.1	313295	C	T	214.458	Hom	SNP	38	0	0	31	7	100	NA	NA	NA	NA
JNEG01000817.1	313319	T	C	214.458	Hom	SNP	34	0	0	25	9	100	NA	NA	NA	NA
JNEG01000817.1	333990	T	G	214.458	Hom	SNP	60	0	0	41	19	100	NA	NA	NA	NA
JNEG01000817.1	334184	A	G	214.458	Hom	SNP	74	0	0	57	17	100	NA	NA	NA	NA
JNEG01000817.1	334190	C	T	214.458	Hom	SNP	76	0	0	57	19	100	NA	NA	NA	NA
JNEG01000817.1	334220	T	C	214.458	Hom	SNP	76	0	0	54	22	100	NA	NA	NA	NA
JNEG01000818.1	180739	G	A	214.458	Hom	SNP	54	0	0	29	25	100	NA	NA	NA	NA
JNEG01000818.1	180743	A	G	214.458	Hom	SNP	54	0	0	29	25	100	NA	NA	NA	NA
JNEG01000818.1	180757	A	G	214.458	Hom	SNP	51	0	0	30	21	100	NA	NA	NA	NA
JNEG01000818.1	263219	T	C	214.458	Hom	SNP	81	0	0	72	9	100	NA	NA	NA	NA
JNEG01000818.1	263238	C	T	214.458	Hom	SNP	87	0	0	75	12	100	NA	NA	NA	NA
JNEG01000818.1	263261	T	C	214.458	Hom	SNP	86	0	0	70	16	100	NA	NA	NA	NA
JNEG01000818.1	263373	C	A	214.458	Hom	SNP	72	0	0	46	26	100	NA	NA	NA	NA
JNEG01000818.1	263399	T	A	214.458	Hom	SNP	75	0	0	44	31	100	NA	NA	NA	NA
JNEG01000818.1	263468	T	C	214.458	Hom	SNP	47	0	0	30	17	100	NA	NA	NA	NA
JNEG01000818.1	424828	T	A	214.458	Hom	SNP	38	0	0	22	16	100	NA	NA	NA	NA
JNEG01000818.1	678401	G	A	214.458	Hom	SNP	59	0	0	43	16	100	NA	NA	NA	NA
JNEG01000818.1	678404	A	G	214.458	Hom	SNP	60	0	0	43	17	100	NA	NA	NA	NA
JNEG01000818.1	678569	G	A	214.458	Hom	SNP	30	0	0	14	16	100	NA	NA	NA	NA
JNEG01000819.1	12775	A	C	136.457	Hom	SNP	22	0	0	22	0	100	NA	NA	NA	NA
JNEG01000819.1	12804	T	A	159.457	Hom	SNP	27	0	0	27	0	100	NA	NA	NA	NA
JNEG01000819.1	12876	G	A	197.458	Hom	SNP	50	0	0	49	1	100	NA	NA	NA	NA
JNEG01000819.1	12903	G	A	214.458	Hom	SNP	58	0	0	50	8	100	NA	NA	NA	NA
JNEG01000819.1	12915	C	T	214.458	Hom	SNP	58	0	0	45	13	100	NA	NA	NA	NA
JNEG01000819.1	13014	A	T	214.458	Hom	SNP	63	0	0	53	10	100	NA	NA	NA	NA
JNEG01000819.1	13023	T	A	214.458	Hom	SNP	67	0	0	56	11	100	NA	NA	NA	NA
JNEG01000819.1	13035	G	A	214.458	Hom	SNP	69	0	0	53	16	100	NA	NA	NA	NA
JNEG01000819.1	13107	T	A	214.458	Hom	SNP	74	0	0	46	28	100	NA	NA	NA	NA
JNEG01000819.1	13128	G	A	214.458	Hom	SNP	70	0	0	46	24	100	NA	NA	NA	NA
JNEG01000819.1	13185	G	A	214.458	Hom	SNP	66	0	0	47	19	100	NA	NA	NA	NA
JNEG01000819.1	13203	C	T	214.458	Hom	SNP	66	0	0	41	25	100	NA	NA	NA	NA
JNEG01000819.1	13275	T	C	214.458	Hom	SNP	76	0	0	52	24	100	NA	NA	NA	NA
JNEG01000819.1	13329	T	C	214.458	Hom	SNP	66	0	0	45	21	100	NA	NA	NA	NA
JNEG01000819.1	13347	G	A	214.458	Hom	SNP	60	0	0	44	16	100	NA	NA	NA	NA
JNEG01000819.1	13365	A	T	214.458	Hom	SNP	56	0	0	40	16	100	NA	NA	NA	NA
JNEG01000819.1	13410	A	G	214.458	Hom	SNP	54	0	0	29	25	100	NA	NA	NA	NA
JNEG01000819.1	70428	C	T	214.458	Hom	SNP	70	0	0	52	18	100	NA	NA	NA	NA
JNEG01000819.1	70431	C	T	214.458	Hom	SNP	69	0	0	51	18	100	NA	NA	NA	NA
JNEG01000819.1	70458	T	G	214.458	Hom	SNP	69	0	0	46	23	100	NA	NA	NA	NA
JNEG01000819.1	70512	C	T	214.458	Hom	SNP	54	0	0	38	16	100	NA	NA	NA	NA
JNEG01000819.1	70566	T	C	214.458	Hom	SNP	48	0	0	25	23	100	NA	NA	NA	NA
JNEG01000819.1	70620	T	C	214.458	Hom	SNP	29	0	0	7	22	100	NA	NA	NA	NA
JNEG01000819.1	122922	A	G	214.458	Hom	SNP	34	0	0	15	19	100	NA	NA	NA	NA
JNEG01000819.1	122975	G	A	214.458	Hom	SNP	25	0	0	8	17	100	NA	NA	NA	NA
JNEG01000819.1	124934	C	T	214.458	Hom	SNP	60	0	0	34	26	100	NA	NA	NA	NA
JNEG01000819.1	124964	T	A	214.458	Hom	SNP	46	0	0	24	22	100	NA	NA	NA	NA
JNEG01000819.1	162805	C	T	214.458	Hom	SNP	49	0	0	42	7	100	NA	NA	NA	NA
JNEG01000819.1	162808	C	T	214.458	Hom	SNP	49	0	0	41	8	100	NA	NA	NA	NA
JNEG01000819.1	230493	T	C	214.458	Hom	SNP	21	0	0	12	9	100	NA	NA	NA	NA
JNEG01000819.1	241678	C	T	214.458	Hom	SNP	24	0	0	16	8	100	NA	NA	NA	NA
JNEG01000821.1	42561	A	G	214.458	Hom	SNP	43	0	0	31	12	100	NA	NA	NA	NA
JNEG01000821.1	42582	G	A	214.458	Hom	SNP	36	0	0	23	13	100	NA	NA	NA	NA
JNEG01000821.1	42648	G	A	214.458	Hom	SNP	24	0	0	8	16	100	NA	NA	NA	NA
JNEG01000821.1	42982	A	T	214.458	Hom	SNP	61	0	0	54	7	100	NA	NA	NA	NA
JNEG01000821.1	42994	A	G	214.458	Hom	SNP	58	0	0	46	12	100	NA	NA	NA	NA
JNEG01000821.1	43153	A	C	214.458	Hom	SNP	55	0	0	33	22	100	NA	NA	NA	NA
JNEG01000821.1	43174	G	A	214.458	Hom	SNP	49	0	0	35	14	100	NA	NA	NA	NA
JNEG01000821.1	99321	C	T	166.457	Hom	SNP	24	0	0	24	0	100	NA	NA	NA	NA
JNEG01000821.1	99330	C	T	168.457	Hom	SNP	26	0	0	26	0	100	NA	NA	NA	NA
JNEG01000821.1	99332	G	A	168.457	Hom	SNP	26	0	0	26	0	100	NA	NA	NA	NA
JNEG01000821.1	99372	A	G	208.458	Hom	SNP	38	0	0	37	1	100	NA	NA	NA	NA
JNEG01000821.1	99468	C	T	214.458	Hom	SNP	25	0	0	13	12	100	NA	NA	NA	NA
JNEG01000821.1	149258	A	T	214.458	Hom	SNP	24	0	0	9	15	100	NA	NA	NA	NA
JNEG01000821.1	334635	C	T	214.458	Hom	SNP	71	0	0	50	21	100	NA	NA	NA	NA
JNEG01000821.1	334707	G	A	214.458	Hom	SNP	56	0	0	27	29	100	NA	NA	NA	NA
JNEG01000822.1	96998	C	T	187.458	Hom	SNP	32	0	0	31	1	100	NA	NA	NA	NA
JNEG01000822.1	97035	C	T	184.458	Hom	SNP	37	0	0	36	1	100	NA	NA	NA	NA
JNEG01000822.1	97061	T	A	183.458	Hom	SNP	40	0	0	39	1	100	NA	NA	NA	NA
JNEG01000822.1	152716	T	C	214.458	Hom	SNP	56	0	0	41	15	100	NA	NA	NA	NA
JNEG01000822.1	152782	T	C	214.458	Hom	SNP	69	0	0	56	13	100	NA	NA	NA	NA
JNEG01000823.1	113140	T	C	188.458	Hom	SNP	55	0	0	54	1	100	NA	NA	NA	NA
JNEG01000823.1	113179	C	T	214.458	Hom	SNP	55	0	0	44	11	100	NA	NA	NA	NA
JNEG01000823.1	113194	T	C	214.458	Hom	SNP	58	0	0	46	12	100	NA	NA	NA	NA
JNEG01000825.1	890	A	G	214.458	Hom	SNP	54	0	0	35	19	100	NA	NA	NA	NA
JNEG01000825.1	896	A	G	214.458	Hom	SNP	54	0	0	35	19	100	NA	NA	NA	NA
JNEG01000825.1	1397	A	G	214.458	Hom	SNP	75	0	0	62	13	100	NA	NA	NA	NA
JNEG01000825.1	144405	A	T	181.458	Hom	SNP	29	0	0	27	2	100	NA	NA	NA	NA
JNEG01000825.1	144429	C	T	214.458	Hom	SNP	30	0	0	21	9	100	NA	NA	NA	NA
JNEG01000825.1	229444	A	G	214.458	Hom	SNP	53	0	0	41	12	100	NA	NA	NA	NA
JNEG01000825.1	229483	A	G	214.458	Hom	SNP	52	0	0	39	13	100	NA	NA	NA	NA
JNEG01000825.1	229498	A	C	214.458	Hom	SNP	54	0	0	38	16	100	NA	NA	NA	NA
JNEG01000825.1	229585	T	C	214.458	Hom	SNP	31	0	0	14	17	100	NA	NA	NA	NA
JNEG01000825.1	281990	A	G	157.457	Hom	SNP	30	0	0	30	0	100	NA	NA	NA	NA
JNEG01000825.1	282002	G	A	161.457	Hom	SNP	33	0	0	33	0	100	NA	NA	NA	NA
JNEG01000825.1	282005	A	G	160.457	Hom	SNP	33	0	0	33	0	100	NA	NA	NA	NA
JNEG01000825.1	282011	G	A	166.457	Hom	SNP	36	0	0	36	0	100	NA	NA	NA	NA
JNEG01000825.1	282029	G	A	173.457	Hom	SNP	40	0	0	40	0	100	NA	NA	NA	NA
JNEG01000825.1	282137	A	G	214.458	Hom	SNP	58	0	0	38	20	100	NA	NA	NA	NA
JNEG01000825.1	282182	T	A	214.458	Hom	SNP	63	0	0	46	17	100	NA	NA	NA	NA
JNEG01000825.1	282186	C	G	214.458	Hom	SNP	62	0	0	43	19	100	NA	NA	NA	NA
JNEG01000825.1	282242	G	A	214.458	Hom	SNP	58	0	0	40	18	100	NA	NA	NA	NA
JNEG01000825.1	282317	T	C	214.458	Hom	SNP	45	0	0	28	17	100	NA	NA	NA	NA
JNEG01000825.1	282329	T	C	214.458	Hom	SNP	47	0	0	28	19	100	NA	NA	NA	NA
JNEG01000825.1	282371	C	A	214.458	Hom	SNP	50	0	0	37	13	100	NA	NA	NA	NA
JNEG01000825.1	282373	A	G	214.458	Hom	SNP	50	0	0	37	13	100	NA	NA	NA	NA
JNEG01000825.1	345681	T	A	214.458	Hom	SNP	46	0	0	42	4	100	NA	NA	NA	NA
JNEG01000825.1	345762	C	T	214.458	Hom	SNP	52	0	0	36	16	100	NA	NA	NA	NA
JNEG01000825.1	345813	T	A	214.458	Hom	SNP	39	0	0	27	12	100	NA	NA	NA	NA
JNEG01000825.1	345861	C	T	214.458	Hom	SNP	26	0	0	9	17	100	NA	NA	NA	NA
JNEG01000826.1	85204	A	T	187.458	Hom	SNP	43	0	0	40	3	100	NA	NA	NA	NA
JNEG01000826.1	85270	T	C	214.458	Hom	SNP	53	0	0	45	8	100	NA	NA	NA	NA
JNEG01000826.1	85282	T	C	214.458	Hom	SNP	54	0	0	39	15	100	NA	NA	NA	NA
JNEG01000826.1	85318	G	A	214.458	Hom	SNP	43	0	0	31	12	100	NA	NA	NA	NA
JNEG01000826.1	225084	C	T	156.457	Hom	SNP	25	0	0	25	0	100	NA	NA	NA	NA
JNEG01000826.1	225096	A	G	177.458	Hom	SNP	27	0	0	26	1	100	NA	NA	NA	NA
JNEG01000826.1	225105	A	T	179.458	Hom	SNP	30	0	0	29	1	100	NA	NA	NA	NA
JNEG01000826.1	225180	T	C	214.458	Hom	SNP	39	0	0	34	5	100	NA	NA	NA	NA
JNEG01000826.1	245995	T	C	166.457	Hom	SNP	27	0	0	27	0	100	NA	NA	NA	NA
JNEG01000826.1	246036	G	A	174.457	Hom	SNP	35	0	0	35	0	100	NA	NA	NA	NA
JNEG01000826.1	246047	A	G	189.458	Hom	SNP	34	0	0	33	1	100	NA	NA	NA	NA
JNEG01000826.1	246093	C	A	214.458	Hom	SNP	32	0	0	25	7	100	NA	NA	NA	NA
JNEG01000826.1	398887	A	G	150.457	Hom	SNP	21	0	0	21	0	100	NA	NA	NA	NA
JNEG01000826.1	398890	T	C	150.457	Hom	SNP	21	0	0	21	0	100	NA	NA	NA	NA
JNEG01000826.1	398929	T	C	156.457	Hom	SNP	25	0	0	25	0	100	NA	NA	NA	NA
JNEG01000826.1	398956	C	T	196.458	Hom	SNP	27	0	0	24	3	100	NA	NA	NA	NA
JNEG01000826.1	417300	C	T	195.458	Hom	SNP	40	0	0	39	1	100	NA	NA	NA	NA
JNEG01000826.1	417309	G	A	191.458	Hom	SNP	44	0	0	43	1	100	NA	NA	NA	NA
JNEG01000826.1	417324	G	A	175.458	Hom	SNP	46	0	0	46	0	100	NA	NA	NA	NA
JNEG01000826.1	417406	C	T	214.458	Hom	SNP	47	0	0	37	10	100	NA	NA	NA	NA
JNEG01000826.1	417440	A	T	214.458	Hom	SNP	49	0	0	35	14	100	NA	NA	NA	NA
JNEG01000826.1	417462	G	A	214.458	Hom	SNP	46	0	0	29	17	100	NA	NA	NA	NA
JNEG01000826.1	459624	T	A	185.458	Hom	SNP	41	0	0	40	1	100	NA	NA	NA	NA
JNEG01000826.1	459738	A	T	214.458	Hom	SNP	45	0	0	31	14	100	NA	NA	NA	NA
JNEG01000826.1	462810	A	G	203.458	Hom	SNP	35	0	0	34	1	100	NA	NA	NA	NA
JNEG01000826.1	462886	C	T	214.458	Hom	SNP	36	0	0	26	10	100	NA	NA	NA	NA
JNEG01000826.1	462940	A	T	214.458	Hom	SNP	21	0	0	12	9	100	NA	NA	NA	NA
JNEG01000826.1	605265	A	G	214.458	Hom	SNP	71	0	0	46	25	100	NA	NA	NA	NA
JNEG01000826.1	605329	T	A	214.458	Hom	SNP	53	0	0	29	24	100	NA	NA	NA	NA
JNEG01000826.1	681218	T	C	163.457	Hom	SNP	32	0	0	32	0	100	NA	NA	NA	NA
JNEG01000826.1	681299	G	A	214.458	Hom	SNP	54	0	0	41	13	100	NA	NA	NA	NA
JNEG01000826.1	681323	T	C	214.458	Hom	SNP	48	0	0	36	12	100	NA	NA	NA	NA
JNEG01000826.1	836330	G	A	156.457	Hom	SNP	22	0	0	22	0	100	NA	NA	NA	NA
JNEG01000830.1	145884	A	G	214.458	Hom	SNP	69	0	0	55	14	100	NA	NA	NA	NA
JNEG01000830.1	145977	A	G	214.458	Hom	SNP	74	0	0	53	21	100	NA	NA	NA	NA
JNEG01000830.1	145983	G	A	221.999	Hom	SNP	73	0	0	53	20	100	NA	NA	NA	NA
JNEG01000830.1	146052	G	A	214.458	Hom	SNP	57	0	0	32	25	100	NA	NA	NA	NA
JNEG01000830.1	146067	C	T	214.458	Hom	SNP	60	0	0	34	26	100	NA	NA	NA	NA
JNEG01000830.1	146112	A	G	214.458	Hom	SNP	46	0	0	32	14	100	NA	NA	NA	NA
JNEG01000830.1	146124	T	C	214.458	Hom	SNP	43	0	0	32	11	100	NA	NA	NA	NA
JNEG01000830.1	147069	T	A	214.458	Hom	SNP	56	0	0	35	21	100	NA	NA	NA	NA
JNEG01000830.1	147117	A	G	214.458	Hom	SNP	47	0	0	26	21	100	NA	NA	NA	NA
JNEG01000830.1	149911	T	A	202.458	Hom	SNP	36	0	0	34	2	100	NA	NA	NA	NA
JNEG01000830.1	149932	A	C	214.458	Hom	SNP	42	0	0	38	4	100	NA	NA	NA	NA
JNEG01000830.1	149956	A	G	214.458	Hom	SNP	45	0	0	37	8	100	NA	NA	NA	NA
JNEG01000830.1	150022	C	T	214.458	Hom	SNP	58	0	0	45	13	100	NA	NA	NA	NA
JNEG01000830.1	150130	A	G	214.458	Hom	SNP	54	0	0	43	11	100	NA	NA	NA	NA
JNEG01000830.1	151129	T	A	214.458	Hom	SNP	75	0	0	57	18	100	NA	NA	NA	NA
JNEG01000830.1	151204	A	G	214.458	Hom	SNP	75	0	0	53	22	100	NA	NA	NA	NA
JNEG01000830.1	151255	A	G	214.458	Hom	SNP	74	0	0	55	19	100	NA	NA	NA	NA
JNEG01000830.1	151282	G	C	214.458	Hom	SNP	60	0	0	44	16	100	NA	NA	NA	NA
JNEG01000830.1	151315	A	G	214.458	Hom	SNP	62	0	0	45	17	100	NA	NA	NA	NA
JNEG01000830.1	151324	T	C	214.458	Hom	SNP	59	0	0	37	22	100	NA	NA	NA	NA
JNEG01000830.1	151327	C	T	214.458	Hom	SNP	59	0	0	38	21	100	NA	NA	NA	NA
JNEG01000830.1	151354	G	A	214.458	Hom	SNP	55	0	0	39	16	100	NA	NA	NA	NA
JNEG01000830.1	151462	A	G	214.458	Hom	SNP	28	0	0	15	13	100	NA	NA	NA	NA
JNEG01000830.1	173836	C	T	214.458	Hom	SNP	25	0	0	19	6	100	NA	NA	NA	NA
JNEG01000832.1	348144	G	A	211.458	Hom	SNP	25	0	0	23	2	100	NA	NA	NA	NA
JNEG01000832.1	407808	A	G	211.458	Hom	SNP	21	0	0	18	3	100	NA	NA	NA	NA
JNEG01000832.1	449526	C	T	214.458	Hom	SNP	54	0	0	52	2	100	NA	NA	NA	NA
JNEG01000832.1	449559	C	A	214.458	Hom	SNP	63	0	0	56	7	100	NA	NA	NA	NA
JNEG01000832.1	449563	C	T	214.458	Hom	SNP	64	0	0	57	7	100	NA	NA	NA	NA
JNEG01000832.1	449583	T	C	214.458	Hom	SNP	68	0	0	56	12	100	NA	NA	NA	NA
JNEG01000833.1	101019	G	A	162.457	Hom	SNP	28	0	0	28	0	100	NA	NA	NA	NA
JNEG01000833.1	101031	T	A	165.457	Hom	SNP	29	0	0	29	0	100	NA	NA	NA	NA
JNEG01000833.1	101097	T	A	214.458	Hom	SNP	37	0	0	29	8	100	NA	NA	NA	NA
JNEG01000833.1	101154	G	A	214.458	Hom	SNP	33	0	0	20	13	100	NA	NA	NA	NA
JNEG01000833.1	101217	A	T	214.458	Hom	SNP	22	0	0	9	13	100	NA	NA	NA	NA
JNEG01000833.1	101220	A	G	214.458	Hom	SNP	22	0	0	9	13	100	NA	NA	NA	NA
JNEG01000833.1	101229	A	T	214.458	Hom	SNP	21	0	0	8	13	100	NA	NA	NA	NA
JNEG01000835.1	39725	T	C	155.457	Hom	SNP	26	0	0	26	0	100	NA	NA	NA	NA
JNEG01000835.1	54528	A	G	214.458	Hom	SNP	42	0	0	21	21	100	NA	NA	NA	NA
JNEG01000835.1	54531	T	C	214.458	Hom	SNP	42	0	0	21	21	100	NA	NA	NA	NA
JNEG01000835.1	175670	A	T	169.457	Hom	SNP	34	0	0	34	0	100	NA	NA	NA	NA
JNEG01000835.1	175721	T	A	214.458	Hom	SNP	44	0	0	40	4	100	NA	NA	NA	NA
JNEG01000835.1	178724	A	G	214.458	Hom	SNP	26	0	0	10	16	100	NA	NA	NA	NA
JNEG01000835.1	182763	G	A	214.458	Hom	SNP	61	0	0	45	16	100	NA	NA	NA	NA
JNEG01000835.1	182814	A	G	214.458	Hom	SNP	69	0	0	49	20	100	NA	NA	NA	NA
JNEG01000835.1	182819	C	T	214.458	Hom	SNP	75	0	0	54	21	100	NA	NA	NA	NA
JNEG01000835.1	182844	A	T	214.458	Hom	SNP	78	0	0	57	21	100	NA	NA	NA	NA
JNEG01000837.1	125011	C	T	197.458	Hom	SNP	43	0	0	41	2	100	NA	NA	NA	NA
JNEG01000837.1	125338	T	A	214.458	Hom	SNP	30	0	0	14	16	100	NA	NA	NA	NA
JNEG01000837.1	238135	T	C	214.458	Hom	SNP	71	0	0	50	21	100	NA	NA	NA	NA
JNEG01000837.1	238141	A	G	214.458	Hom	SNP	75	0	0	50	25	100	NA	NA	NA	NA
JNEG01000837.1	238198	A	G	214.458	Hom	SNP	67	0	0	45	22	100	NA	NA	NA	NA
JNEG01000837.1	238207	C	T	214.458	Hom	SNP	66	0	0	45	21	100	NA	NA	NA	NA
JNEG01000837.1	238276	T	C	214.458	Hom	SNP	61	0	0	45	16	100	NA	NA	NA	NA
JNEG01000837.1	238321	C	A	214.458	Hom	SNP	61	0	0	38	23	100	NA	NA	NA	NA
JNEG01000837.1	238396	A	C	214.458	Hom	SNP	53	0	0	31	22	100	NA	NA	NA	NA
JNEG01000837.1	238414	T	C	214.458	Hom	SNP	52	0	0	31	21	100	NA	NA	NA	NA
JNEG01000837.1	238588	G	A	214.458	Hom	SNP	73	0	0	53	20	100	NA	NA	NA	NA
JNEG01000837.1	238621	A	G	214.458	Hom	SNP	75	0	0	59	16	100	NA	NA	NA	NA
JNEG01000837.1	239878	C	T	214.458	Hom	SNP	44	0	0	23	21	100	NA	NA	NA	NA
JNEG01000837.1	239941	A	C	214.458	Hom	SNP	24	0	0	9	15	100	NA	NA	NA	NA
JNEG01000840.1	13144	C	A	211.458	Hom	SNP	45	0	0	42	3	100	NA	NA	NA	NA
JNEG01000840.1	61316	A	G	164.457	Hom	SNP	45	0	0	45	0	100	NA	NA	NA	NA
JNEG01000840.1	61364	G	A	214.458	Hom	SNP	50	0	0	45	5	100	NA	NA	NA	NA
JNEG01000840.1	61382	A	G	214.458	Hom	SNP	50	0	0	45	5	100	NA	NA	NA	NA
JNEG01000840.1	61384	T	C	214.458	Hom	SNP	49	0	0	44	5	100	NA	NA	NA	NA
JNEG01000841.1	26025	T	A	212.458	Hom	SNP	56	0	0	54	2	100	NA	NA	NA	NA
JNEG01000841.1	26076	T	C	214.458	Hom	SNP	73	0	0	58	15	100	NA	NA	NA	NA
JNEG01000841.1	26094	T	A	214.458	Hom	SNP	59	0	0	50	9	100	NA	NA	NA	NA
JNEG01000841.1	26151	T	A	214.458	Hom	SNP	71	0	0	56	15	100	NA	NA	NA	NA
JNEG01000841.1	26175	A	G	214.458	Hom	SNP	64	0	0	55	9	100	NA	NA	NA	NA
JNEG01000841.1	67772	T	A	214.458	Hom	SNP	71	0	0	52	19	100	NA	NA	NA	NA
JNEG01000841.1	67787	T	A	214.458	Hom	SNP	79	0	0	59	20	100	NA	NA	NA	NA
JNEG01000841.1	67913	C	T	214.458	Hom	SNP	69	0	0	44	25	100	NA	NA	NA	NA
JNEG01000841.1	67928	A	T	214.458	Hom	SNP	65	0	0	40	25	100	NA	NA	NA	NA
JNEG01000841.1	88313	A	C	214.458	Hom	SNP	67	0	0	47	20	100	NA	NA	NA	NA
JNEG01000841.1	88316	T	C	214.458	Hom	SNP	66	0	0	46	20	100	NA	NA	NA	NA
JNEG01000841.1	88356	A	C	214.458	Hom	SNP	62	0	0	39	23	100	NA	NA	NA	NA
JNEG01000841.1	88358	C	T	214.458	Hom	SNP	62	0	0	39	23	100	NA	NA	NA	NA
JNEG01000841.1	88361	G	A	214.458	Hom	SNP	65	0	0	40	25	100	NA	NA	NA	NA
JNEG01000841.1	88413	A	G	214.458	Hom	SNP	55	0	0	37	18	100	NA	NA	NA	NA
JNEG01000841.1	88448	T	C	214.458	Hom	SNP	51	0	0	27	24	100	NA	NA	NA	NA
JNEG01000841.1	88505	T	C	214.458	Hom	SNP	32	0	0	20	12	100	NA	NA	NA	NA
JNEG01000842.1	9200	T	A	214.458	Hom	SNP	67	0	0	54	13	100	NA	NA	NA	NA
JNEG01000842.1	9245	A	T	214.458	Hom	SNP	74	0	0	50	24	100	NA	NA	NA	NA
JNEG01000842.1	9272	C	T	214.458	Hom	SNP	79	0	0	57	22	100	NA	NA	NA	NA
JNEG01000842.1	37813	A	G	214.458	Hom	SNP	57	0	0	44	13	100	NA	NA	NA	NA
JNEG01000842.1	37819	G	A	214.458	Hom	SNP	56	0	0	44	12	100	NA	NA	NA	NA
JNEG01000842.1	37849	G	A	214.458	Hom	SNP	56	0	0	40	16	100	NA	NA	NA	NA
JNEG01000842.1	37863	C	A	214.458	Hom	SNP	54	0	0	36	18	100	NA	NA	NA	NA
JNEG01000842.1	37912	G	A	214.458	Hom	SNP	54	0	0	36	18	100	NA	NA	NA	NA
JNEG01000842.1	37951	G	A	214.458	Hom	SNP	50	0	0	40	10	100	NA	NA	NA	NA
JNEG01000842.1	38005	T	A	214.458	Hom	SNP	44	0	0	30	14	100	NA	NA	NA	NA
JNEG01000842.1	38026	A	T	214.458	Hom	SNP	48	0	0	31	17	100	NA	NA	NA	NA
JNEG01000842.1	57527	T	C	179.458	Hom	SNP	25	0	0	23	2	100	NA	NA	NA	NA
JNEG01000842.1	57569	G	A	214.458	Hom	SNP	41	0	0	37	4	100	NA	NA	NA	NA
JNEG01000842.1	57674	T	C	214.458	Hom	SNP	37	0	0	25	12	100	NA	NA	NA	NA
JNEG01000842.1	57719	A	G	214.458	Hom	SNP	27	0	0	13	14	100	NA	NA	NA	NA
JNEG01000843.1	60840	C	A	214.458	Hom	SNP	44	1	0	32	11	97.73	1	0.152186	1	0.267326
JNEG01000843.1	175718	T	C	214.458	Hom	SNP	44	0	0	39	5	100	NA	NA	NA	NA
JNEG01000843.1	175733	T	C	214.458	Hom	SNP	43	0	0	33	10	100	NA	NA	NA	NA
JNEG01000843.1	175766	A	T	214.458	Hom	SNP	48	0	0	40	8	100	NA	NA	NA	NA
JNEG01000843.1	175819	C	T	214.458	Hom	SNP	53	0	0	46	7	100	NA	NA	NA	NA
JNEG01000843.1	175898	C	T	214.458	Hom	SNP	46	0	0	31	15	100	NA	NA	NA	NA
JNEG01000843.1	193458	G	A	157.457	Hom	SNP	23	0	0	23	0	100	NA	NA	NA	NA
JNEG01000843.1	193483	G	C	175.458	Hom	SNP	34	0	0	34	0	100	NA	NA	NA	NA
JNEG01000843.1	193485	C	T	175.458	Hom	SNP	34	0	0	34	0	100	NA	NA	NA	NA
JNEG01000843.1	193621	C	T	214.458	Hom	SNP	42	0	0	26	16	100	NA	NA	NA	NA
JNEG01000843.1	225822	G	A	214.458	Hom	SNP	60	0	0	44	16	100	NA	NA	NA	NA
JNEG01000843.1	225843	C	T	214.458	Hom	SNP	59	0	0	45	14	100	NA	NA	NA	NA
JNEG01000843.1	225975	T	C	214.458	Hom	SNP	72	0	0	52	20	100	NA	NA	NA	NA
JNEG01000843.1	225978	T	A	214.458	Hom	SNP	71	0	0	52	19	100	NA	NA	NA	NA
JNEG01000843.1	225981	T	A	214.458	Hom	SNP	70	0	0	51	19	100	NA	NA	NA	NA
JNEG01000843.1	225987	G	A	214.458	Hom	SNP	68	0	0	50	18	100	NA	NA	NA	NA
JNEG01000843.1	225999	A	G	214.458	Hom	SNP	69	0	0	50	19	100	NA	NA	NA	NA
JNEG01000843.1	329257	C	T	214.458	Hom	SNP	39	0	0	29	10	100	NA	NA	NA	NA
JNEG01000843.1	329290	A	G	214.458	Hom	SNP	31	0	0	21	10	100	NA	NA	NA	NA
JNEG01000843.1	329302	C	T	214.458	Hom	SNP	31	0	0	20	11	100	NA	NA	NA	NA
JNEG01000844.1	18248	A	G	161.457	Hom	SNP	33	0	0	33	0	100	NA	NA	NA	NA
JNEG01000844.1	18254	A	T	159.457	Hom	SNP	34	0	0	34	0	100	NA	NA	NA	NA
JNEG01000844.1	18329	T	A	214.458	Hom	SNP	39	0	0	32	7	100	NA	NA	NA	NA
JNEG01000844.1	18332	A	T	214.458	Hom	SNP	39	0	0	32	7	100	NA	NA	NA	NA
JNEG01000844.1	18353	C	T	214.458	Hom	SNP	35	0	0	22	13	100	NA	NA	NA	NA
JNEG01000847.1	73270	A	G	194.458	Hom	SNP	44	0	0	43	1	100	NA	NA	NA	NA
JNEG01000847.1	73275	C	T	197.458	Hom	SNP	46	0	0	45	1	100	NA	NA	NA	NA
JNEG01000847.1	73281	T	A	214.458	Hom	SNP	45	0	0	41	4	100	NA	NA	NA	NA
JNEG01000847.1	73380	T	C	214.458	Hom	SNP	38	0	0	25	13	100	NA	NA	NA	NA
JNEG01000847.1	73425	G	A	214.458	Hom	SNP	22	0	0	10	12	100	NA	NA	NA	NA
JNEG01000847.1	124724	A	C	207.458	Hom	SNP	34	0	0	32	2	100	NA	NA	NA	NA
JNEG01000847.1	124729	G	A	214.458	Hom	SNP	34	0	0	31	3	100	NA	NA	NA	NA
JNEG01000847.1	124807	T	C	214.458	Hom	SNP	36	0	0	26	10	100	NA	NA	NA	NA
JNEG01000847.1	124811	A	C	214.458	Hom	SNP	36	0	0	24	12	100	NA	NA	NA	NA
JNEG01000851.1	37760	A	G	214.458	Hom	SNP	55	0	0	40	15	100	NA	NA	NA	NA
JNEG01000851.1	37778	C	T	214.458	Hom	SNP	50	0	0	32	18	100	NA	NA	NA	NA
JNEG01000851.1	37790	C	T	214.458	Hom	SNP	50	0	0	32	18	100	NA	NA	NA	NA
JNEG01000851.1	37793	G	A	214.458	Hom	SNP	51	0	0	33	18	100	NA	NA	NA	NA
JNEG01000852.1	229459	G	C	168.457	Hom	SNP	54	0	0	54	0	100	NA	NA	NA	NA
JNEG01000852.1	229521	T	C	214.458	Hom	SNP	56	0	0	46	10	100	NA	NA	NA	NA
JNEG01000852.1	229536	G	A	214.458	Hom	SNP	61	0	0	48	13	100	NA	NA	NA	NA
JNEG01000852.1	229587	T	C	214.458	Hom	SNP	62	0	0	39	23	100	NA	NA	NA	NA
JNEG01000852.1	229605	A	T	214.458	Hom	SNP	70	0	0	42	28	100	NA	NA	NA	NA
JNEG01000852.1	354405	T	C	214.458	Hom	SNP	44	0	0	36	8	100	NA	NA	NA	NA
JNEG01000852.1	354450	T	C	214.458	Hom	SNP	50	0	0	36	14	100	NA	NA	NA	NA
JNEG01000852.1	388100	G	A	162.457	Hom	SNP	31	0	0	31	0	100	NA	NA	NA	NA
JNEG01000852.1	530395	taa	t	214.458	Hom	INDEL	51	0	0	24	27	100	NA	NA	NA	NA
JNEG01000852.1	629840	G	A	214.458	Hom	SNP	73	0	0	49	24	100	NA	NA	NA	NA
JNEG01000852.1	629858	T	A	214.458	Hom	SNP	81	0	0	55	26	100	NA	NA	NA	NA
JNEG01000852.1	629879	G	A	214.458	Hom	SNP	73	0	0	51	22	100	NA	NA	NA	NA
JNEG01000852.1	629882	C	T	214.458	Hom	SNP	74	0	0	52	22	100	NA	NA	NA	NA
JNEG01000852.1	635654	T	C	214.458	Hom	SNP	42	0	0	27	15	100	NA	NA	NA	NA
JNEG01000852.1	635666	T	C	214.458	Hom	SNP	40	0	0	24	16	100	NA	NA	NA	NA
JNEG01000852.1	696460	G	A	147.457	Hom	SNP	22	0	0	22	0	100	NA	NA	NA	NA
JNEG01000852.1	696473	A	G	150.457	Hom	SNP	22	0	0	22	0	100	NA	NA	NA	NA
JNEG01000852.1	696495	C	T	153.457	Hom	SNP	22	0	0	22	0	100	NA	NA	NA	NA
JNEG01000852.1	696562	C	T	161.457	Hom	SNP	31	0	0	31	0	100	NA	NA	NA	NA
JNEG01000852.1	696598	C	A	214.458	Hom	SNP	24	0	0	14	10	100	NA	NA	NA	NA
JNEG01000853.1	160471	T	C	214.458	Hom	SNP	29	0	0	16	13	100	NA	NA	NA	NA
JNEG01000853.1	350730	G	A	214.458	Hom	SNP	34	0	0	24	10	100	NA	NA	NA	NA
JNEG01000853.1	515251	C	T	179.458	Hom	SNP	37	0	0	36	1	100	NA	NA	NA	NA
JNEG01000853.1	515308	A	G	214.458	Hom	SNP	35	0	0	31	4	100	NA	NA	NA	NA
JNEG01000853.1	622703	T	C	150.457	Hom	SNP	24	0	0	24	0	100	NA	NA	NA	NA
JNEG01000853.1	622826	A	G	214.458	Hom	SNP	54	0	0	48	6	100	NA	NA	NA	NA
JNEG01000853.1	622838	T	G	214.458	Hom	SNP	49	0	0	41	8	100	NA	NA	NA	NA
JNEG01000853.1	623389	C	T	214.458	Hom	SNP	48	0	0	28	20	100	NA	NA	NA	NA
JNEG01000853.1	623401	C	T	214.458	Hom	SNP	49	0	0	32	17	100	NA	NA	NA	NA
JNEG01000853.1	623458	G	A	214.458	Hom	SNP	36	0	0	25	11	100	NA	NA	NA	NA
JNEG01000853.1	638900	T	G	214.458	Hom	SNP	27	0	0	20	7	100	NA	NA	NA	NA
JNEG01000855.1	16063	G	T	214.458	Hom	SNP	39	0	0	24	15	100	NA	NA	NA	NA
JNEG01000855.1	16089	A	G	214.458	Hom	SNP	31	0	0	20	11	100	NA	NA	NA	NA
JNEG01000855.1	62955	A	G	158.457	Hom	SNP	30	0	0	30	0	100	NA	NA	NA	NA
JNEG01000855.1	62964	G	A	177.458	Hom	SNP	38	0	0	38	0	100	NA	NA	NA	NA
JNEG01000855.1	63009	C	T	187.458	Hom	SNP	48	0	0	48	0	100	NA	NA	NA	NA
JNEG01000855.1	63135	G	A	214.458	Hom	SNP	44	0	0	16	28	100	NA	NA	NA	NA
JNEG01000855.1	63162	T	A	214.458	Hom	SNP	34	0	0	12	22	100	NA	NA	NA	NA
JNEG01000855.1	63174	T	A	214.458	Hom	SNP	32	0	0	11	21	100	NA	NA	NA	NA
JNEG01000855.1	114994	C	T	214.458	Hom	SNP	73	0	0	53	20	100	NA	NA	NA	NA
JNEG01000855.1	115000	T	G	214.458	Hom	SNP	74	0	0	52	22	100	NA	NA	NA	NA
JNEG01000855.1	115069	A	G	214.458	Hom	SNP	94	0	0	68	26	100	NA	NA	NA	NA
JNEG01000855.1	115162	C	T	214.458	Hom	SNP	93	0	0	66	27	100	NA	NA	NA	NA
JNEG01000855.1	116257	A	G	214.458	Hom	SNP	43	0	0	29	14	100	NA	NA	NA	NA
JNEG01000855.1	116377	G	A	214.458	Hom	SNP	56	0	0	42	14	100	NA	NA	NA	NA
JNEG01000855.1	116385	A	G	214.458	Hom	SNP	57	0	0	44	13	100	NA	NA	NA	NA
JNEG01000855.1	162046	T	C	214.458	Hom	SNP	74	0	0	51	23	100	NA	NA	NA	NA
JNEG01000855.1	162085	C	T	214.458	Hom	SNP	60	0	0	29	31	100	NA	NA	NA	NA
JNEG01000855.1	162159	T	C	214.458	Hom	SNP	32	0	0	8	24	100	NA	NA	NA	NA
JNEG01000855.1	198222	C	T	214.458	Hom	SNP	64	0	0	50	14	100	NA	NA	NA	NA
JNEG01000857.1	52900	C	T	214.458	Hom	SNP	34	0	0	30	4	100	NA	NA	NA	NA
JNEG01000858.1	50481	T	C	214.458	Hom	SNP	33	0	0	28	5	100	NA	NA	NA	NA
JNEG01000858.1	50493	A	G	214.458	Hom	SNP	34	0	0	27	7	100	NA	NA	NA	NA
JNEG01000858.1	50610	T	A	214.458	Hom	SNP	21	0	0	14	7	100	NA	NA	NA	NA
JNEG01000858.1	59805	C	T	149.457	Hom	SNP	22	0	0	22	0	100	NA	NA	NA	NA
JNEG01000858.1	59820	A	G	157.457	Hom	SNP	25	0	0	25	0	100	NA	NA	NA	NA
JNEG01000858.1	59832	A	G	163.457	Hom	SNP	29	0	0	29	0	100	NA	NA	NA	NA
JNEG01000858.1	59916	G	A	214.458	Hom	SNP	45	0	0	43	2	100	NA	NA	NA	NA
JNEG01000858.1	59922	A	T	214.458	Hom	SNP	44	0	0	42	2	100	NA	NA	NA	NA
JNEG01000858.1	59961	A	G	214.458	Hom	SNP	45	0	0	36	9	100	NA	NA	NA	NA
JNEG01000858.1	60084	A	G	214.458	Hom	SNP	28	0	0	13	15	100	NA	NA	NA	NA
JNEG01000858.1	60090	G	A	214.458	Hom	SNP	26	0	0	12	14	100	NA	NA	NA	NA
JNEG01000858.1	60096	G	A	214.458	Hom	SNP	24	0	0	9	15	100	NA	NA	NA	NA
JNEG01000858.1	131585	A	G	214.458	Hom	SNP	68	0	0	49	19	100	NA	NA	NA	NA
JNEG01000858.1	131600	A	G	214.458	Hom	SNP	71	0	0	50	21	100	NA	NA	NA	NA
JNEG01000858.1	131710	C	T	214.458	Hom	SNP	63	0	0	47	16	100	NA	NA	NA	NA
JNEG01000858.1	131717	A	G	214.458	Hom	SNP	63	0	0	46	17	100	NA	NA	NA	NA
JNEG01000858.1	131720	C	T	214.458	Hom	SNP	63	0	0	46	17	100	NA	NA	NA	NA
JNEG01000859.1	26297	G	A	214.458	Hom	SNP	57	0	0	49	8	100	NA	NA	NA	NA
JNEG01000859.1	28104	A	G	214.458	Hom	SNP	66	1	0	56	9	98.48	1	0.169497	1	1
JNEG01000859.1	28128	A	G	214.458	Hom	SNP	64	0	0	47	17	100	NA	NA	NA	NA
JNEG01000859.1	28131	G	A	214.458	Hom	SNP	61	0	0	45	16	100	NA	NA	NA	NA
JNEG01000859.1	28167	C	T	214.458	Hom	SNP	73	0	0	52	21	100	NA	NA	NA	NA
JNEG01000859.1	28266	A	G	214.458	Hom	SNP	56	0	0	30	26	100	NA	NA	NA	NA
JNEG01000859.1	80607	C	T	214.458	Hom	SNP	64	0	0	39	25	100	NA	NA	NA	NA
JNEG01000859.1	80634	C	T	214.458	Hom	SNP	55	0	0	35	20	100	NA	NA	NA	NA
JNEG01000859.1	80694	C	T	214.458	Hom	SNP	60	0	0	40	20	100	NA	NA	NA	NA
JNEG01000859.1	80718	T	C	214.458	Hom	SNP	66	0	0	46	20	100	NA	NA	NA	NA
JNEG01000859.1	80757	C	T	214.458	Hom	SNP	65	0	0	52	13	100	NA	NA	NA	NA
JNEG01000859.1	80763	C	T	214.458	Hom	SNP	66	0	0	52	14	100	NA	NA	NA	NA
JNEG01000859.1	80814	T	A	214.458	Hom	SNP	72	0	0	51	21	100	NA	NA	NA	NA
JNEG01000859.1	168588	A	T	214.458	Hom	SNP	21	0	0	14	7	100	NA	NA	NA	NA
JNEG01000860.1	159571	attttttttt	atttttttt	41.4561	Hom	INDEL	27	0	0	15	12	100	NA	NA	NA	NA
JNEG01000860.1	276484	C	T	210.458	Hom	SNP	47	0	0	44	3	100	NA	NA	NA	NA
JNEG01000860.1	276488	G	A	211.458	Hom	SNP	49	0	0	46	3	100	NA	NA	NA	NA
JNEG01000860.1	276546	C	T	214.458	Hom	SNP	52	0	0	37	15	100	NA	NA	NA	NA
JNEG01000860.1	276599	A	T	214.458	Hom	SNP	40	0	0	24	16	100	NA	NA	NA	NA
JNEG01000860.1	276611	T	G	214.458	Hom	SNP	39	0	0	22	17	100	NA	NA	NA	NA
JNEG01000860.1	276667	G	A	214.458	Hom	SNP	22	0	0	4	18	100	NA	NA	NA	NA
JNEG01000860.1	409431	A	G	177.458	Hom	SNP	26	0	0	26	0	100	NA	NA	NA	NA
JNEG01000860.1	409434	G	A	178.458	Hom	SNP	27	0	0	27	0	100	NA	NA	NA	NA
JNEG01000860.1	409548	A	G	214.458	Hom	SNP	69	0	0	62	7	100	NA	NA	NA	NA
JNEG01000860.1	410019	A	G	214.458	Hom	SNP	44	0	0	33	11	100	NA	NA	NA	NA
JNEG01000860.1	410037	A	G	214.458	Hom	SNP	42	0	0	31	11	100	NA	NA	NA	NA
JNEG01000860.1	410064	A	G	214.458	Hom	SNP	49	0	0	36	13	100	NA	NA	NA	NA
JNEG01000860.1	410145	G	A	214.458	Hom	SNP	66	0	0	51	15	100	NA	NA	NA	NA
JNEG01000860.1	410166	A	G	214.458	Hom	SNP	73	0	0	56	17	100	NA	NA	NA	NA
JNEG01000860.1	410211	A	G	214.458	Hom	SNP	71	0	0	51	20	100	NA	NA	NA	NA
JNEG01000860.1	410220	G	A	214.458	Hom	SNP	69	0	0	51	18	100	NA	NA	NA	NA
JNEG01000860.1	410271	G	A	214.458	Hom	SNP	71	0	0	47	24	100	NA	NA	NA	NA
JNEG01000860.1	410304	A	G	214.458	Hom	SNP	72	0	0	42	30	100	NA	NA	NA	NA
JNEG01000860.1	410397	G	A	214.458	Hom	SNP	46	0	0	30	16	100	NA	NA	NA	NA
JNEG01000860.1	410409	T	C	214.458	Hom	SNP	44	0	0	24	20	100	NA	NA	NA	NA
JNEG01000860.1	410418	G	A	214.458	Hom	SNP	39	0	0	24	15	100	NA	NA	NA	NA
JNEG01000861.1	6490	T	C	214.458	Hom	SNP	57	0	0	41	16	100	NA	NA	NA	NA
JNEG01000862.1	544316	G	A	214.458	Hom	SNP	40	0	0	33	7	100	NA	NA	NA	NA
JNEG01000862.1	544330	A	G	214.458	Hom	SNP	42	0	0	34	8	100	NA	NA	NA	NA
JNEG01000862.1	544391	G	A	214.458	Hom	SNP	30	0	0	21	9	100	NA	NA	NA	NA
JNEG01000862.1	545092	G	T	214.458	Hom	SNP	23	0	0	12	11	100	NA	NA	NA	NA
JNEG01000862.1	666565	T	A	214.458	Hom	SNP	25	0	0	23	2	100	NA	NA	NA	NA
JNEG01000862.1	666601	A	G	208.458	Hom	SNP	32	0	0	30	2	100	NA	NA	NA	NA
JNEG01000862.1	666622	G	A	214.458	Hom	SNP	36	0	0	32	4	100	NA	NA	NA	NA
JNEG01000862.1	666631	G	A	214.458	Hom	SNP	38	0	0	30	8	100	NA	NA	NA	NA
JNEG01000862.1	666637	G	A	214.458	Hom	SNP	40	0	0	31	9	100	NA	NA	NA	NA
JNEG01000862.1	666685	T	C	214.458	Hom	SNP	47	0	0	39	8	100	NA	NA	NA	NA
JNEG01000862.1	666781	G	A	214.458	Hom	SNP	52	0	0	37	15	100	NA	NA	NA	NA
JNEG01000862.1	699373	G	A	180.458	Hom	SNP	21	0	0	18	3	100	NA	NA	NA	NA
JNEG01000862.1	699445	G	A	186.458	Hom	SNP	31	0	0	29	2	100	NA	NA	NA	NA
JNEG01000862.1	775649	G	T	160.457	Hom	SNP	24	0	0	23	1	100	NA	NA	NA	NA
JNEG01000862.1	775724	A	G	180.458	Hom	SNP	50	0	0	50	0	100	NA	NA	NA	NA
JNEG01000862.1	775739	A	G	184.458	Hom	SNP	55	0	0	55	0	100	NA	NA	NA	NA
JNEG01000862.1	775763	G	A	205.458	Hom	SNP	53	0	0	52	1	100	NA	NA	NA	NA
JNEG01000862.1	775817	G	A	214.458	Hom	SNP	56	0	0	35	21	100	NA	NA	NA	NA
JNEG01000862.1	775913	T	A	214.458	Hom	SNP	41	0	0	17	24	100	NA	NA	NA	NA
JNEG01000862.1	988812	G	A	214.458	Hom	SNP	49	0	0	47	2	100	NA	NA	NA	NA
JNEG01000862.1	988833	A	T	214.458	Hom	SNP	45	0	0	41	4	100	NA	NA	NA	NA
JNEG01000862.1	988896	A	G	214.458	Hom	SNP	44	0	0	25	19	100	NA	NA	NA	NA
JNEG01000862.1	988911	T	C	214.458	Hom	SNP	43	0	0	20	23	100	NA	NA	NA	NA
JNEG01000862.1	988920	G	A	214.458	Hom	SNP	38	0	0	16	22	100	NA	NA	NA	NA
JNEG01000862.1	989380	G	A	214.458	Hom	SNP	73	0	0	56	17	100	NA	NA	NA	NA
JNEG01000862.1	989425	C	T	214.458	Hom	SNP	80	0	0	53	27	100	NA	NA	NA	NA
JNEG01000862.1	1032552	A	T	214.458	Hom	SNP	56	0	0	46	10	100	NA	NA	NA	NA
JNEG01000862.1	1032564	A	G	214.458	Hom	SNP	58	0	0	43	15	100	NA	NA	NA	NA
JNEG01000862.1	1032675	A	G	214.458	Hom	SNP	70	0	0	53	17	100	NA	NA	NA	NA
JNEG01000862.1	1034247	C	T	214.458	Hom	SNP	65	0	0	47	18	100	NA	NA	NA	NA
JNEG01000862.1	1062563	G	A	195.458	Hom	SNP	30	0	0	27	3	100	NA	NA	NA	NA
JNEG01000862.1	1062623	C	T	214.458	Hom	SNP	46	0	0	39	7	100	NA	NA	NA	NA
JNEG01000862.1	1062641	C	T	214.458	Hom	SNP	41	0	0	35	6	100	NA	NA	NA	NA
JNEG01000866.1	150160	A	T	154.457	Hom	SNP	27	0	0	27	0	100	NA	NA	NA	NA
JNEG01000866.1	150193	G	A	166.457	Hom	SNP	32	0	0	32	0	100	NA	NA	NA	NA
JNEG01000866.1	150250	T	A	214.458	Hom	SNP	26	0	0	17	9	100	NA	NA	NA	NA
JNEG01000867.1	84127	T	C	214.458	Hom	SNP	44	0	0	21	23	100	NA	NA	NA	NA
JNEG01000867.1	84169	a	aTT	214.458	Hom	INDEL	24	0	0	10	14	100	NA	NA	NA	NA
JNEG01000867.1	110715	A	G	214.458	Hom	SNP	29	0	0	17	12	100	NA	NA	NA	NA
JNEG01000867.1	168295	A	G	214.458	Hom	SNP	61	0	0	57	4	100	NA	NA	NA	NA
JNEG01000867.1	168334	G	A	214.458	Hom	SNP	72	0	0	65	7	100	NA	NA	NA	NA
JNEG01000867.1	168376	C	T	214.458	Hom	SNP	65	0	0	51	14	100	NA	NA	NA	NA
JNEG01000867.1	168379	T	C	214.458	Hom	SNP	63	0	0	51	12	100	NA	NA	NA	NA
JNEG01000867.1	168463	C	T	214.458	Hom	SNP	72	0	0	57	15	100	NA	NA	NA	NA
JNEG01000867.1	168497	A	G	214.458	Hom	SNP	84	0	0	64	20	100	NA	NA	NA	NA
JNEG01000867.1	168503	G	A	214.458	Hom	SNP	80	0	0	55	25	100	NA	NA	NA	NA
JNEG01000867.1	168505	T	C	214.458	Hom	SNP	83	0	0	57	26	100	NA	NA	NA	NA
JNEG01000867.1	168511	A	T	214.458	Hom	SNP	89	0	0	63	26	100	NA	NA	NA	NA
JNEG01000867.1	168565	C	A	214.458	Hom	SNP	98	0	0	70	28	100	NA	NA	NA	NA
JNEG01000867.1	168634	A	G	214.458	Hom	SNP	110	13	0	67	30	88.18	0.0181449	0.00202191	1	0.339082
JNEG01000867.1	168670	C	T	214.458	Hom	SNP	102	9	0	56	37	91.18	0.0244564	0.000967248	1	0.064363
JNEG01000867.1	168772	C	T	214.458	Hom	SNP	67	0	1	48	18	98.51	0.283582	1	1	0.290997
JNEG01000867.1	168783	A	T	214.458	Hom	SNP	69	0	0	51	18	100	NA	NA	NA	NA
JNEG01000867.1	168784	T	C	214.458	Hom	SNP	69	0	1	51	17	98.55	0.26087	1	1	1
JNEG01000867.1	168817	T	C	214.458	Hom	SNP	78	0	0	60	18	100	NA	NA	NA	NA
JNEG01000867.1	169360	T	C	214.458	Hom	SNP	64	0	0	48	16	100	NA	NA	NA	NA
JNEG01000867.1	169396	C	T	214.458	Hom	SNP	71	0	0	51	20	100	NA	NA	NA	NA
JNEG01000867.1	169441	C	T	214.458	Hom	SNP	58	0	0	39	19	100	NA	NA	NA	NA
JNEG01000867.1	169465	T	C	214.458	Hom	SNP	54	0	0	30	24	100	NA	NA	NA	NA
JNEG01000867.1	169504	C	T	214.458	Hom	SNP	57	0	0	41	16	100	NA	NA	NA	NA
JNEG01000867.1	169531	T	C	214.458	Hom	SNP	51	0	0	37	14	100	NA	NA	NA	NA
JNEG01000867.1	169669	T	C	214.458	Hom	SNP	64	1	0	42	21	98.44	1	0.0514442	1	0.322011
JNEG01000867.1	169702	C	T	214.458	Hom	SNP	64	0	0	43	21	100	NA	NA	NA	NA
JNEG01000867.1	169717	T	C	214.458	Hom	SNP	65	0	0	38	27	100	NA	NA	NA	NA
JNEG01000867.1	169798	T	C	214.458	Hom	SNP	54	0	0	30	24	100	NA	NA	NA	NA
JNEG01000867.1	169810	C	T	214.458	Hom	SNP	49	0	0	27	22	100	NA	NA	NA	NA
JNEG01000867.1	169840	T	A	214.458	Hom	SNP	35	0	0	14	21	100	NA	NA	NA	NA
JNEG01000868.1	54133	T	C	214.458	Hom	SNP	43	0	0	36	7	100	NA	NA	NA	NA
JNEG01000868.1	54202	T	G	214.458	Hom	SNP	32	0	0	21	11	100	NA	NA	NA	NA
JNEG01000868.1	54249	C	T	214.458	Hom	SNP	21	0	0	15	6	100	NA	NA	NA	NA
JNEG01000868.1	103122	T	A	214.458	Hom	SNP	62	0	0	43	19	100	NA	NA	NA	NA
JNEG01000868.1	103149	T	C	214.458	Hom	SNP	63	0	0	44	19	100	NA	NA	NA	NA
JNEG01000868.1	103230	C	T	214.458	Hom	SNP	56	0	0	43	13	100	NA	NA	NA	NA
JNEG01000868.1	103263	T	C	214.458	Hom	SNP	58	0	0	47	11	100	NA	NA	NA	NA
JNEG01000868.1	106708	A	T	214.458	Hom	SNP	56	0	0	41	15	100	NA	NA	NA	NA
JNEG01000868.1	106747	C	T	214.458	Hom	SNP	53	0	0	37	16	100	NA	NA	NA	NA
JNEG01000870.1	25326	C	T	163.457	Hom	SNP	39	0	0	39	0	100	NA	NA	NA	NA
JNEG01000870.1	25328	T	A	162.457	Hom	SNP	39	0	0	39	0	100	NA	NA	NA	NA
JNEG01000870.1	25352	T	C	164.457	Hom	SNP	39	0	0	39	0	100	NA	NA	NA	NA
JNEG01000870.1	25400	T	C	214.458	Hom	SNP	34	0	0	15	19	100	NA	NA	NA	NA
JNEG01000870.1	192044	T	C	192.458	Hom	SNP	43	0	0	43	0	100	NA	NA	NA	NA
JNEG01000870.1	192146	T	A	214.458	Hom	SNP	61	0	0	50	11	100	NA	NA	NA	NA
JNEG01000871.1	95774	C	T	161.457	Hom	SNP	23	0	0	23	0	100	NA	NA	NA	NA
JNEG01000871.1	95882	G	A	214.458	Hom	SNP	55	0	0	48	7	100	NA	NA	NA	NA
JNEG01000871.1	95957	C	T	214.458	Hom	SNP	45	0	0	32	13	100	NA	NA	NA	NA
JNEG01000871.1	96002	C	T	214.458	Hom	SNP	28	0	0	15	13	100	NA	NA	NA	NA
JNEG01000872.1	21269	A	G	165.457	Hom	SNP	22	0	0	22	0	100	NA	NA	NA	NA
JNEG01000872.1	21287	G	A	166.457	Hom	SNP	23	0	0	23	0	100	NA	NA	NA	NA
JNEG01000874.1	6697	A	G	214.458	Hom	SNP	38	0	0	25	13	100	NA	NA	NA	NA
JNEG01000874.1	33009	C	A	187.458	Hom	SNP	57	0	0	57	0	100	NA	NA	NA	NA
JNEG01000874.1	33053	A	G	214.458	Hom	SNP	59	0	0	54	5	100	NA	NA	NA	NA
JNEG01000874.1	33068	C	T	214.458	Hom	SNP	68	0	0	55	13	100	NA	NA	NA	NA
JNEG01000874.1	33137	T	A	214.458	Hom	SNP	55	0	0	35	20	100	NA	NA	NA	NA
JNEG01000874.1	33152	C	G	214.458	Hom	SNP	58	0	0	38	20	100	NA	NA	NA	NA
JNEG01000875.1	78843	C	T	214.458	Hom	SNP	53	0	0	36	17	100	NA	NA	NA	NA
JNEG01000875.1	78897	C	T	214.458	Hom	SNP	41	0	0	19	22	100	NA	NA	NA	NA
JNEG01000875.1	80862	C	T	214.458	Hom	SNP	35	0	0	32	3	100	NA	NA	NA	NA
JNEG01000875.1	80934	A	G	214.458	Hom	SNP	55	0	0	50	5	100	NA	NA	NA	NA
JNEG01000875.1	137593	C	T	195.458	Hom	SNP	32	0	0	31	1	100	NA	NA	NA	NA
JNEG01000875.1	137623	T	C	195.458	Hom	SNP	36	0	0	35	1	100	NA	NA	NA	NA
JNEG01000875.1	137701	G	A	214.458	Hom	SNP	30	0	0	20	10	100	NA	NA	NA	NA
JNEG01000875.1	137749	A	T	214.458	Hom	SNP	22	0	0	10	12	100	NA	NA	NA	NA
JNEG01000875.1	137752	A	G	214.458	Hom	SNP	22	0	0	9	13	100	NA	NA	NA	NA
JNEG01000876.1	59588	A	G	214.458	Hom	SNP	47	0	0	36	11	100	NA	NA	NA	NA
JNEG01000876.1	59707	C	T	214.458	Hom	SNP	37	0	0	28	9	100	NA	NA	NA	NA
JNEG01000876.1	59710	T	C	214.458	Hom	SNP	36	0	0	25	11	100	NA	NA	NA	NA
JNEG01000876.1	59733	A	G	214.458	Hom	SNP	36	0	0	23	13	100	NA	NA	NA	NA
JNEG01000876.1	59749	C	T	214.458	Hom	SNP	33	0	0	23	10	100	NA	NA	NA	NA
JNEG01000876.1	63280	G	A	214.458	Hom	SNP	65	0	0	50	15	100	NA	NA	NA	NA
JNEG01000876.1	63337	C	T	214.458	Hom	SNP	63	0	0	40	23	100	NA	NA	NA	NA
JNEG01000876.1	63385	C	T	214.458	Hom	SNP	50	0	0	31	19	100	NA	NA	NA	NA
JNEG01000876.1	63982	C	T	214.458	Hom	SNP	51	0	0	37	14	100	NA	NA	NA	NA
JNEG01000876.1	64108	C	T	214.458	Hom	SNP	47	0	0	31	16	100	NA	NA	NA	NA
JNEG01000879.1	13102	A	T	214.458	Hom	SNP	52	0	0	41	11	100	NA	NA	NA	NA
JNEG01000879.1	13105	C	T	214.458	Hom	SNP	55	1	0	42	12	98.18	1	1	0.192659	0.295031
JNEG01000879.1	13120	G	A	214.458	Hom	SNP	63	0	0	52	11	100	NA	NA	NA	NA
JNEG01000879.1	13207	A	G	214.458	Hom	SNP	75	0	0	60	15	100	NA	NA	NA	NA
JNEG01000879.1	56332	A	G	162.457	Hom	SNP	23	0	0	23	0	100	NA	NA	NA	NA
JNEG01000879.1	245560	C	A	164.457	Hom	SNP	33	0	0	33	0	100	NA	NA	NA	NA
JNEG01000879.1	245620	T	C	214.458	Hom	SNP	42	0	0	33	9	100	NA	NA	NA	NA
JNEG01000879.1	245656	C	T	214.458	Hom	SNP	46	0	0	36	10	100	NA	NA	NA	NA
JNEG01000879.1	245674	A	G	214.458	Hom	SNP	43	0	0	32	11	100	NA	NA	NA	NA
JNEG01000879.1	245710	T	G	214.458	Hom	SNP	37	0	0	22	15	100	NA	NA	NA	NA
JNEG01000880.1	8758	C	T	162.457	Hom	SNP	33	0	0	33	0	100	NA	NA	NA	NA
JNEG01000880.1	8785	A	C	174.457	Hom	SNP	42	0	0	42	0	100	NA	NA	NA	NA
JNEG01000880.1	66042	A	G	196.458	Hom	SNP	30	0	0	28	2	100	NA	NA	NA	NA
JNEG01000880.1	66080	C	T	214.458	Hom	SNP	26	0	0	18	8	100	NA	NA	NA	NA
JNEG01000880.1	119553	C	T	169.457	Hom	SNP	32	0	0	32	0	100	NA	NA	NA	NA
JNEG01000880.1	119622	A	G	171.457	Hom	SNP	44	0	0	44	0	100	NA	NA	NA	NA
JNEG01000880.1	183085	T	A	170.457	Hom	SNP	44	0	0	44	0	100	NA	NA	NA	NA
JNEG01000880.1	183100	A	C	169.457	Hom	SNP	46	0	0	46	0	100	NA	NA	NA	NA
JNEG01000880.1	183148	T	C	214.458	Hom	SNP	40	0	0	33	7	100	NA	NA	NA	NA
JNEG01000880.1	183193	G	A	214.458	Hom	SNP	28	0	0	15	13	100	NA	NA	NA	NA
JNEG01000880.1	183196	T	C	214.458	Hom	SNP	28	0	0	15	13	100	NA	NA	NA	NA
JNEG01000881.1	92139	A	G	166.457	Hom	SNP	38	0	0	38	0	100	NA	NA	NA	NA
JNEG01000881.1	92181	C	T	202.458	Hom	SNP	44	0	0	42	2	100	NA	NA	NA	NA
JNEG01000881.1	99615	G	A	214.458	Hom	SNP	51	0	0	40	11	100	NA	NA	NA	NA
JNEG01000881.1	99660	T	A	214.458	Hom	SNP	54	0	0	46	8	100	NA	NA	NA	NA
JNEG01000881.1	125987	A	T	188.458	Hom	SNP	43	0	0	43	0	100	NA	NA	NA	NA
JNEG01000881.1	126098	C	T	214.458	Hom	SNP	35	0	0	18	17	100	NA	NA	NA	NA
JNEG01000881.1	151535	C	T	214.458	Hom	SNP	58	0	0	40	18	100	NA	NA	NA	NA
JNEG01000881.1	151544	A	T	214.458	Hom	SNP	56	0	0	38	18	100	NA	NA	NA	NA
JNEG01000881.1	151547	G	A	214.458	Hom	SNP	55	0	0	34	21	100	NA	NA	NA	NA
JNEG01000881.1	151587	G	A	214.458	Hom	SNP	53	0	0	39	14	100	NA	NA	NA	NA
JNEG01000881.1	151648	C	T	214.458	Hom	SNP	56	0	0	39	17	100	NA	NA	NA	NA
JNEG01000881.1	151664	G	A	214.458	Hom	SNP	52	0	0	36	16	100	NA	NA	NA	NA
JNEG01000881.1	404571	T	A	160.457	Hom	SNP	27	0	0	27	0	100	NA	NA	NA	NA
JNEG01000881.1	404640	T	C	185.458	Hom	SNP	28	0	0	27	1	100	NA	NA	NA	NA
JNEG01000881.1	404669	A	G	214.458	Hom	SNP	23	0	0	15	8	100	NA	NA	NA	NA
JNEG01000881.1	545899	T	C	171.457	Hom	SNP	25	0	0	24	1	100	NA	NA	NA	NA
JNEG01000881.1	545930	A	G	167.457	Hom	SNP	29	0	0	29	0	100	NA	NA	NA	NA
JNEG01000881.1	798511	C	T	195.458	Hom	SNP	35	0	0	33	2	100	NA	NA	NA	NA
JNEG01000881.1	798523	G	A	214.458	Hom	SNP	34	0	0	31	3	100	NA	NA	NA	NA
JNEG01000881.1	798565	A	G	214.458	Hom	SNP	31	0	0	25	6	100	NA	NA	NA	NA
JNEG01000881.1	820003	C	T	155.457	Hom	SNP	27	0	0	27	0	100	NA	NA	NA	NA
JNEG01000881.1	975735	C	T	214.458	Hom	SNP	50	0	0	43	7	100	NA	NA	NA	NA
JNEG01000882.1	5931	T	A	214.458	Hom	SNP	72	0	0	48	24	100	NA	NA	NA	NA
JNEG01000882.1	5937	T	C	214.458	Hom	SNP	71	0	0	49	22	100	NA	NA	NA	NA
JNEG01000882.1	5988	C	T	214.458	Hom	SNP	68	0	0	49	19	100	NA	NA	NA	NA
JNEG01000882.1	7409	G	A	209.458	Hom	SNP	47	0	0	46	1	100	NA	NA	NA	NA
JNEG01000882.1	27788	A	G	214.458	Hom	SNP	79	0	0	57	22	100	NA	NA	NA	NA
JNEG01000882.1	27797	T	C	214.458	Hom	SNP	79	0	0	53	26	100	NA	NA	NA	NA
JNEG01000882.1	27845	T	A	214.458	Hom	SNP	72	0	0	44	28	100	NA	NA	NA	NA
JNEG01000883.1	133897	C	G	168.457	Hom	SNP	37	0	0	37	0	100	NA	NA	NA	NA
JNEG01000883.1	133930	G	A	171.457	Hom	SNP	42	0	0	42	0	100	NA	NA	NA	NA
JNEG01000883.1	133936	T	A	170.457	Hom	SNP	43	0	0	43	0	100	NA	NA	NA	NA
JNEG01000883.1	133975	C	T	214.458	Hom	SNP	52	0	0	45	7	100	NA	NA	NA	NA
JNEG01000883.1	140830	C	T	214.458	Hom	SNP	53	0	0	45	8	100	NA	NA	NA	NA
JNEG01000883.1	140844	G	A	214.458	Hom	SNP	50	0	0	45	5	100	NA	NA	NA	NA
JNEG01000883.1	140850	T	C	214.458	Hom	SNP	51	0	0	46	5	100	NA	NA	NA	NA
JNEG01000883.1	140923	A	G	214.458	Hom	SNP	59	0	0	39	20	100	NA	NA	NA	NA
JNEG01000883.1	140970	C	T	214.458	Hom	SNP	71	0	0	50	21	100	NA	NA	NA	NA
JNEG01000883.1	141000	C	T	214.458	Hom	SNP	62	0	0	44	18	100	NA	NA	NA	NA
